# Supplementary material for: Culture substrate stiffness impacts human myoblast contractility-dependent proliferation and nuclear envelope wrinkling
Source: J Cell Sci. 2024 Mar 27;137(6):jcs261666. doi: 10.1242/jcs.261666 (PMC11033523; doi:10.1242/jcs.261666)
Supplement: Table S5. Compiled raw data. [file joces-137-261666-TableS5.xlsx]

## Sheet: Fig1 collagen
Collagen/1 kPa				Collagen/3 kPa				Collagen/5 kPa				Collagen/9 kPa				Collagen/17 kPa
Label	Area	LN(Area)		Label	Area	LN(Area)		Label	Area	LN(Area)		Label	Area	LN(Area)		Label	Area	LN(Area)
s21_1kpa-01-Image Export-01_s1_FITC-T2_ORG.tif:0001-0014	417.4	6.03404		s21_2kpa-02-Image Export-02_s1_FITC-T2_ORG.tif:0002-0038	479.7	6.17316		s21_4kpa-03-Image Export-03_s1_FITC-T2_ORG.tif:0003-0018	186.9	5.23057		s21_8kpa-04-Image Export-04_s1_FITC-T2_ORG.tif:0005-0041	331.7	5.80423		s21_16kpa-05-Image Export-05_s1_FITC-T2_ORG.tif:0007-0059	833.3	6.72539
s21_1kpa-01-Image Export-01_s1_FITC-T2_ORG.tif:0005-0041	232.1	5.44717		s21_2kpa-02-Image Export-02_s1_FITC-T2_ORG.tif:0003-0030	342.7	5.83686		s21_4kpa-03-Image Export-03_s1_FITC-T2_ORG.tif:0004-0041	548.2	6.30664		s21_8kpa-04-Image Export-04_s1_FITC-T2_ORG.tif:0009-0040	197.8	5.28726		s21_16kpa-05-Image Export-05_s1_FITC-T2_ORG.tif:0008-0046	49.8	3.90801
s21_1kpa-01-Image Export-01_s1_FITC-T2_ORG.tif:0006-0036	38.9	3.66099		s21_2kpa-02-Image Export-02_s1_FITC-T2_ORG.tif:0004-0043	456.3	6.12315		s21_4kpa-03-Image Export-03_s1_FITC-T2_ORG.tif:0005-0068	411.2	6.01908		s21_8kpa-04-Image Export-04_s1_FITC-T2_ORG.tif:0010-0051	390.9	5.96845		s21_16kpa-05-Image Export-05_s1_FITC-T2_ORG.tif:0009-0052	347.3	5.85019
s21_1kpa-01-Image Export-01_s1_FITC-T2_ORG.tif:0009-0055	93.5	4.53796		s21_2kpa-02-Image Export-02_s1_FITC-T2_ORG.tif:0006-0105	666.6	6.50219		s21_4kpa-03-Image Export-03_s1_FITC-T2_ORG.tif:0006-0062	389.4	5.96461		s21_8kpa-04-Image Export-04_s1_FITC-T2_ORG.tif:0011-0051	510.9	6.23617		s21_16kpa-05-Image Export-05_s1_FITC-T2_ORG.tif:0010-0056	514	6.24222
s21_1kpa-01-Image Export-01_s1_FITC-T2_ORG.tif:0010-0051	56.1	4.02714		s21_2kpa-02-Image Export-02_s1_FITC-T2_ORG.tif:0007-0140	568.5	6.343		s21_4kpa-03-Image Export-03_s1_FITC-T2_ORG.tif:0007-0059	40.5	3.7013		s21_8kpa-04-Image Export-04_s1_FITC-T2_ORG.tif:0013-0101	1356.6	7.21274		s21_16kpa-05-Image Export-05_s1_FITC-T2_ORG.tif:0011-0070	623	6.43455
s21_1kpa-01-Image Export-01_s1_FITC-T2_ORG.tif:0011-0057	324	5.78074		s21_2kpa-02-Image Export-02_s1_FITC-T2_ORG.tif:0009-0170	168.2	5.12515		s21_4kpa-03-Image Export-03_s1_FITC-T2_ORG.tif:0008-0068	246.1	5.50574		s21_8kpa-04-Image Export-04_s1_FITC-T2_ORG.tif:0017-0093	936.1	6.84172		s21_16kpa-05-Image Export-05_s1_FITC-T2_ORG.tif:0013-0064	317.7	5.76111
s21_1kpa-01-Image Export-01_s1_FITC-T2_ORG.tif:0012-0083	1412.7	7.25326		s21_2kpa-02-Image Export-02_s1_FITC-T2_ORG.tif:0011-0171	57.6	4.05352		s21_4kpa-03-Image Export-03_s1_FITC-T2_ORG.tif:0010-0076	384.7	5.95246		s21_8kpa-04-Image Export-04_s1_FITC-T2_ORG.tif:0018-0093	573.2	6.35123		s21_16kpa-05-Image Export-05_s1_FITC-T2_ORG.tif:0016-0079	942.3	6.84832
s21_1kpa-01-Image Export-01_s1_FITC-T2_ORG.tif:0015-0079	887.8	6.78875		s21_2kpa-02-Image Export-02_s1_FITC-T2_ORG.tif:0012-0172	344.2	5.84122		s21_4kpa-03-Image Export-03_s1_FITC-T2_ORG.tif:0012-0099	808.3	6.69493		s21_8kpa-04-Image Export-04_s1_FITC-T2_ORG.tif:0023-0137	1048.2	6.95483		s21_16kpa-05-Image Export-05_s1_FITC-T2_ORG.tif:0017-0085	742.9	6.61056
s21_1kpa-01-Image Export-01_s1_FITC-T2_ORG.tif:0018-0107	383.1	5.9483		s21_2kpa-02-Image Export-02_s1_FITC-T2_ORG.tif:0015-0187	881.5	6.78163		s21_4kpa-03-Image Export-03_s1_FITC-T2_ORG.tif:0013-0083	260.1	5.56107		s21_8kpa-04-Image Export-04_s1_FITC-T2_ORG.tif:0024-0153	771	6.64769		s21_16kpa-05-Image Export-05_s1_FITC-T2_ORG.tif:0018-0103	691.5	6.53886
s21_1kpa-01-Image Export-01_s1_FITC-T2_ORG.tif:0021-0119	521.8	6.25728		s21_2kpa-02-Image Export-02_s1_FITC-T2_ORG.tif:0020-0216	289.7	5.66885		s21_4kpa-03-Image Export-03_s1_FITC-T2_ORG.tif:0015-0094	275.7	5.61931		s21_8kpa-04-Image Export-04_s1_FITC-T2_ORG.tif:0025-0163	705.5	6.55891		s21_16kpa-05-Image Export-05_s1_FITC-T2_ORG.tif:0019-0129	314.6	5.7513
s21_1kpa-01-Image Export-01_s1_FITC-T2_ORG.tif:0024-0168	788.1	6.66962		s21_2kpa-02-Image Export-02_s1_FITC-T2_ORG.tif:0025-0252	504.6	6.22377		s21_4kpa-03-Image Export-03_s1_FITC-T2_ORG.tif:0016-0110	185.3	5.22198		s21_8kpa-04-Image Export-04_s1_FITC-T2_ORG.tif:0026-0158	345.8	5.84586		s21_16kpa-05-Image Export-05_s1_FITC-T2_ORG.tif:0020-0136	364.5	5.89853
s21_1kpa-01-Image Export-01_s1_FITC-T2_ORG.tif:0026-0199	1596.4	7.37551		s21_2kpa-02-Image Export-02_s1_FITC-T2_ORG.tif:0031-0336	1309.9	7.17771		s21_4kpa-03-Image Export-03_s1_FITC-T2_ORG.tif:0018-0125	1073.1	6.97831		s21_8kpa-04-Image Export-04_s1_FITC-T2_ORG.tif:0027-0169	809.9	6.69691		s21_16kpa-05-Image Export-05_s1_FITC-T2_ORG.tif:0021-0138	408.1	6.01151
s21_1kpa-01-Image Export-01_s1_FITC-T2_ORG.tif:0030-0194	515.5	6.24514		s21_2kpa-02-Image Export-02_s1_FITC-T2_ORG.tif:0033-0298	271	5.60212		s21_4kpa-03-Image Export-03_s1_FITC-T2_ORG.tif:0019-0140	598.1	6.39376		s21_8kpa-04-Image Export-04_s1_FITC-T2_ORG.tif:0028-0171	690	6.53669		s21_16kpa-05-Image Export-05_s1_FITC-T2_ORG.tif:0022-0137	91.9	4.5207
s21_1kpa-01-Image Export-01_s1_FITC-T2_ORG.tif:0031-0219	605.9	6.40671		s21_2kpa-02-Image Export-02_s1_FITC-T2_ORG.tif:0035-0306	91.9	4.5207		s21_4kpa-03-Image Export-03_s1_FITC-T2_ORG.tif:0020-0169	1249.1	7.13018		s21_8kpa-04-Image Export-04_s1_FITC-T2_ORG.tif:0029-0175	710.2	6.56555		s21_16kpa-05-Image Export-05_s1_FITC-T2_ORG.tif:0023-0179	113.7	4.73356
s21_1kpa-01-Image Export-01_s1_FITC-T2_ORG.tif:0032-0220	325.5	5.78536		s21_2kpa-02-Image Export-02_s1_FITC-T2_ORG.tif:0036-0339	428.3	6.05982		s21_4kpa-03-Image Export-03_s1_FITC-T2_ORG.tif:0021-0144	303.7	5.71604		s21_8kpa-04-Image Export-04_s1_FITC-T2_ORG.tif:0030-0175	177.6	5.17953		s21_16kpa-05-Image Export-05_s1_FITC-T2_ORG.tif:0024-0230	1099.6	7.0027
s21_1kpa-01-Image Export-01_s1_FITC-T2_ORG.tif:0033-0274	1635.4	7.39964		s21_2kpa-02-Image Export-02_s1_FITC-T2_ORG.tif:0037-0362	660.4	6.49285		s21_4kpa-03-Image Export-03_s1_FITC-T2_ORG.tif:0022-0151	447	6.10256		s21_8kpa-04-Image Export-04_s1_FITC-T2_ORG.tif:0032-0217	822.4	6.71223		s21_16kpa-05-Image Export-05_s1_FITC-T2_ORG.tif:0025-0203	736.7	6.60218
s21_1kpa-01-Image Export-01_s1_FITC-T2_ORG.tif:0036-0240	225.8	5.41965		s21_2kpa-02-Image Export-02_s1_FITC-T2_ORG.tif:0039-0385	602.8	6.40159		s21_4kpa-03-Image Export-03_s1_FITC-T2_ORG.tif:0024-0209	1037.3	6.94438		s21_8kpa-04-Image Export-04_s1_FITC-T2_ORG.tif:0033-0193	285	5.65249		s21_16kpa-05-Image Export-05_s1_FITC-T2_ORG.tif:0026-0205	830.1	6.72155
s21_1kpa-01-Image Export-01_s1_FITC-T2_ORG.tif:0038-0248	546.7	6.3039		s21_2kpa-02-Image Export-02_s1_FITC-T2_ORG.tif:0041-0415	1009.3	6.91701		s21_4kpa-03-Image Export-03_s1_FITC-T2_ORG.tif:0025-0192	785	6.66568		s21_8kpa-04-Image Export-04_s1_FITC-T2_ORG.tif:0035-0241	1434.5	7.26857		s21_16kpa-05-Image Export-05_s1_FITC-T2_ORG.tif:0027-0214	358.2	5.88109
s21_1kpa-01-Image Export-01_s1_FITC-T2_ORG.tif:0040-0269	638.6	6.45928		s21_2kpa-02-Image Export-02_s1_FITC-T2_ORG.tif:0042-0414	943.8	6.84991		s21_4kpa-03-Image Export-03_s1_FITC-T2_ORG.tif:0026-0191	526.4	6.26606		s21_8kpa-04-Image Export-04_s1_FITC-T2_ORG.tif:0039-0250	135.5	4.90897		s21_16kpa-05-Image Export-05_s1_FITC-T2_ORG.tif:0028-0210	107.5	4.67749
s21_1kpa-01-Image Export-01_s1_FITC-T2_ORG.tif:0042-0291	1046.6	6.9533		s21_2kpa-02-Image Export-02_s1_FITC-T2_ORG.tif:0043-0405	48.3	3.87743		s21_4kpa-03-Image Export-03_s1_FITC-T2_ORG.tif:0028-0200	473.5	6.16015		s21_8kpa-04-Image Export-04_s1_FITC-T2_ORG.tif:0040-0262	1140.1	7.03887		s21_16kpa-05-Image Export-05_s1_FITC-T2_ORG.tif:0029-0227	665.1	6.49994
s21_1kpa-01-Image Export-01_s1_FITC-T2_ORG.tif:0044-0302	411.2	6.01908		s21_2kpa-02-Image Export-02_s1_FITC-T2_ORG.tif:0044-0423	677.5	6.51841		s21_4kpa-03-Image Export-03_s1_FITC-T2_ORG.tif:0029-0213	1172.8	7.06715		s21_8kpa-04-Image Export-04_s1_FITC-T2_ORG.tif:0041-0267	319.3	5.76613		s21_16kpa-05-Image Export-05_s1_FITC-T2_ORG.tif:0030-0229	37.4	3.62167
s21_1kpa-01-Image Export-01_s1_FITC-T2_ORG.tif:0045-0302	366	5.90263		s21_2kpa-02-Image Export-02_s1_FITC-T2_ORG.tif:0045-0417	118.4	4.77407		s21_4kpa-03-Image Export-03_s1_FITC-T2_ORG.tif:0030-0211	179.1	5.18794		s21_8kpa-04-Image Export-04_s1_FITC-T2_ORG.tif:0042-0276	716.5	6.57438		s21_16kpa-05-Image Export-05_s1_FITC-T2_ORG.tif:0032-0295	722.7	6.58299
s21_1kpa-01-Image Export-01_s1_FITC-T2_ORG.tif:0046-0340	3266.1	8.09135		s21_2kpa-02-Image Export-02_s1_FITC-T2_ORG.tif:0046-0430	366	5.90263		s21_4kpa-03-Image Export-03_s1_FITC-T2_ORG.tif:0031-0249	1739.7	7.46147		s21_8kpa-04-Image Export-04_s1_FITC-T2_ORG.tif:0043-0277	676	6.51619		s21_16kpa-05-Image Export-05_s1_FITC-T2_ORG.tif:0034-0294	1146.3	7.04429
s21_1kpa-01-Image Export-01_s1_FITC-T2_ORG.tif:0050-0342	133.9	4.89709		s21_2kpa-02-Image Export-02_s1_FITC-T2_ORG.tif:0047-0444	429.9	6.06355		s21_4kpa-03-Image Export-03_s1_FITC-T2_ORG.tif:0032-0226	101.2	4.6171		s21_8kpa-04-Image Export-04_s1_FITC-T2_ORG.tif:0044-0277	685.3	6.52986		s21_16kpa-05-Image Export-05_s1_FITC-T2_ORG.tif:0035-0301	1038.9	6.94592
s21_1kpa-01-Image Export-01_s1_FITC-T2_ORG.tif:0052-0359	333.3	5.80904		s21_2kpa-02-Image Export-02_s1_FITC-T2_ORG.tif:0048-0492	1381.5	7.23093		s21_4kpa-03-Image Export-03_s1_FITC-T2_ORG.tif:0033-0248	953.2	6.85982		s21_8kpa-04-Image Export-04_s1_FITC-T2_ORG.tif:0046-0266	32.7	3.48738		s21_16kpa-05-Image Export-05_s1_FITC-T2_ORG.tif:0036-0283	63.9	4.15732
s21_1kpa-01-Image Export-01_s1_FITC-T2_ORG.tif:0053-0385	623	6.43455		s21_2kpa-02-Image Export-02_s1_FITC-T2_ORG.tif:0051-0511	462.6	6.13686		s21_4kpa-03-Image Export-03_s1_FITC-T2_ORG.tif:0036-0269	538.9	6.28953		s21_8kpa-04-Image Export-04_s1_FITC-T2_ORG.tif:0047-0266	46.7	3.84374		s21_16kpa-05-Image Export-05_s1_FITC-T2_ORG.tif:0037-0294	752.3	6.62314
s21_1kpa-01-Image Export-01_s1_FITC-T2_ORG.tif:0054-0399	364.5	5.89853		s21_2kpa-02-Image Export-02_s1_FITC-T2_ORG.tif:0052-0504	288.1	5.66331		s21_4kpa-03-Image Export-03_s1_FITC-T2_ORG.tif:0037-0271	224.3	5.41298		s21_8kpa-04-Image Export-04_s1_FITC-T2_ORG.tif:0048-0293	713.3	6.5699		s21_16kpa-05-Image Export-05_s1_FITC-T2_ORG.tif:0038-0299	37.4	3.62167
s21_1kpa-01-Image Export-01_s1_FITC-T2_ORG.tif:0056-0422	489.1	6.19257		s21_2kpa-02-Image Export-02_s1_FITC-T2_ORG.tif:0054-0530	565.4	6.33753		s21_4kpa-03-Image Export-03_s1_FITC-T2_ORG.tif:0039-0301	331.7	5.80423		s21_8kpa-04-Image Export-04_s1_FITC-T2_ORG.tif:0049-0285	345.8	5.84586		s21_16kpa-05-Image Export-05_s1_FITC-T2_ORG.tif:0040-0326	676	6.51619
s21_1kpa-01-Image Export-01_s1_FITC-T2_ORG.tif:0057-0428	53	3.97029		s21_2kpa-02-Image Export-02_s1_FITC-T2_ORG.tif:0056-0570	604.3	6.40407		s21_4kpa-03-Image Export-03_s1_FITC-T2_ORG.tif:0040-0332	1020.2	6.92775		s21_8kpa-04-Image Export-04_s1_FITC-T2_ORG.tif:0050-0281	369.1	5.91107		s21_16kpa-05-Image Export-05_s1_FITC-T2_ORG.tif:0041-0318	275.7	5.61931
s21_1kpa-01-Image Export-01_s1_FITC-T2_ORG.tif:0060-0458	688.4	6.53437		s21_2kpa-02-Image Export-02_s1_FITC-T2_ORG.tif:0062-0692	381.6	5.94437		s21_4kpa-03-Image Export-03_s1_FITC-T2_ORG.tif:0042-0331	300.6	5.70578		s21_8kpa-04-Image Export-04_s1_FITC-T2_ORG.tif:0052-0306	630.8	6.44699		s21_16kpa-05-Image Export-05_s1_FITC-T2_ORG.tif:0042-0315	295.9	5.69002
s21_1kpa-01-Image Export-01_s1_FITC-T2_ORG.tif:0062-0455	82.5	4.4128		s21_2kpa-02-Image Export-02_s1_FITC-T2_ORG.tif:0064-0700	328.6	5.79484		s21_4kpa-03-Image Export-03_s1_FITC-T2_ORG.tif:0043-0353	232.1	5.44717		s21_8kpa-04-Image Export-04_s1_FITC-T2_ORG.tif:0053-0303	786.5	6.66759		s21_16kpa-05-Image Export-05_s1_FITC-T2_ORG.tif:0044-0364	1795.8	7.49321
s21_1kpa-01-Image Export-01_s1_FITC-T2_ORG.tif:0066-0504	786.5	6.66759		s21_2kpa-02-Image Export-02_s1_FITC-T2_ORG.tif:0066-0740	1291.2	7.16333		s21_4kpa-03-Image Export-03_s1_FITC-T2_ORG.tif:0044-0371	155.8	5.04857		s21_8kpa-04-Image Export-04_s1_FITC-T2_ORG.tif:0055-0321	889.3	6.79043		s21_16kpa-05-Image Export-05_s1_FITC-T2_ORG.tif:0045-0324	292.8	5.67949
s21_1kpa-01-Image Export-01_s1_FITC-T2_ORG.tif:0067-0517	587.2	6.37537		s21_2kpa-02-Image Export-02_s1_FITC-T2_ORG.tif:0069-0729	238.3	5.47353		s21_4kpa-03-Image Export-03_s1_FITC-T2_ORG.tif:0046-0398	939.2	6.84503		s21_8kpa-04-Image Export-04_s1_FITC-T2_ORG.tif:0056-0331	554.5	6.31807		s21_16kpa-05-Image Export-05_s1_FITC-T2_ORG.tif:0046-0328	35.8	3.57795
s21_1kpa-01-Image Export-01_s1_FITC-T2_ORG.tif:0072-0558	470.4	6.15358		s21_2kpa-02-Image Export-02_s1_FITC-T2_ORG.tif:0071-0765	554.5	6.31807		s21_4kpa-03-Image Export-03_s1_FITC-T2_ORG.tif:0047-0403	862.9	6.7603		s21_8kpa-04-Image Export-04_s1_FITC-T2_ORG.tif:0057-0319	74.8	4.31482		s21_16kpa-05-Image Export-05_s1_FITC-T2_ORG.tif:0048-0349	436.1	6.07787
s21_1kpa-01-Image Export-01_s1_FITC-T2_ORG.tif:0073-0549	208.7	5.3409		s21_2kpa-02-Image Export-02_s1_FITC-T2_ORG.tif:0072-0776	406.5	6.00758		s21_4kpa-03-Image Export-03_s1_FITC-T2_ORG.tif:0048-0412	305.3	5.72129		s21_8kpa-04-Image Export-04_s1_FITC-T2_ORG.tif:0059-0350	705.5	6.55891		s21_16kpa-05-Image Export-05_s1_FITC-T2_ORG.tif:0050-0371	669.7	6.50683
s21_1kpa-01-Image Export-01_s1_FITC-T2_ORG.tif:0074-0565	386.3	5.95661		s21_2kpa-02-Image Export-02_s1_FITC-T2_ORG.tif:0075-0783	204	5.31812		s21_4kpa-03-Image Export-03_s1_FITC-T2_ORG.tif:0049-0414	366	5.90263		s21_8kpa-04-Image Export-04_s1_FITC-T2_ORG.tif:0060-0332	115.3	4.74754		s21_16kpa-05-Image Export-05_s1_FITC-T2_ORG.tif:0051-0371	478.2	6.17003
s21_1kpa-01-Image Export-01_s1_FITC-T2_ORG.tif:0075-0558	225.8	5.41965		s21_2kpa-02-Image Export-02_s1_FITC-T2_ORG.tif:0077-0795	37.4	3.62167		s21_4kpa-03-Image Export-03_s1_FITC-T2_ORG.tif:0050-0425	367.6	5.907		s21_8kpa-04-Image Export-04_s1_FITC-T2_ORG.tif:0061-0332	38.9	3.66099		s21_16kpa-05-Image Export-05_s1_FITC-T2_ORG.tif:0054-0415	616.8	6.42454
s21_1kpa-01-Image Export-01_s1_FITC-T2_ORG.tif:0076-0570	524.9	6.26321		s21_2kpa-02-Image Export-02_s1_FITC-T2_ORG.tif:0078-0805	461	6.1334		s21_4kpa-03-Image Export-03_s1_FITC-T2_ORG.tif:0052-0465	990.6	6.89831		s21_8kpa-04-Image Export-04_s1_FITC-T2_ORG.tif:0062-0335	51.4	3.93964		s21_16kpa-05-Image Export-05_s1_FITC-T2_ORG.tif:0055-0427	485.9	6.186
s21_1kpa-01-Image Export-01_s1_FITC-T2_ORG.tif:0078-0589	1777.1	7.48274		s21_2kpa-02-Image Export-02_s1_FITC-T2_ORG.tif:0080-0815	263.2	5.57291		s21_4kpa-03-Image Export-03_s1_FITC-T2_ORG.tif:0054-0481	229	5.43372		s21_8kpa-04-Image Export-04_s1_FITC-T2_ORG.tif:0063-0342	736.7	6.60218		s21_16kpa-05-Image Export-05_s1_FITC-T2_ORG.tif:0056-0446	57.6	4.05352
s21_1kpa-01-Image Export-01_s1_FITC-T2_ORG.tif:0079-0581	457.9	6.12665		s21_2kpa-02-Image Export-02_s1_FITC-T2_ORG.tif:0082-0835	512.4	6.23911		s21_4kpa-03-Image Export-03_s1_FITC-T2_ORG.tif:0056-0526	774.1	6.6517		s21_8kpa-04-Image Export-04_s1_FITC-T2_ORG.tif:0064-0346	450.1	6.10947		s21_16kpa-05-Image Export-05_s1_FITC-T2_ORG.tif:0057-0499	732	6.59578
s21_1kpa-01-Image Export-01_s1_FITC-T2_ORG.tif:0081-0601	386.3	5.95661		s21_2kpa-02-Image Export-02_s1_FITC-T2_ORG.tif:0086-0844	528	6.2691		s21_4kpa-03-Image Export-03_s1_FITC-T2_ORG.tif:0057-0513	263.2	5.57291		s21_8kpa-04-Image Export-04_s1_FITC-T2_ORG.tif:0065-0342	65.4	4.18052		s21_16kpa-05-Image Export-05_s1_FITC-T2_ORG.tif:0058-0480	292.8	5.67949
s21_1kpa-01-Image Export-01_s1_FITC-T2_ORG.tif:0082-0607	566.9	6.34018		s21_2kpa-02-Image Export-02_s1_FITC-T2_ORG.tif:0089-0863	481.3	6.17649		s21_4kpa-03-Image Export-03_s1_FITC-T2_ORG.tif:0058-0525	261.7	5.5672		s21_8kpa-04-Image Export-04_s1_FITC-T2_ORG.tif:0067-0359	640.1	6.46162		s21_16kpa-05-Image Export-05_s1_FITC-T2_ORG.tif:0059-0512	1244.4	7.12641
s21_1kpa-01-Image Export-01_s1_FITC-T2_ORG.tif:0084-0617	549.8	6.30955		s21_2kpa-02-Image Export-02_s1_FITC-T2_ORG.tif:0090-0875	523.3	6.26015		s21_4kpa-03-Image Export-03_s1_FITC-T2_ORG.tif:0060-0538	425.2	6.05256		s21_8kpa-04-Image Export-04_s1_FITC-T2_ORG.tif:0069-0362	316.2	5.75637		s21_16kpa-05-Image Export-05_s1_FITC-T2_ORG.tif:0060-0486	49.8	3.90801
s21_1kpa-01-Image Export-01_s1_FITC-T2_ORG.tif:0090-0650	190	5.24702		s21_2kpa-02-Image Export-02_s1_FITC-T2_ORG.tif:0092-0882	384.7	5.95246		s21_4kpa-03-Image Export-03_s1_FITC-T2_ORG.tif:0062-0536	68.5	4.22683		s21_8kpa-04-Image Export-04_s1_FITC-T2_ORG.tif:0070-0401	976.6	6.88408		s21_16kpa-05-Image Export-05_s1_FITC-T2_ORG.tif:0061-0499	419	6.03787
s21_1kpa-01-Image Export-01_s1_FITC-T2_ORG.tif:0092-0650	70.1	4.24992		s21_2kpa-02-Image Export-02_s1_FITC-T2_ORG.tif:0100-0934	514	6.24222		s21_4kpa-03-Image Export-03_s1_FITC-T2_ORG.tif:0064-0561	277.2	5.62474		s21_8kpa-04-Image Export-04_s1_FITC-T2_ORG.tif:0072-0413	285	5.65249		s21_16kpa-05-Image Export-05_s1_FITC-T2_ORG.tif:0065-0516	130.8	4.87367
s21_1kpa-01-Image Export-01_s1_FITC-T2_ORG.tif:0093-0679	1446.9	7.27718		s21_2kpa-02-Image Export-02_s1_FITC-T2_ORG.tif:0102-0934	514	6.24222		s21_4kpa-03-Image Export-03_s1_FITC-T2_ORG.tif:0065-0568	676	6.51619		s21_8kpa-04-Image Export-04_s1_FITC-T2_ORG.tif:0076-0454	730.5	6.59373		s21_16kpa-05-Image Export-05_s1_FITC-T2_ORG.tif:0067-0522	42.1	3.74005
s21_1kpa-01-Image Export-01_s1_FITC-T2_ORG.tif:0095-0694	1204	7.0934		s21_2kpa-02-Image Export-02_s1_FITC-T2_ORG.tif:0105-0948	384.7	5.95246		s21_4kpa-03-Image Export-03_s1_FITC-T2_ORG.tif:0066-0557	40.5	3.7013		s21_8kpa-04-Image Export-04_s1_FITC-T2_ORG.tif:0078-0450	1531	7.33368		s21_16kpa-05-Image Export-05_s1_FITC-T2_ORG.tif:0069-0542	568.5	6.343
s21_1kpa-01-Image Export-01_s1_FITC-T2_ORG.tif:0096-0682	453.2	6.11633		s21_2kpa-02-Image Export-02_s1_FITC-T2_ORG.tif:0106-0945	822.4	6.71223		s21_4kpa-03-Image Export-03_s1_FITC-T2_ORG.tif:0067-0578	708.7	6.56343		s21_8kpa-04-Image Export-04_s1_FITC-T2_ORG.tif:0083-0497	473.5	6.16015		s21_16kpa-05-Image Export-05_s1_FITC-T2_ORG.tif:0070-0537	46.7	3.84374
s21_1kpa-01-Image Export-01_s1_FITC-T2_ORG.tif:0100-0714	295.9	5.69002		s21_2kpa-02-Image Export-02_s1_FITC-T2_ORG.tif:0108-0959	433	6.07074		s21_4kpa-03-Image Export-03_s1_FITC-T2_ORG.tif:0070-0604	336.4	5.8183		s21_8kpa-04-Image Export-04_s1_FITC-T2_ORG.tif:0085-0519	697.8	6.54793		s21_16kpa-05-Image Export-05_s1_FITC-T2_ORG.tif:0074-0576	478.2	6.17003
s21_1kpa-01-Image Export-01_s1_FITC-T2_ORG.tif:0101-0746	1322.3	7.18713		s21_2kpa-02-Image Export-02_s1_FITC-T2_ORG.tif:0111-0985	1062.2	6.9681		s21_4kpa-03-Image Export-03_s1_FITC-T2_ORG.tif:0071-0608	264.8	5.57897		s21_8kpa-04-Image Export-04_s1_FITC-T2_ORG.tif:0086-0515	375.4	5.92799		s21_16kpa-05-Image Export-05_s1_FITC-T2_ORG.tif:0076-0574	160.4	5.07767
s21_1kpa-01-Image Export-01_s1_FITC-T2_ORG.tif:0106-0776	1218	7.10497		s21_2kpa-02-Image Export-02_s1_FITC-T2_ORG.tif:0114-0995	334.9	5.81383		s21_4kpa-03-Image Export-03_s1_FITC-T2_ORG.tif:0072-0624	2323.8	7.75096		s21_8kpa-04-Image Export-04_s1_FITC-T2_ORG.tif:0089-0565	1200.8	7.09074		s21_16kpa-05-Image Export-05_s1_FITC-T2_ORG.tif:0078-0580	783.4	6.66364
s21_1kpa-01-Image Export-01_s1_FITC-T2_ORG.tif:0108-0761	668.2	6.50459		s21_2kpa-02-Image Export-02_s1_FITC-T2_ORG.tif:0118-1044	447	6.10256		s21_4kpa-03-Image Export-03_s1_FITC-T2_ORG.tif:0075-0625	235.2	5.46044		s21_8kpa-04-Image Export-04_s1_FITC-T2_ORG.tif:0090-0531	543.6	6.29821		s21_16kpa-05-Image Export-05_s1_FITC-T2_ORG.tif:0079-0582	529.6	6.27212
s21_1kpa-01-Image Export-01_s1_FITC-T2_ORG.tif:0110-0769	658.8	6.49042		s21_2kpa-02-Image Export-02_s1_FITC-T2_ORG.tif:0120-1038	370.7	5.91539		s21_4kpa-03-Image Export-03_s1_FITC-T2_ORG.tif:0076-0632	713.3	6.5699		s21_8kpa-04-Image Export-04_s1_FITC-T2_ORG.tif:0091-0525	157.3	5.05815		s21_16kpa-05-Image Export-05_s1_FITC-T2_ORG.tif:0080-0611	1923.5	7.5619
s21_1kpa-01-Image Export-01_s1_FITC-T2_ORG.tif:0113-0788	842.6	6.73649		s21_2kpa-02-Image Export-02_s1_FITC-T2_ORG.tif:0121-1066	445.4	6.09897		s21_4kpa-03-Image Export-03_s1_FITC-T2_ORG.tif:0078-0637	144.8	4.97535		s21_8kpa-04-Image Export-04_s1_FITC-T2_ORG.tif:0092-0536	168.2	5.12515		s21_16kpa-05-Image Export-05_s1_FITC-T2_ORG.tif:0082-0607	503.1	6.22079
s21_1kpa-01-Image Export-01_s1_FITC-T2_ORG.tif:0119-0806	725.8	6.58727		s21_2kpa-02-Image Export-02_s1_FITC-T2_ORG.tif:0122-1087	481.3	6.17649		s21_4kpa-03-Image Export-03_s1_FITC-T2_ORG.tif:0079-0690	467.3	6.14697		s21_8kpa-04-Image Export-04_s1_FITC-T2_ORG.tif:0093-0549	510.9	6.23617		s21_16kpa-05-Image Export-05_s1_FITC-T2_ORG.tif:0083-0617	493.7	6.20193
s21_1kpa-01-Image Export-01_s1_FITC-T2_ORG.tif:0121-0805	138.6	4.93159		s21_2kpa-02-Image Export-02_s1_FITC-T2_ORG.tif:0123-1124	422.1	6.04524		s21_4kpa-03-Image Export-03_s1_FITC-T2_ORG.tif:0080-0701	320.8	5.77082		s21_8kpa-04-Image Export-04_s1_FITC-T2_ORG.tif:0094-0554	1353.5	7.21045		s21_16kpa-05-Image Export-05_s1_FITC-T2_ORG.tif:0084-0621	506.2	6.22693
s21_1kpa-01-Image Export-01_s1_FITC-T2_ORG.tif:0122-0804	70.1	4.24992		s21_2kpa-02-Image Export-02_s1_FITC-T2_ORG.tif:0124-1138	82.5	4.4128		s21_4kpa-03-Image Export-03_s1_FITC-T2_ORG.tif:0081-0705	704	6.55678		s21_8kpa-04-Image Export-04_s1_FITC-T2_ORG.tif:0098-0580	373.8	5.92372		s21_16kpa-05-Image Export-05_s1_FITC-T2_ORG.tif:0088-0635	70.1	4.24992
s21_1kpa-01-Image Export-01_s1_FITC-T2_ORG.tif:0123-0829	417.4	6.03404		s21_2kpa-02-Image Export-02_s1_FITC-T2_ORG.tif:0125-1144	294.4	5.68494		s21_4kpa-03-Image Export-03_s1_FITC-T2_ORG.tif:0082-0697	46.7	3.84374		s21_8kpa-04-Image Export-04_s1_FITC-T2_ORG.tif:0099-0582	334.9	5.81383		s21_16kpa-05-Image Export-05_s1_FITC-T2_ORG.tif:0089-0633	35.8	3.57795
s21_1kpa-01-Image Export-01_s1_FITC-T2_ORG.tif:0126-0844	647.9	6.47374		s21_2kpa-02-Image Export-02_s1_FITC-T2_ORG.tif:0126-1157	565.4	6.33753		s21_4kpa-03-Image Export-03_s1_FITC-T2_ORG.tif:0083-0733	528	6.2691		s21_8kpa-04-Image Export-04_s1_FITC-T2_ORG.tif:0100-0585	88.8	4.48639		s21_16kpa-05-Image Export-05_s1_FITC-T2_ORG.tif:0091-0640	77.9	4.35543
s21_1kpa-01-Image Export-01_s1_FITC-T2_ORG.tif:0128-0842	294.4	5.68494		s21_2kpa-02-Image Export-02_s1_FITC-T2_ORG.tif:0128-1186	319.3	5.76613		s21_4kpa-03-Image Export-03_s1_FITC-T2_ORG.tif:0084-0741	46.7	3.84374		s21_8kpa-04-Image Export-04_s1_FITC-T2_ORG.tif:0101-0607	599.6	6.39626		s21_16kpa-05-Image Export-05_s1_FITC-T2_ORG.tif:0092-0663	485.9	6.186
s21_1kpa-01-Image Export-01_s1_FITC-T2_ORG.tif:0133-0918	468.8	6.15018		s21_2kpa-02-Image Export-02_s1_FITC-T2_ORG.tif:0129-1202	576.3	6.35663		s21_4kpa-03-Image Export-03_s1_FITC-T2_ORG.tif:0085-0752	1739.7	7.46147		s21_8kpa-04-Image Export-04_s1_FITC-T2_ORG.tif:0102-0596	356.7	5.8769		s21_16kpa-05-Image Export-05_s1_FITC-T2_ORG.tif:0093-0679	771	6.64769
s21_1kpa-01-Image Export-01_s1_FITC-T2_ORG.tif:0134-0939	1004.6	6.91234		s21_2kpa-02-Image Export-02_s1_FITC-T2_ORG.tif:0130-1196	45.2	3.8111		s21_4kpa-03-Image Export-03_s1_FITC-T2_ORG.tif:0086-0761	210.3	5.34854		s21_8kpa-04-Image Export-04_s1_FITC-T2_ORG.tif:0105-0609	981.2	6.88878		s21_16kpa-05-Image Export-05_s1_FITC-T2_ORG.tif:0095-0660	71.6	4.2711
s21_1kpa-01-Image Export-01_s1_FITC-T2_ORG.tif:0136-0932	37.4	3.62167		s21_2kpa-02-Image Export-02_s1_FITC-T2_ORG.tif:0131-1200	211.8	5.35564		s21_4kpa-03-Image Export-03_s1_FITC-T2_ORG.tif:0087-0773	552.9	6.31518		s21_8kpa-04-Image Export-04_s1_FITC-T2_ORG.tif:0106-0622	367.6	5.907		s21_16kpa-05-Image Export-05_s1_FITC-T2_ORG.tif:0096-0669	211.8	5.35564
s21_1kpa-01-Image Export-01_s1_FITC-T2_ORG.tif:0137-0982	2359.6	7.76625		s21_2kpa-02-Image Export-02_s1_FITC-T2_ORG.tif:0132-1223	465.7	6.14354		s21_4kpa-03-Image Export-03_s1_FITC-T2_ORG.tif:0089-0790	579.4	6.36199		s21_8kpa-04-Image Export-04_s1_FITC-T2_ORG.tif:0107-0638	1775.6	7.48189		s21_16kpa-05-Image Export-05_s1_FITC-T2_ORG.tif:0097-0674	283.5	5.64721
s21_1kpa-01-Image Export-01_s1_FITC-T2_ORG.tif:0139-1013	1309.9	7.17771		s21_2kpa-02-Image Export-02_s1_FITC-T2_ORG.tif:0134-1207	172.9	5.15271		s21_4kpa-03-Image Export-03_s1_FITC-T2_ORG.tif:0090-0789	207.1	5.3332		s21_8kpa-04-Image Export-04_s1_FITC-T2_ORG.tif:0109-0627	43.6	3.77506		s21_16kpa-05-Image Export-05_s1_FITC-T2_ORG.tif:0098-0671	43.6	3.77506
s21_1kpa-01-Image Export-01_s1_FITC-T2_ORG.tif:0149-1027	431.4	6.06704		s21_2kpa-02-Image Export-02_s1_FITC-T2_ORG.tif:0135-1223	372.2	5.91943		s21_4kpa-03-Image Export-03_s1_FITC-T2_ORG.tif:0091-0808	797.4	6.68136		s21_8kpa-04-Image Export-04_s1_FITC-T2_ORG.tif:0111-0634	73.2	4.2932		s21_16kpa-05-Image Export-05_s1_FITC-T2_ORG.tif:0099-0679	334.9	5.81383
s21_1kpa-01-Image Export-01_s1_FITC-T2_ORG.tif:0153-1053	180.7	5.19684		s21_2kpa-02-Image Export-02_s1_FITC-T2_ORG.tif:0138-1229	317.7	5.76111		s21_4kpa-03-Image Export-03_s1_FITC-T2_ORG.tif:0093-0809	1470.3	7.29322		s21_8kpa-04-Image Export-04_s1_FITC-T2_ORG.tif:0114-0653	412.7	6.02272		s21_16kpa-05-Image Export-05_s1_FITC-T2_ORG.tif:0101-0683	241.4	5.48646
s21_1kpa-01-Image Export-01_s1_FITC-T2_ORG.tif:0160-1101	922	6.82655		s21_2kpa-02-Image Export-02_s1_FITC-T2_ORG.tif:0139-1250	797.4	6.68136		s21_4kpa-03-Image Export-03_s1_FITC-T2_ORG.tif:0094-0818	303.7	5.71604		s21_8kpa-04-Image Export-04_s1_FITC-T2_ORG.tif:0117-0692	514	6.24222		s21_16kpa-05-Image Export-05_s1_FITC-T2_ORG.tif:0102-0698	182.2	5.2051
s21_1kpa-01-Image Export-01_s1_FITC-T2_ORG.tif:0161-1109	2038.8	7.62012		s21_2kpa-02-Image Export-02_s1_FITC-T2_ORG.tif:0141-1264	780.3	6.65968		s21_4kpa-03-Image Export-03_s1_FITC-T2_ORG.tif:0095-0830	336.4	5.8183		s21_8kpa-04-Image Export-04_s1_FITC-T2_ORG.tif:0119-0688	51.4	3.93964		s21_16kpa-05-Image Export-05_s1_FITC-T2_ORG.tif:0103-0711	607.4	6.40919
s21_1kpa-01-Image Export-01_s1_FITC-T2_ORG.tif:0164-1134	697.8	6.54793		s21_2kpa-02-Image Export-02_s1_FITC-T2_ORG.tif:0142-1271	140.2	4.94307		s21_4kpa-03-Image Export-03_s1_FITC-T2_ORG.tif:0096-0863	844.2	6.73839		s21_8kpa-04-Image Export-04_s1_FITC-T2_ORG.tif:0120-0711	582.5	6.36733		s21_16kpa-05-Image Export-05_s1_FITC-T2_ORG.tif:0105-0716	56.1	4.02714
s21_1kpa-01-Image Export-01_s1_FITC-T2_ORG.tif:0172-1179	306.8	5.7262		s21_2kpa-02-Image Export-02_s1_FITC-T2_ORG.tif:0143-1271	370.7	5.91539		s21_4kpa-03-Image Export-03_s1_FITC-T2_ORG.tif:0097-0843	43.6	3.77506		s21_8kpa-04-Image Export-04_s1_FITC-T2_ORG.tif:0123-0718	702.4	6.5545		s21_16kpa-05-Image Export-05_s1_FITC-T2_ORG.tif:0106-0721	169.8	5.13462
s21_1kpa-01-Image Export-01_s1_FITC-T2_ORG.tif:0174-1184	448.6	6.10613		s21_2kpa-02-Image Export-02_s1_FITC-T2_ORG.tif:0144-1290	559.1	6.32633		s21_4kpa-03-Image Export-03_s1_FITC-T2_ORG.tif:0099-0880	911.1	6.81465		s21_8kpa-04-Image Export-04_s1_FITC-T2_ORG.tif:0125-0775	1235.1	7.11891		s21_16kpa-05-Image Export-05_s1_FITC-T2_ORG.tif:0107-0727	253.9	5.53694
s21_1kpa-01-Image Export-01_s1_FITC-T2_ORG.tif:0178-1221	1202.4	7.09207		s21_2kpa-02-Image Export-02_s1_FITC-T2_ORG.tif:0146-1287	169.8	5.13462		s21_4kpa-03-Image Export-03_s1_FITC-T2_ORG.tif:0101-0872	232.1	5.44717		s21_8kpa-04-Image Export-04_s1_FITC-T2_ORG.tif:0128-0731	174.4	5.16135		s21_16kpa-05-Image Export-05_s1_FITC-T2_ORG.tif:0108-0762	920.5	6.82492
s21_1kpa-01-Image Export-01_s1_FITC-T2_ORG.tif:0182-1260	40.5	3.7013		s21_2kpa-02-Image Export-02_s1_FITC-T2_ORG.tif:0147-1325	875.3	6.77457		s21_4kpa-03-Image Export-03_s1_FITC-T2_ORG.tif:0102-0883	364.5	5.89853		s21_8kpa-04-Image Export-04_s1_FITC-T2_ORG.tif:0131-0794	85.7	4.45085		s21_16kpa-05-Image Export-05_s1_FITC-T2_ORG.tif:0109-0761	598.1	6.39376
s21_1kpa-01-Image Export-01_s1_FITC-T2_ORG.tif:0185-1287	3208.5	8.07356		s21_2kpa-02-Image Export-02_s1_FITC-T2_ORG.tif:0148-1308	179.1	5.18794		s21_4kpa-03-Image Export-03_s1_FITC-T2_ORG.tif:0104-0906	271	5.60212		s21_8kpa-04-Image Export-04_s1_FITC-T2_ORG.tif:0132-0811	534.2	6.28077		s21_16kpa-05-Image Export-05_s1_FITC-T2_ORG.tif:0110-0761	411.2	6.01908
s21_1kpa-01-Image Export-01_s1_FITC-T2_ORG.tif:0187-1321	1160.3	7.05643		s21_2kpa-02-Image Export-02_s1_FITC-T2_ORG.tif:0149-1332	419	6.03787		s21_4kpa-03-Image Export-03_s1_FITC-T2_ORG.tif:0106-0921	496.8	6.20819		s21_8kpa-04-Image Export-04_s1_FITC-T2_ORG.tif:0134-0818	443.9	6.0956		s21_16kpa-05-Image Export-05_s1_FITC-T2_ORG.tif:0111-0786	605.9	6.40671
s21_1kpa-01-Image Export-01_s1_FITC-T2_ORG.tif:0188-1318	1622.9	7.39197		s21_2kpa-02-Image Export-02_s1_FITC-T2_ORG.tif:0150-1328	370.7	5.91539		s21_4kpa-03-Image Export-03_s1_FITC-T2_ORG.tif:0107-0939	359.8	5.88555		s21_8kpa-04-Image Export-04_s1_FITC-T2_ORG.tif:0136-0821	500	6.21461		s21_16kpa-05-Image Export-05_s1_FITC-T2_ORG.tif:0113-0776	258.5	5.5549
s21_1kpa-01-Image Export-01_s1_FITC-T2_ORG.tif:0189-1332	387.8	5.96049		s21_2kpa-02-Image Export-02_s1_FITC-T2_ORG.tif:0152-1388	32.7	3.48738		s21_4kpa-03-Image Export-03_s1_FITC-T2_ORG.tif:0108-0966	291.3	5.67435		s21_8kpa-04-Image Export-04_s1_FITC-T2_ORG.tif:0138-0828	207.1	5.3332		s21_16kpa-05-Image Export-05_s1_FITC-T2_ORG.tif:0115-0817	214.9	5.37017
s21_1kpa-01-Image Export-01_s1_FITC-T2_ORG.tif:0190-1329	34.3	3.53515		s21_2kpa-02-Image Export-02_s1_FITC-T2_ORG.tif:0153-1401	320.8	5.77082		s21_4kpa-03-Image Export-03_s1_FITC-T2_ORG.tif:0110-0973	423.6	6.04879		s21_8kpa-04-Image Export-04_s1_FITC-T2_ORG.tif:0140-0879	3317.5	8.10697		s21_16kpa-05-Image Export-05_s1_FITC-T2_ORG.tif:0117-0830	34.3	3.53515
s21_1kpa-01-Image Export-01_s1_FITC-T2_ORG.tif:0191-1374	174.4	5.16135		s21_2kpa-02-Image Export-02_s1_FITC-T2_ORG.tif:0154-1408	423.6	6.04879		s21_4kpa-03-Image Export-03_s1_FITC-T2_ORG.tif:0111-0972	342.7	5.83686		s21_8kpa-04-Image Export-04_s1_FITC-T2_ORG.tif:0141-0868	713.3	6.5699		s21_16kpa-05-Image Export-05_s1_FITC-T2_ORG.tif:0119-0849	362.9	5.89413
s21_1kpa-01-Image Export-01_s1_FITC-T2_ORG.tif:0194-1425	654.2	6.48341		s21_2kpa-02-Image Export-02_s1_FITC-T2_ORG.tif:0156-1410	266.3	5.58462		s21_4kpa-03-Image Export-03_s1_FITC-T2_ORG.tif:0112-0986	471.9	6.15677		s21_8kpa-04-Image Export-04_s1_FITC-T2_ORG.tif:0142-0892	429.9	6.06355		s21_16kpa-05-Image Export-05_s1_FITC-T2_ORG.tif:0122-0849	524.9	6.26321
s21_1kpa-01-Image Export-01_s1_FITC-T2_ORG.tif:0198-1454	912.7	6.81641		s21_2kpa-02-Image Export-02_s1_FITC-T2_ORG.tif:0157-1429	257	5.54908		s21_4kpa-03-Image Export-03_s1_FITC-T2_ORG.tif:0113-0980	51.4	3.93964		s21_8kpa-04-Image Export-04_s1_FITC-T2_ORG.tif:0144-0928	225.8	5.41965		s21_16kpa-05-Image Export-05_s1_FITC-T2_ORG.tif:0123-0851	137.1	4.92071
s21_1kpa-01-Image Export-01_s1_FITC-T2_ORG.tif:0206-1562	677.5	6.51841		s21_2kpa-02-Image Export-02_s1_FITC-T2_ORG.tif:0158-1425	38.9	3.66099		s21_4kpa-03-Image Export-03_s1_FITC-T2_ORG.tif:0114-1016	909.6	6.813		s21_8kpa-04-Image Export-04_s1_FITC-T2_ORG.tif:0145-0948	538.9	6.28953		s21_16kpa-05-Image Export-05_s1_FITC-T2_ORG.tif:0124-0856	176	5.17048
s21_1kpa-01-Image Export-01_s1_FITC-T2_ORG.tif:0208-1566	661.9	6.49511		s21_2kpa-02-Image Export-02_s1_FITC-T2_ORG.tif:0159-1435	554.5	6.31807		s21_4kpa-03-Image Export-03_s1_FITC-T2_ORG.tif:0115-1003	431.4	6.06704		s21_8kpa-04-Image Export-04_s1_FITC-T2_ORG.tif:0146-0959	403.4	5.99993		s21_16kpa-05-Image Export-05_s1_FITC-T2_ORG.tif:0126-0871	313.1	5.74652
s21_1kpa-01-Image Export-01_s1_FITC-T2_ORG.tif:0211-1581	151.1	5.01794		s21_2kpa-02-Image Export-02_s1_FITC-T2_ORG.tif:0160-1462	809.9	6.69691		s21_4kpa-03-Image Export-03_s1_FITC-T2_ORG.tif:0118-1030	412.7	6.02272		s21_8kpa-04-Image Export-04_s1_FITC-T2_ORG.tif:0148-0956	387.8	5.96049		s21_16kpa-05-Image Export-05_s1_FITC-T2_ORG.tif:0127-0863	143.3	4.96494
s21_1kpa-01-Image Export-01_s1_FITC-T2_ORG.tif:0213-1610	1144.8	7.04299		s21_2kpa-02-Image Export-02_s1_FITC-T2_ORG.tif:0161-1455	288.1	5.66331		s21_4kpa-03-Image Export-03_s1_FITC-T2_ORG.tif:0119-1042	1249.1	7.13018		s21_8kpa-04-Image Export-04_s1_FITC-T2_ORG.tif:0149-0956	411.2	6.01908		s21_16kpa-05-Image Export-05_s1_FITC-T2_ORG.tif:0130-0899	834.8	6.72719
s21_1kpa-01-Image Export-01_s1_FITC-T2_ORG.tif:0214-1623	372.2	5.91943		s21_2kpa-02-Image Export-02_s1_FITC-T2_ORG.tif:0162-1475	1132.3	7.03201		s21_4kpa-03-Image Export-03_s1_FITC-T2_ORG.tif:0121-1057	992.1	6.89982		s21_8kpa-04-Image Export-04_s1_FITC-T2_ORG.tif:0150-0964	582.5	6.36733		s21_16kpa-05-Image Export-05_s1_FITC-T2_ORG.tif:0137-0948	744.5	6.61271
s21_1kpa-01-Image Export-01_s1_FITC-T2_ORG.tif:0217-1633	115.3	4.74754		s21_2kpa-02-Image Export-02_s1_FITC-T2_ORG.tif:0163-1462	317.7	5.76111		s21_4kpa-03-Image Export-03_s1_FITC-T2_ORG.tif:0122-1051	500	6.21461		s21_8kpa-04-Image Export-04_s1_FITC-T2_ORG.tif:0151-0977	419	6.03787		s21_16kpa-05-Image Export-05_s1_FITC-T2_ORG.tif:0138-0982	839.5	6.73281
s21_1kpa-01-Image Export-01_s1_FITC-T2_ORG.tif:0219-1679	339.5	5.82747		s21_2kpa-02-Image Export-02_s1_FITC-T2_ORG.tif:0164-1474	461	6.1334		s21_4kpa-03-Image Export-03_s1_FITC-T2_ORG.tif:0123-1061	267.9	5.59061		s21_8kpa-04-Image Export-04_s1_FITC-T2_ORG.tif:0152-0985	107.5	4.67749		s21_16kpa-05-Image Export-05_s1_FITC-T2_ORG.tif:0140-0959	137.1	4.92071
s21_1kpa-01-Image Export-01_s1_FITC-T2_ORG.tif:0220-1689	551.4	6.31246		s21_2kpa-02-Image Export-02_s1_FITC-T2_ORG.tif:0165-1477	797.4	6.68136		s21_4kpa-03-Image Export-03_s1_FITC-T2_ORG.tif:0124-1094	390.9	5.96845		s21_8kpa-04-Image Export-04_s1_FITC-T2_ORG.tif:0153-1008	331.7	5.80423		s21_16kpa-05-Image Export-05_s1_FITC-T2_ORG.tif:0142-0973	364.5	5.89853
s21_1kpa-01-Image Export-01_s1_FITC-T2_ORG.tif:0222-1752	1272.5	7.14874		s21_2kpa-02-Image Export-02_s1_FITC-T2_ORG.tif:0166-1467	574.7	6.35385		s21_4kpa-03-Image Export-03_s1_FITC-T2_ORG.tif:0125-1120	313.1	5.74652		s21_8kpa-04-Image Export-04_s1_FITC-T2_ORG.tif:0154-1016	448.6	6.10613		s21_16kpa-05-Image Export-05_s1_FITC-T2_ORG.tif:0143-0986	549.8	6.30955
s21_1kpa-01-Image Export-01_s1_FITC-T2_ORG.tif:0223-1733	906.5	6.80959		s21_2kpa-02-Image Export-02_s1_FITC-T2_ORG.tif:0168-1467	32.7	3.48738		s21_4kpa-03-Image Export-03_s1_FITC-T2_ORG.tif:0126-1141	529.6	6.27212		s21_8kpa-04-Image Export-04_s1_FITC-T2_ORG.tif:0155-1046	538.9	6.28953		s21_16kpa-05-Image Export-05_s1_FITC-T2_ORG.tif:0144-1001	964.1	6.8712
s21_1kpa-01-Image Export-01_s1_FITC-T2_ORG.tif:0224-1734	705.5	6.55891		s21_2kpa-02-Image Export-02_s1_FITC-T2_ORG.tif:0171-1489	275.7	5.61931		s21_4kpa-03-Image Export-03_s1_FITC-T2_ORG.tif:0127-1131	84.1	4.43201		s21_8kpa-04-Image Export-04_s1_FITC-T2_ORG.tif:0157-1086	230.5	5.44025		s21_16kpa-05-Image Export-05_s1_FITC-T2_ORG.tif:0146-1007	479.7	6.17316
s21_1kpa-01-Image Export-01_s1_FITC-T2_ORG.tif:0225-1731	297.5	5.69541		s21_2kpa-02-Image Export-02_s1_FITC-T2_ORG.tif:0172-1506	190	5.24702		s21_4kpa-03-Image Export-03_s1_FITC-T2_ORG.tif:0128-1136	219.6	5.39181		s21_8kpa-04-Image Export-04_s1_FITC-T2_ORG.tif:0158-1096	390.9	5.96845		s21_16kpa-05-Image Export-05_s1_FITC-T2_ORG.tif:0147-1002	324	5.78074
s21_1kpa-01-Image Export-01_s1_FITC-T2_ORG.tif:0226-1774	964.1	6.8712		s21_2kpa-02-Image Export-02_s1_FITC-T2_ORG.tif:0175-1515	545.1	6.30097		s21_4kpa-03-Image Export-03_s1_FITC-T2_ORG.tif:0129-1147	392.5	5.97254		s21_8kpa-04-Image Export-04_s1_FITC-T2_ORG.tif:0159-1093	281.9	5.64155		s21_16kpa-05-Image Export-05_s1_FITC-T2_ORG.tif:0148-0996	37.4	3.62167
s21_1kpa-01-Image Export-01_s1_FITC-T2_ORG.tif:0227-1759	668.2	6.50459		s21_2kpa-02-Image Export-02_s1_FITC-T2_ORG.tif:0176-1543	1299	7.16935		s21_4kpa-03-Image Export-03_s1_FITC-T2_ORG.tif:0130-1168	281.9	5.64155		s21_8kpa-04-Image Export-04_s1_FITC-T2_ORG.tif:0160-1096	87.2	4.4682		s21_16kpa-05-Image Export-05_s1_FITC-T2_ORG.tif:0150-1023	31.2	3.44042
s21_1kpa-01-Image Export-01_s1_FITC-T2_ORG.tif:0228-1770	258.5	5.5549		s21_2kpa-02-Image Export-02_s1_FITC-T2_ORG.tif:0178-1520	524.9	6.26321		s21_4kpa-03-Image Export-03_s1_FITC-T2_ORG.tif:0132-1201	261.7	5.5672		s21_8kpa-04-Image Export-04_s1_FITC-T2_ORG.tif:0163-1117	847.3	6.74205		s21_16kpa-05-Image Export-05_s1_FITC-T2_ORG.tif:0151-1023	40.5	3.7013
s21_1kpa-01-Image Export-01_s1_FITC-T2_ORG.tif:0229-1790	548.2	6.30664		s21_2kpa-02-Image Export-02_s1_FITC-T2_ORG.tif:0180-1542	903.4	6.80617		s21_4kpa-03-Image Export-03_s1_FITC-T2_ORG.tif:0133-1222	489.1	6.19257		s21_8kpa-04-Image Export-04_s1_FITC-T2_ORG.tif:0166-1119	246.1	5.50574		s21_16kpa-05-Image Export-05_s1_FITC-T2_ORG.tif:0153-1031	180.7	5.19684
s21_1kpa-01-Image Export-01_s1_FITC-T2_ORG.tif:0230-1792	593.4	6.38587		s21_2kpa-02-Image Export-02_s1_FITC-T2_ORG.tif:0181-1537	336.4	5.8183		s21_4kpa-03-Image Export-03_s1_FITC-T2_ORG.tif:0134-1212	196.2	5.27913		s21_8kpa-04-Image Export-04_s1_FITC-T2_ORG.tif:0167-1148	658.8	6.49042		s21_16kpa-05-Image Export-05_s1_FITC-T2_ORG.tif:0154-1055	191.6	5.25541
s21_1kpa-01-Image Export-01_s1_FITC-T2_ORG.tif:0232-1809	775.6	6.65364		s21_2kpa-02-Image Export-02_s1_FITC-T2_ORG.tif:0182-1557	1228.9	7.11387		s21_4kpa-03-Image Export-03_s1_FITC-T2_ORG.tif:0135-1211	34.3	3.53515		s21_8kpa-04-Image Export-04_s1_FITC-T2_ORG.tif:0168-1184	1436	7.26962		s21_16kpa-05-Image Export-05_s1_FITC-T2_ORG.tif:0156-1085	534.2	6.28077
s21_1kpa-01-Image Export-01_s1_FITC-T2_ORG.tif:0233-1830	848.8	6.74382		s21_2kpa-02-Image Export-02_s1_FITC-T2_ORG.tif:0183-1561	674.4	6.51382		s21_4kpa-03-Image Export-03_s1_FITC-T2_ORG.tif:0136-1221	419	6.03787		s21_8kpa-04-Image Export-04_s1_FITC-T2_ORG.tif:0169-1146	405	6.00389		s21_16kpa-05-Image Export-05_s1_FITC-T2_ORG.tif:0157-1088	190	5.24702
s21_1kpa-01-Image Export-01_s1_FITC-T2_ORG.tif:0234-1835	981.2	6.88878		s21_2kpa-02-Image Export-02_s1_FITC-T2_ORG.tif:0184-1564	348.9	5.85479		s21_4kpa-03-Image Export-03_s1_FITC-T2_ORG.tif:0137-1223	1045.1	6.95187		s21_8kpa-04-Image Export-04_s1_FITC-T2_ORG.tif:0170-1143	250.8	5.52466		s21_16kpa-05-Image Export-05_s1_FITC-T2_ORG.tif:0158-1089	222.7	5.40583
s21_1kpa-01-Image Export-01_s1_FITC-T2_ORG.tif:0235-1844	652.6	6.48096		s21_2kpa-02-Image Export-02_s1_FITC-T2_ORG.tif:0185-1574	57.6	4.05352		s21_4kpa-03-Image Export-03_s1_FITC-T2_ORG.tif:0138-1226	266.3	5.58462		s21_8kpa-04-Image Export-04_s1_FITC-T2_ORG.tif:0172-1160	180.7	5.19684		s21_16kpa-05-Image Export-05_s1_FITC-T2_ORG.tif:0161-1097	79.4	4.3745
s21_1kpa-01-Image Export-01_s1_FITC-T2_ORG.tif:0237-1887	278.8	5.63049		s21_2kpa-02-Image Export-02_s1_FITC-T2_ORG.tif:0186-1578	563.8	6.3347		s21_4kpa-03-Image Export-03_s1_FITC-T2_ORG.tif:0140-1236	211.8	5.35564		s21_8kpa-04-Image Export-04_s1_FITC-T2_ORG.tif:0174-1158	45.2	3.8111		s21_16kpa-05-Image Export-05_s1_FITC-T2_ORG.tif:0163-1111	152.6	5.02782
s21_1kpa-01-Image Export-01_s1_FITC-T2_ORG.tif:0241-1920	596.5	6.39108		s21_2kpa-02-Image Export-02_s1_FITC-T2_ORG.tif:0187-1580	408.1	6.01151		s21_4kpa-03-Image Export-03_s1_FITC-T2_ORG.tif:0141-1244	471.9	6.15677		s21_8kpa-04-Image Export-04_s1_FITC-T2_ORG.tif:0175-1163	43.6	3.77506		s21_16kpa-05-Image Export-05_s1_FITC-T2_ORG.tif:0164-1133	1281.8	7.15602
s21_1kpa-01-Image Export-01_s1_FITC-T2_ORG.tif:0242-1939	1088.7	6.99274		s21_2kpa-02-Image Export-02_s1_FITC-T2_ORG.tif:0188-1612	755.4	6.62725		s21_4kpa-03-Image Export-03_s1_FITC-T2_ORG.tif:0145-1283	1090.3	6.99421		s21_8kpa-04-Image Export-04_s1_FITC-T2_ORG.tif:0176-1171	616.8	6.42454		s21_16kpa-05-Image Export-05_s1_FITC-T2_ORG.tif:0166-1121	459.5	6.13014
s21_1kpa-01-Image Export-01_s1_FITC-T2_ORG.tif:0245-1927	54.5	3.9982		s21_2kpa-02-Image Export-02_s1_FITC-T2_ORG.tif:0189-1610	577.8	6.35923		s21_4kpa-03-Image Export-03_s1_FITC-T2_ORG.tif:0146-1317	439.2	6.08495		s21_8kpa-04-Image Export-04_s1_FITC-T2_ORG.tif:0177-1176	272.6	5.60801		s21_16kpa-05-Image Export-05_s1_FITC-T2_ORG.tif:0167-1122	498.4	6.2114
s21_1kpa-01-Image Export-01_s1_FITC-T2_ORG.tif:0246-1937	582.5	6.36733		s21_2kpa-02-Image Export-02_s1_FITC-T2_ORG.tif:0190-1632	113.7	4.73356		s21_4kpa-03-Image Export-03_s1_FITC-T2_ORG.tif:0147-1313	278.8	5.63049		s21_8kpa-04-Image Export-04_s1_FITC-T2_ORG.tif:0178-1174	257	5.54908		s21_16kpa-05-Image Export-05_s1_FITC-T2_ORG.tif:0170-1135	210.3	5.34854
s21_1kpa-01-Image Export-01_s1_FITC-T2_ORG.tif:0247-1934	672.8	6.51145		s21_2kpa-02-Image Export-02_s1_FITC-T2_ORG.tif:0191-1660	693.1	6.54117		s21_4kpa-03-Image Export-03_s1_FITC-T2_ORG.tif:0148-1321	565.4	6.33753		s21_8kpa-04-Image Export-04_s1_FITC-T2_ORG.tif:0179-1176	49.8	3.90801		s21_16kpa-05-Image Export-05_s1_FITC-T2_ORG.tif:0175-1156	95	4.55388
s21_1kpa-01-Image Export-01_s1_FITC-T2_ORG.tif:0251-1965	708.7	6.56343		s21_2kpa-02-Image Export-02_s1_FITC-T2_ORG.tif:0193-1673	1052.9	6.9593		s21_4kpa-03-Image Export-03_s1_FITC-T2_ORG.tif:0149-1332	672.8	6.51145		s21_8kpa-04-Image Export-04_s1_FITC-T2_ORG.tif:0181-1185	272.6	5.60801		s21_16kpa-05-Image Export-05_s1_FITC-T2_ORG.tif:0177-1168	148	4.99721
s21_1kpa-01-Image Export-01_s1_FITC-T2_ORG.tif:0253-1979	619.9	6.42956		s21_2kpa-02-Image Export-02_s1_FITC-T2_ORG.tif:0194-1697	450.1	6.10947		s21_4kpa-03-Image Export-03_s1_FITC-T2_ORG.tif:0151-1353	387.8	5.96049		s21_8kpa-04-Image Export-04_s1_FITC-T2_ORG.tif:0182-1205	445.4	6.09897		s21_16kpa-05-Image Export-05_s1_FITC-T2_ORG.tif:0186-1231	697.8	6.54793
s21_1kpa-01-Image Export-01_s1_FITC-T2_ORG.tif:0255-1986	35.8	3.57795		s21_2kpa-02-Image Export-02_s1_FITC-T2_ORG.tif:0196-1695	727.4	6.58948		s21_4kpa-03-Image Export-03_s1_FITC-T2_ORG.tif:0152-1377	45.2	3.8111		s21_8kpa-04-Image Export-04_s1_FITC-T2_ORG.tif:0183-1212	932.9	6.8383		s21_16kpa-05-Image Export-05_s1_FITC-T2_ORG.tif:0188-1243	345.8	5.84586
s21_1kpa-01-Image Export-01_s1_FITC-T2_ORG.tif:0261-2027	557.6	6.32364		s21_2kpa-02-Image Export-02_s1_FITC-T2_ORG.tif:0197-1709	274.1	5.61349		s21_4kpa-03-Image Export-03_s1_FITC-T2_ORG.tif:0153-1394	492.2	6.19889		s21_8kpa-04-Image Export-04_s1_FITC-T2_ORG.tif:0185-1246	749.2	6.61901		s21_16kpa-05-Image Export-05_s1_FITC-T2_ORG.tif:0189-1256	498.4	6.2114
s21_1kpa-01-Image Export-01_s1_FITC-T2_ORG.tif:0262-2024	311.5	5.7414		s21_2kpa-02-Image Export-02_s1_FITC-T2_ORG.tif:0198-1714	471.9	6.15677		s21_4kpa-03-Image Export-03_s1_FITC-T2_ORG.tif:0154-1385	356.7	5.8769		s21_8kpa-04-Image Export-04_s1_FITC-T2_ORG.tif:0187-1278	834.8	6.72719		s21_16kpa-05-Image Export-05_s1_FITC-T2_ORG.tif:0191-1258	222.7	5.40583
s21_1kpa-01-Image Export-01_s1_FITC-T2_ORG.tif:0271-2170	405	6.00389		s21_2kpa-02-Image Export-02_s1_FITC-T2_ORG.tif:0199-1711	372.2	5.91943		s21_4kpa-03-Image Export-03_s1_FITC-T2_ORG.tif:0155-1388	317.7	5.76111		s21_8kpa-04-Image Export-04_s1_FITC-T2_ORG.tif:0188-1263	752.3	6.62314		s21_16kpa-05-Image Export-05_s1_FITC-T2_ORG.tif:0192-1264	172.9	5.15271
s21_1kpa-01-Image Export-01_s1_FITC-T2_ORG.tif:0275-2179	495.3	6.20516		s21_2kpa-02-Image Export-02_s1_FITC-T2_ORG.tif:0200-1739	345.8	5.84586		s21_4kpa-03-Image Export-03_s1_FITC-T2_ORG.tif:0157-1427	722.7	6.58299		s21_8kpa-04-Image Export-04_s1_FITC-T2_ORG.tif:0191-1283	392.5	5.97254		s21_16kpa-05-Image Export-05_s1_FITC-T2_ORG.tif:0193-1293	638.6	6.45928
s21_1kpa-01-Image Export-01_s1_FITC-T2_ORG.tif:0281-2213	643.2	6.46646		s21_2kpa-02-Image Export-02_s1_FITC-T2_ORG.tif:0201-1813	208.7	5.3409		s21_4kpa-03-Image Export-03_s1_FITC-T2_ORG.tif:0159-1433	573.2	6.35123		s21_8kpa-04-Image Export-04_s1_FITC-T2_ORG.tif:0192-1282	263.2	5.57291		s21_16kpa-05-Image Export-05_s1_FITC-T2_ORG.tif:0194-1276	56.1	4.02714
s21_1kpa-01-Image Export-01_s1_FITC-T2_ORG.tif:0285-2231	453.2	6.11633		s21_2kpa-02-Image Export-02_s1_FITC-T2_ORG.tif:0202-1819	224.3	5.41298		s21_4kpa-03-Image Export-03_s1_FITC-T2_ORG.tif:0160-1441	456.3	6.12315		s21_8kpa-04-Image Export-04_s1_FITC-T2_ORG.tif:0193-1270	35.8	3.57795		s21_16kpa-05-Image Export-05_s1_FITC-T2_ORG.tif:0195-1284	101.2	4.6171
s21_1kpa-01-Image Export-01_s1_FITC-T2_ORG.tif:0289-2283	894	6.79571		s21_2kpa-02-Image Export-02_s1_FITC-T2_ORG.tif:0204-1830	308.4	5.7314		s21_4kpa-03-Image Export-03_s1_FITC-T2_ORG.tif:0163-1468	635.5	6.45441		s21_8kpa-04-Image Export-04_s1_FITC-T2_ORG.tif:0200-1317	872.2	6.77102		s21_16kpa-05-Image Export-05_s1_FITC-T2_ORG.tif:0200-1316	658.8	6.49042
s21_1kpa-01-Image Export-01_s1_FITC-T2_ORG.tif:0290-2307	1183.7	7.0764		s21_2kpa-02-Image Export-02_s1_FITC-T2_ORG.tif:0205-1877	524.9	6.26321		s21_4kpa-03-Image Export-03_s1_FITC-T2_ORG.tif:0165-1487	1155.7	7.05246		s21_8kpa-04-Image Export-04_s1_FITC-T2_ORG.tif:0201-1332	683.7	6.52752		s21_16kpa-05-Image Export-05_s1_FITC-T2_ORG.tif:0201-1332	299	5.70044
s21_1kpa-01-Image Export-01_s1_FITC-T2_ORG.tif:0298-2308	769.4	6.64561		s21_2kpa-02-Image Export-02_s1_FITC-T2_ORG.tif:0206-1869	492.2	6.19889		s21_4kpa-03-Image Export-03_s1_FITC-T2_ORG.tif:0168-1498	454.8	6.11986		s21_8kpa-04-Image Export-04_s1_FITC-T2_ORG.tif:0202-1350	1070	6.97541		s21_16kpa-05-Image Export-05_s1_FITC-T2_ORG.tif:0206-1335	400.3	5.99221
s21_1kpa-01-Image Export-01_s1_FITC-T2_ORG.tif:0299-2307	604.3	6.40407		s21_2kpa-02-Image Export-02_s1_FITC-T2_ORG.tif:0207-1870	109	4.69135		s21_4kpa-03-Image Export-03_s1_FITC-T2_ORG.tif:0171-1575	392.5	5.97254		s21_8kpa-04-Image Export-04_s1_FITC-T2_ORG.tif:0205-1347	250.8	5.52466		s21_16kpa-05-Image Export-05_s1_FITC-T2_ORG.tif:0209-1339	77.9	4.35543
s21_1kpa-01-Image Export-01_s2_FITC-T2_ORG.tif:0001-0004	49.8	3.90801		s21_2kpa-02-Image Export-02_s1_FITC-T2_ORG.tif:0208-1888	1071.6	6.97691		s21_4kpa-03-Image Export-03_s1_FITC-T2_ORG.tif:0173-1616	1306.7	7.17526		s21_8kpa-04-Image Export-04_s1_FITC-T2_ORG.tif:0207-1378	602.8	6.40159		s21_16kpa-05-Image Export-05_s1_FITC-T2_ORG.tif:0212-1389	1059.1	6.96517
s21_1kpa-01-Image Export-01_s2_FITC-T2_ORG.tif:0004-0055	1204	7.0934		s21_2kpa-02-Image Export-02_s1_FITC-T2_ORG.tif:0210-1931	903.4	6.80617		s21_4kpa-03-Image Export-03_s1_FITC-T2_ORG.tif:0175-1621	490.6	6.19563		s21_8kpa-04-Image Export-04_s1_FITC-T2_ORG.tif:0216-1418	464.1	6.1401		s21_16kpa-05-Image Export-05_s1_FITC-T2_ORG.tif:0215-1370	336.4	5.8183
s21_1kpa-01-Image Export-01_s2_FITC-T2_ORG.tif:0010-0057	576.3	6.35663		s21_2kpa-02-Image Export-02_s1_FITC-T2_ORG.tif:0211-1941	71.6	4.2711		s21_4kpa-03-Image Export-03_s1_FITC-T2_ORG.tif:0176-1631	2320.7	7.74962		s21_8kpa-04-Image Export-04_s1_FITC-T2_ORG.tif:0217-1422	766.3	6.64157		s21_16kpa-05-Image Export-05_s1_FITC-T2_ORG.tif:0222-1408	484.4	6.18291
s21_1kpa-01-Image Export-01_s2_FITC-T2_ORG.tif:0014-0088	352	5.86363		s21_2kpa-02-Image Export-02_s1_FITC-T2_ORG.tif:0215-1964	204	5.31812		s21_4kpa-03-Image Export-03_s1_FITC-T2_ORG.tif:0181-1658	680.6	6.52297		s21_8kpa-04-Image Export-04_s1_FITC-T2_ORG.tif:0223-1450	171.3	5.14342		s21_16kpa-05-Image Export-05_s1_FITC-T2_ORG.tif:0224-1403	213.4	5.36317
s21_1kpa-01-Image Export-01_s2_FITC-T2_ORG.tif:0015-0085	278.8	5.63049		s21_2kpa-02-Image Export-02_s1_FITC-T2_ORG.tif:0219-1987	342.7	5.83686		s21_4kpa-03-Image Export-03_s1_FITC-T2_ORG.tif:0183-1656	216.5	5.37759		s21_8kpa-04-Image Export-04_s1_FITC-T2_ORG.tif:0224-1470	794.3	6.67746		s21_16kpa-05-Image Export-05_s1_FITC-T2_ORG.tif:0226-1422	169.8	5.13462
s21_1kpa-01-Image Export-01_s2_FITC-T2_ORG.tif:0016-0090	503.1	6.22079		s21_2kpa-02-Image Export-02_s1_FITC-T2_ORG.tif:0225-2013	526.4	6.26606		s21_4kpa-03-Image Export-03_s1_FITC-T2_ORG.tif:0184-1662	373.8	5.92372		s21_8kpa-04-Image Export-04_s1_FITC-T2_ORG.tif:0225-1460	38.9	3.66099		s21_16kpa-05-Image Export-05_s1_FITC-T2_ORG.tif:0228-1437	612.1	6.4169
s21_1kpa-01-Image Export-01_s2_FITC-T2_ORG.tif:0017-0109	1015.5	6.92314		s21_2kpa-02-Image Export-02_s1_FITC-T2_ORG.tif:0226-2021	309.9	5.73625		s21_4kpa-03-Image Export-03_s1_FITC-T2_ORG.tif:0186-1687	493.7	6.20193		s21_8kpa-04-Image Export-04_s1_FITC-T2_ORG.tif:0226-1473	587.2	6.37537		s21_16kpa-05-Image Export-05_s1_FITC-T2_ORG.tif:0229-1433	266.3	5.58462
s21_1kpa-01-Image Export-01_s2_FITC-T2_ORG.tif:0019-0107	213.4	5.36317		s21_2kpa-02-Image Export-02_s1_FITC-T2_ORG.tif:0229-2034	467.3	6.14697		s21_4kpa-03-Image Export-03_s1_FITC-T2_ORG.tif:0191-1712	395.6	5.9804		s21_8kpa-04-Image Export-04_s1_FITC-T2_ORG.tif:0231-1471	288.1	5.66331		s21_16kpa-05-Image Export-05_s1_FITC-T2_ORG.tif:0230-1444	344.2	5.84122
s21_1kpa-01-Image Export-01_s2_FITC-T2_ORG.tif:0020-0173	2468.6	7.81141		s21_2kpa-02-Image Export-02_s1_FITC-T2_ORG.tif:0230-2023	40.5	3.7013		s21_4kpa-03-Image Export-03_s1_FITC-T2_ORG.tif:0194-1723	216.5	5.37759		s21_8kpa-04-Image Export-04_s1_FITC-T2_ORG.tif:0232-1483	35.8	3.57795		s21_16kpa-05-Image Export-05_s1_FITC-T2_ORG.tif:0231-1435	127.7	4.84968
s21_1kpa-01-Image Export-01_s2_FITC-T2_ORG.tif:0022-0136	736.7	6.60218		s21_2kpa-02-Image Export-02_s1_FITC-T2_ORG.tif:0232-2050	1591.8	7.37262		s21_4kpa-03-Image Export-03_s1_FITC-T2_ORG.tif:0197-1743	205.6	5.32593		s21_8kpa-04-Image Export-04_s1_FITC-T2_ORG.tif:0234-1511	398.7	5.98821		s21_16kpa-05-Image Export-05_s1_FITC-T2_ORG.tif:0232-1466	875.3	6.77457
s21_1kpa-01-Image Export-01_s2_FITC-T2_ORG.tif:0024-0127	45.2	3.8111		s21_2kpa-02-Image Export-02_s1_FITC-T2_ORG.tif:0235-2044	163.5	5.09681		s21_4kpa-03-Image Export-03_s1_FITC-T2_ORG.tif:0199-1773	577.8	6.35923		s21_8kpa-04-Image Export-04_s1_FITC-T2_ORG.tif:0235-1542	777.2	6.6557		s21_16kpa-05-Image Export-05_s1_FITC-T2_ORG.tif:0233-1453	490.6	6.19563
s21_1kpa-01-Image Export-01_s2_FITC-T2_ORG.tif:0026-0149	269.4	5.5962		s21_2kpa-02-Image Export-02_s1_FITC-T2_ORG.tif:0236-2052	233.6	5.45361		s21_4kpa-03-Image Export-03_s1_FITC-T2_ORG.tif:0200-1780	334.9	5.81383		s21_8kpa-04-Image Export-04_s1_FITC-T2_ORG.tif:0237-1561	647.9	6.47374		s21_16kpa-05-Image Export-05_s1_FITC-T2_ORG.tif:0234-1452	210.3	5.34854
s21_1kpa-01-Image Export-01_s2_FITC-T2_ORG.tif:0027-0172	1137	7.03615		s21_2kpa-02-Image Export-02_s1_FITC-T2_ORG.tif:0238-2061	422.1	6.04524		s21_4kpa-03-Image Export-03_s1_FITC-T2_ORG.tif:0202-1796	514	6.24222		s21_8kpa-04-Image Export-04_s1_FITC-T2_ORG.tif:0238-1569	325.5	5.78536		s21_16kpa-05-Image Export-05_s1_FITC-T2_ORG.tif:0238-1474	423.6	6.04879
s21_1kpa-01-Image Export-01_s2_FITC-T2_ORG.tif:0032-0203	1714.8	7.44705		s21_2kpa-02-Image Export-02_s1_FITC-T2_ORG.tif:0239-2062	621.4	6.43197		s21_4kpa-03-Image Export-03_s1_FITC-T2_ORG.tif:0203-1803	213.4	5.36317		s21_8kpa-04-Image Export-04_s1_FITC-T2_ORG.tif:0239-1579	1202.4	7.09207		s21_16kpa-05-Image Export-05_s1_FITC-T2_ORG.tif:0239-1472	647.9	6.47374
s21_1kpa-01-Image Export-01_s2_FITC-T2_ORG.tif:0036-0238	722.7	6.58299		s21_2kpa-02-Image Export-02_s1_FITC-T2_ORG.tif:0241-2074	690	6.53669		s21_4kpa-03-Image Export-03_s1_FITC-T2_ORG.tif:0204-1809	543.6	6.29821		s21_8kpa-04-Image Export-04_s1_FITC-T2_ORG.tif:0241-1585	493.7	6.20193		s21_16kpa-05-Image Export-05_s1_FITC-T2_ORG.tif:0241-1483	429.9	6.06355
s21_1kpa-01-Image Export-01_s2_FITC-T2_ORG.tif:0037-0246	484.4	6.18291		s21_2kpa-02-Image Export-02_s1_FITC-T2_ORG.tif:0243-2066	32.7	3.48738		s21_4kpa-03-Image Export-03_s1_FITC-T2_ORG.tif:0206-1819	615.2	6.42195		s21_8kpa-04-Image Export-04_s1_FITC-T2_ORG.tif:0242-1586	124.6	4.82511		s21_16kpa-05-Image Export-05_s1_FITC-T2_ORG.tif:0246-1488	183.8	5.21385
s21_1kpa-01-Image Export-01_s2_FITC-T2_ORG.tif:0045-0279	722.7	6.58299		s21_2kpa-02-Image Export-02_s1_FITC-T2_ORG.tif:0244-2083	479.7	6.17316		s21_4kpa-03-Image Export-03_s1_FITC-T2_ORG.tif:0207-1826	451.7	6.11302		s21_8kpa-04-Image Export-04_s1_FITC-T2_ORG.tif:0243-1603	425.2	6.05256		s21_16kpa-05-Image Export-05_s1_FITC-T2_ORG.tif:0253-1517	328.6	5.79484
s21_1kpa-01-Image Export-01_s2_FITC-T2_ORG.tif:0046-0268	403.4	5.99993		s21_2kpa-02-Image Export-02_s1_FITC-T2_ORG.tif:0246-2099	213.4	5.36317		s21_4kpa-03-Image Export-03_s1_FITC-T2_ORG.tif:0208-1834	490.6	6.19563		s21_8kpa-04-Image Export-04_s1_FITC-T2_ORG.tif:0249-1683	1677.4	7.425		s21_16kpa-05-Image Export-05_s1_FITC-T2_ORG.tif:0254-1512	68.5	4.22683
s21_1kpa-01-Image Export-01_s2_FITC-T2_ORG.tif:0048-0280	514	6.24222		s21_2kpa-02-Image Export-02_s1_FITC-T2_ORG.tif:0247-2109	328.6	5.79484		s21_4kpa-03-Image Export-03_s1_FITC-T2_ORG.tif:0209-1836	579.4	6.36199		s21_8kpa-04-Image Export-04_s1_FITC-T2_ORG.tif:0251-1664	521.8	6.25728		s21_16kpa-05-Image Export-05_s1_FITC-T2_ORG.tif:0255-1527	774.1	6.6517
s21_1kpa-01-Image Export-01_s2_FITC-T2_ORG.tif:0049-0275	510.9	6.23617		s21_2kpa-02-Image Export-02_s1_FITC-T2_ORG.tif:0249-2111	34.3	3.53515		s21_4kpa-03-Image Export-03_s1_FITC-T2_ORG.tif:0214-1870	685.3	6.52986		s21_8kpa-04-Image Export-04_s1_FITC-T2_ORG.tif:0253-1655	34.3	3.53515		s21_16kpa-05-Image Export-05_s1_FITC-T2_ORG.tif:0256-1526	554.5	6.31807
s21_1kpa-01-Image Export-01_s2_FITC-T2_ORG.tif:0052-0310	280.4	5.63622		s21_2kpa-02-Image Export-02_s1_FITC-T2_ORG.tif:0250-2128	626.1	6.43951		s21_4kpa-03-Image Export-03_s1_FITC-T2_ORG.tif:0215-1879	618.3	6.42697		s21_8kpa-04-Image Export-04_s1_FITC-T2_ORG.tif:0256-1698	940.7	6.84662		s21_16kpa-05-Image Export-05_s1_FITC-T2_ORG.tif:0257-1529	529.6	6.27212
s21_1kpa-01-Image Export-01_s2_FITC-T2_ORG.tif:0053-0325	630.8	6.44699		s21_2kpa-02-Image Export-02_s1_FITC-T2_ORG.tif:0251-2142	260.1	5.56107		s21_4kpa-03-Image Export-03_s1_FITC-T2_ORG.tif:0217-1891	707.1	6.56117		s21_8kpa-04-Image Export-04_s1_FITC-T2_ORG.tif:0269-1776	512.4	6.23911		s21_16kpa-05-Image Export-05_s1_FITC-T2_ORG.tif:0258-1540	107.5	4.67749
s21_1kpa-01-Image Export-01_s2_FITC-T2_ORG.tif:0055-0329	702.4	6.5545		s21_2kpa-02-Image Export-02_s1_FITC-T2_ORG.tif:0252-2164	797.4	6.68136		s21_4kpa-03-Image Export-03_s1_FITC-T2_ORG.tif:0218-1910	1029.5	6.93683		s21_8kpa-04-Image Export-04_s1_FITC-T2_ORG.tif:0270-1787	412.7	6.02272		s21_16kpa-05-Image Export-05_s1_FITC-T2_ORG.tif:0259-1558	338	5.82305
s21_1kpa-01-Image Export-01_s2_FITC-T2_ORG.tif:0058-0333	243	5.49306		s21_2kpa-02-Image Export-02_s1_FITC-T2_ORG.tif:0254-2196	803.7	6.68923		s21_4kpa-03-Image Export-03_s1_FITC-T2_ORG.tif:0219-1925	487.5	6.18929		s21_8kpa-04-Image Export-04_s1_FITC-T2_ORG.tif:0277-1840	2074.6	7.63752		s21_16kpa-05-Image Export-05_s1_FITC-T2_ORG.tif:0260-1560	1361.3	7.2162
s21_1kpa-01-Image Export-01_s2_FITC-T2_ORG.tif:0063-0358	602.8	6.40159		s21_2kpa-02-Image Export-02_s1_FITC-T2_ORG.tif:0255-2187	710.2	6.56555		s21_4kpa-03-Image Export-03_s1_FITC-T2_ORG.tif:0220-1921	238.3	5.47353		s21_8kpa-04-Image Export-04_s1_FITC-T2_ORG.tif:0278-1842	880	6.77992		s21_16kpa-05-Image Export-05_s1_FITC-T2_ORG.tif:0261-1551	124.6	4.82511
s21_1kpa-01-Image Export-01_s2_FITC-T2_ORG.tif:0068-0388	1275.6	7.15117		s21_2kpa-02-Image Export-02_s1_FITC-T2_ORG.tif:0256-2189	172.9	5.15271		s21_4kpa-03-Image Export-03_s1_FITC-T2_ORG.tif:0224-1972	297.5	5.69541		s21_8kpa-04-Image Export-04_s1_FITC-T2_ORG.tif:0279-1827	43.6	3.77506		s21_16kpa-05-Image Export-05_s1_FITC-T2_ORG.tif:0262-1561	990.6	6.89831
s21_1kpa-01-Image Export-01_s2_FITC-T2_ORG.tif:0069-0380	518.6	6.25113		s21_2kpa-02-Image Export-02_s1_FITC-T2_ORG.tif:0258-2216	364.5	5.89853		s21_4kpa-03-Image Export-03_s1_FITC-T2_ORG.tif:0225-1972	213.4	5.36317		s21_8kpa-04-Image Export-04_s1_FITC-T2_ORG.tif:0281-1844	816.1	6.70454		s21_16kpa-05-Image Export-05_s1_FITC-T2_ORG.tif:0263-1568	420.5	6.04144
s21_1kpa-01-Image Export-01_s2_FITC-T2_ORG.tif:0072-0406	640.1	6.46162		s21_2kpa-02-Image Export-02_s1_FITC-T2_ORG.tif:0260-2267	780.3	6.65968		s21_4kpa-03-Image Export-03_s1_FITC-T2_ORG.tif:0227-1983	376.9	5.93198		s21_8kpa-04-Image Export-04_s1_FITC-T2_ORG.tif:0283-1859	1450	7.27932		s21_16kpa-05-Image Export-05_s1_FITC-T2_ORG.tif:0265-1591	96.6	4.57058
s21_1kpa-01-Image Export-01_s2_FITC-T2_ORG.tif:0073-0400	400.3	5.99221		s21_2kpa-02-Image Export-02_s1_FITC-T2_ORG.tif:0263-2298	552.9	6.31518		s21_4kpa-03-Image Export-03_s1_FITC-T2_ORG.tif:0228-1980	328.6	5.79484		s21_8kpa-04-Image Export-04_s1_FITC-T2_ORG.tif:0284-1869	598.1	6.39376		s21_16kpa-05-Image Export-05_s1_FITC-T2_ORG.tif:0271-1621	660.4	6.49285
s21_1kpa-01-Image Export-01_s2_FITC-T2_ORG.tif:0082-0435	556	6.32077		s21_2kpa-02-Image Export-02_s1_FITC-T2_ORG.tif:0266-2316	526.4	6.26606		s21_4kpa-03-Image Export-03_s1_FITC-T2_ORG.tif:0229-2007	982.8	6.89041		s21_8kpa-04-Image Export-04_s1_FITC-T2_ORG.tif:0286-1864	84.1	4.43201		s21_16kpa-05-Image Export-05_s1_FITC-T2_ORG.tif:0274-1632	532.7	6.27796
s21_1kpa-01-Image Export-01_s2_FITC-T2_ORG.tif:0086-0441	292.8	5.67949		s21_2kpa-02-Image Export-02_s1_FITC-T2_ORG.tif:0267-2320	104.4	4.64823		s21_4kpa-03-Image Export-03_s1_FITC-T2_ORG.tif:0231-2008	320.8	5.77082		s21_8kpa-04-Image Export-04_s1_FITC-T2_ORG.tif:0287-1869	43.6	3.77506		s21_16kpa-05-Image Export-05_s1_FITC-T2_ORG.tif:0276-1644	1082.5	6.98703
s21_1kpa-01-Image Export-01_s2_FITC-T2_ORG.tif:0087-0462	303.7	5.71604		s21_2kpa-02-Image Export-02_s1_FITC-T2_ORG.tif:0268-2328	235.2	5.46044		s21_4kpa-03-Image Export-03_s1_FITC-T2_ORG.tif:0233-2008	34.3	3.53515		s21_8kpa-04-Image Export-04_s1_FITC-T2_ORG.tif:0288-1905	566.9	6.34018		s21_16kpa-05-Image Export-05_s1_FITC-T2_ORG.tif:0281-1705	325.5	5.78536
s21_1kpa-01-Image Export-01_s2_FITC-T2_ORG.tif:0088-0465	1582.4	7.3667		s21_2kpa-02-Image Export-02_s2_FITC-T2_ORG.tif:0001-0015	633.9	6.45189		s21_4kpa-03-Image Export-03_s1_FITC-T2_ORG.tif:0234-2019	225.8	5.41965		s21_8kpa-04-Image Export-04_s1_FITC-T2_ORG.tif:0290-1920	661.9	6.49511		s21_16kpa-05-Image Export-05_s1_FITC-T2_ORG.tif:0283-1673	82.5	4.4128
s21_1kpa-01-Image Export-01_s2_FITC-T2_ORG.tif:0089-0453	77.9	4.35543		s21_2kpa-02-Image Export-02_s2_FITC-T2_ORG.tif:0002-0017	82.5	4.4128		s21_4kpa-03-Image Export-03_s1_FITC-T2_ORG.tif:0235-2047	429.9	6.06355		s21_8kpa-04-Image Export-04_s1_FITC-T2_ORG.tif:0292-1965	1950	7.57558		s21_16kpa-05-Image Export-05_s1_FITC-T2_ORG.tif:0287-1703	496.8	6.20819
s21_1kpa-01-Image Export-01_s2_FITC-T2_ORG.tif:0090-0459	417.4	6.03404		s21_2kpa-02-Image Export-02_s2_FITC-T2_ORG.tif:0003-0023	218.1	5.38495		s21_4kpa-03-Image Export-03_s1_FITC-T2_ORG.tif:0237-2059	473.5	6.16015		s21_8kpa-04-Image Export-04_s1_FITC-T2_ORG.tif:0293-1943	584.1	6.37007		s21_16kpa-05-Image Export-05_s1_FITC-T2_ORG.tif:0289-1703	85.7	4.45085
s21_1kpa-01-Image Export-01_s2_FITC-T2_ORG.tif:0091-0463	278.8	5.63049		s21_2kpa-02-Image Export-02_s2_FITC-T2_ORG.tif:0004-0026	1158.8	7.05514		s21_4kpa-03-Image Export-03_s1_FITC-T2_ORG.tif:0241-2099	344.2	5.84122		s21_8kpa-04-Image Export-04_s1_FITC-T2_ORG.tif:0294-1964	630.8	6.44699		s21_16kpa-05-Image Export-05_s1_FITC-T2_ORG.tif:0290-1701	35.8	3.57795
s21_1kpa-01-Image Export-01_s2_FITC-T2_ORG.tif:0092-0458	51.4	3.93964		s21_2kpa-02-Image Export-02_s2_FITC-T2_ORG.tif:0005-0033	693.1	6.54117		s21_4kpa-03-Image Export-03_s1_FITC-T2_ORG.tif:0242-2096	81	4.39445		s21_8kpa-04-Image Export-04_s1_FITC-T2_ORG.tif:0296-2000	1006.1	6.91384		s21_16kpa-05-Image Export-05_s1_FITC-T2_ORG.tif:0291-1710	509.3	6.23304
s21_1kpa-01-Image Export-01_s2_FITC-T2_ORG.tif:0093-0477	954.7	6.8614		s21_2kpa-02-Image Export-02_s2_FITC-T2_ORG.tif:0007-0055	947	6.8533		s21_4kpa-03-Image Export-03_s1_FITC-T2_ORG.tif:0244-2112	356.7	5.8769		s21_8kpa-04-Image Export-04_s1_FITC-T2_ORG.tif:0297-2006	1224.2	7.11004		s21_16kpa-05-Image Export-05_s1_FITC-T2_ORG.tif:0296-1737	694.6	6.54334
s21_1kpa-01-Image Export-01_s2_FITC-T2_ORG.tif:0094-0481	451.7	6.11302		s21_2kpa-02-Image Export-02_s2_FITC-T2_ORG.tif:0008-0037	197.8	5.28726		s21_4kpa-03-Image Export-03_s1_FITC-T2_ORG.tif:0245-2122	308.4	5.7314		s21_8kpa-04-Image Export-04_s1_FITC-T2_ORG.tif:0299-1973	171.3	5.14342		s21_16kpa-05-Image Export-05_s1_FITC-T2_ORG.tif:0298-1753	624.6	6.43711
s21_1kpa-01-Image Export-01_s2_FITC-T2_ORG.tif:0095-0473	415.9	6.03044		s21_2kpa-02-Image Export-02_s2_FITC-T2_ORG.tif:0009-0039	250.8	5.52466		s21_4kpa-03-Image Export-03_s1_FITC-T2_ORG.tif:0246-2127	839.5	6.73281		s21_8kpa-04-Image Export-04_s1_FITC-T2_ORG.tif:0301-2004	257	5.54908		s21_16kpa-05-Image Export-05_s1_FITC-T2_ORG.tif:0299-1742	412.7	6.02272
s21_1kpa-01-Image Export-01_s2_FITC-T2_ORG.tif:0104-0525	2247.5	7.71757		s21_2kpa-02-Image Export-02_s2_FITC-T2_ORG.tif:0010-0060	822.4	6.71223		s21_4kpa-03-Image Export-03_s1_FITC-T2_ORG.tif:0249-2142	42.1	3.74005		s21_8kpa-04-Image Export-04_s1_FITC-T2_ORG.tif:0302-2008	376.9	5.93198		s21_16kpa-05-Image Export-05_s1_FITC-T2_ORG.tif:0300-1774	291.3	5.67435
s21_1kpa-01-Image Export-01_s2_FITC-T2_ORG.tif:0105-0528	1088.7	6.99274		s21_2kpa-02-Image Export-02_s2_FITC-T2_ORG.tif:0011-0053	531.1	6.27495		s21_4kpa-03-Image Export-03_s1_FITC-T2_ORG.tif:0250-2161	397.2	5.98444		s21_8kpa-04-Image Export-04_s1_FITC-T2_ORG.tif:0303-1999	67	4.20469		s21_16kpa-05-Image Export-05_s1_FITC-T2_ORG.tif:0301-1793	707.1	6.56117
s21_1kpa-01-Image Export-01_s2_FITC-T2_ORG.tif:0107-0517	437.7	6.08153		s21_2kpa-02-Image Export-02_s2_FITC-T2_ORG.tif:0012-0076	1124.5	7.02509		s21_4kpa-03-Image Export-03_s1_FITC-T2_ORG.tif:0252-2155	34.3	3.53515		s21_8kpa-04-Image Export-04_s1_FITC-T2_ORG.tif:0313-2071	65.4	4.18052		s21_16kpa-05-Image Export-05_s1_FITC-T2_ORG.tif:0302-1784	62.3	4.13196
s21_1kpa-01-Image Export-01_s2_FITC-T2_ORG.tif:0108-0528	654.2	6.48341		s21_2kpa-02-Image Export-02_s2_FITC-T2_ORG.tif:0013-0052	347.3	5.85019		s21_4kpa-03-Image Export-03_s1_FITC-T2_ORG.tif:0253-2163	238.3	5.47353		s21_8kpa-04-Image Export-04_s1_FITC-T2_ORG.tif:0340-2203	1021.7	6.92922		s21_16kpa-05-Image Export-05_s1_FITC-T2_ORG.tif:0304-1797	34.3	3.53515
s21_1kpa-01-Image Export-01_s2_FITC-T2_ORG.tif:0111-0539	264.8	5.57897		s21_2kpa-02-Image Export-02_s2_FITC-T2_ORG.tif:0014-0115	1934.4	7.56755		s21_4kpa-03-Image Export-03_s1_FITC-T2_ORG.tif:0254-2169	475	6.16331		s21_8kpa-04-Image Export-04_s1_FITC-T2_ORG.tif:0342-2205	540.5	6.29249		s21_16kpa-05-Image Export-05_s1_FITC-T2_ORG.tif:0305-1811	110.6	4.70592
s21_1kpa-01-Image Export-01_s2_FITC-T2_ORG.tif:0112-0548	364.5	5.89853		s21_2kpa-02-Image Export-02_s2_FITC-T2_ORG.tif:0015-0105	883.1	6.78344		s21_4kpa-03-Image Export-03_s1_FITC-T2_ORG.tif:0256-2199	780.3	6.65968		s21_8kpa-04-Image Export-04_s1_FITC-T2_ORG.tif:0348-2292	1222.6	7.10874		s21_16kpa-05-Image Export-05_s1_FITC-T2_ORG.tif:0307-1863	663.5	6.49753
s21_1kpa-01-Image Export-01_s2_FITC-T2_ORG.tif:0113-0576	1426.7	7.26312		s21_2kpa-02-Image Export-02_s2_FITC-T2_ORG.tif:0020-0127	71.6	4.2711		s21_4kpa-03-Image Export-03_s1_FITC-T2_ORG.tif:0257-2229	1598	7.37651		s21_8kpa-04-Image Export-04_s2_FITC-T2_ORG.tif:0004-0037	610.5	6.41428		s21_16kpa-05-Image Export-05_s1_FITC-T2_ORG.tif:0308-1852	76.3	4.33467
s21_1kpa-01-Image Export-01_s2_FITC-T2_ORG.tif:0116-0577	420.5	6.04144		s21_2kpa-02-Image Export-02_s2_FITC-T2_ORG.tif:0021-0139	640.1	6.46162		s21_4kpa-03-Image Export-03_s1_FITC-T2_ORG.tif:0260-2231	646.4	6.47142		s21_8kpa-04-Image Export-04_s2_FITC-T2_ORG.tif:0008-0055	643.2	6.46646		s21_16kpa-05-Image Export-05_s1_FITC-T2_ORG.tif:0310-1879	690	6.53669
s21_1kpa-01-Image Export-01_s2_FITC-T2_ORG.tif:0118-0593	528	6.2691		s21_2kpa-02-Image Export-02_s2_FITC-T2_ORG.tif:0024-0156	485.9	6.186		s21_4kpa-03-Image Export-03_s1_FITC-T2_ORG.tif:0262-2240	348.9	5.85479		s21_8kpa-04-Image Export-04_s2_FITC-T2_ORG.tif:0011-0115	1113.6	7.01535		s21_16kpa-05-Image Export-05_s1_FITC-T2_ORG.tif:0311-1882	490.6	6.19563
s21_1kpa-01-Image Export-01_s2_FITC-T2_ORG.tif:0119-0603	158.9	5.06828		s21_2kpa-02-Image Export-02_s2_FITC-T2_ORG.tif:0028-0169	255.4	5.54283		s21_4kpa-03-Image Export-03_s1_FITC-T2_ORG.tif:0265-2260	324	5.78074		s21_8kpa-04-Image Export-04_s2_FITC-T2_ORG.tif:0020-0138	900.2	6.80262		s21_16kpa-05-Image Export-05_s1_FITC-T2_ORG.tif:0314-1905	45.2	3.8111
s21_1kpa-01-Image Export-01_s2_FITC-T2_ORG.tif:0120-0609	485.9	6.186		s21_2kpa-02-Image Export-02_s2_FITC-T2_ORG.tif:0029-0172	378.5	5.93622		s21_4kpa-03-Image Export-03_s1_FITC-T2_ORG.tif:0266-2257	277.2	5.62474		s21_8kpa-04-Image Export-04_s2_FITC-T2_ORG.tif:0021-0115	521.8	6.25728		s21_16kpa-05-Image Export-05_s1_FITC-T2_ORG.tif:0315-1910	93.5	4.53796
s21_1kpa-01-Image Export-01_s2_FITC-T2_ORG.tif:0123-0612	43.6	3.77506		s21_2kpa-02-Image Export-02_s2_FITC-T2_ORG.tif:0033-0206	856.6	6.75297		s21_4kpa-03-Image Export-03_s1_FITC-T2_ORG.tif:0268-2266	437.7	6.08153		s21_8kpa-04-Image Export-04_s2_FITC-T2_ORG.tif:0023-0135	559.1	6.32633		s21_16kpa-05-Image Export-05_s1_FITC-T2_ORG.tif:0316-1938	932.9	6.8383
s21_1kpa-01-Image Export-01_s2_FITC-T2_ORG.tif:0125-0661	577.8	6.35923		s21_2kpa-02-Image Export-02_s2_FITC-T2_ORG.tif:0035-0219	1364.4	7.21847		s21_4kpa-03-Image Export-03_s1_FITC-T2_ORG.tif:0269-2262	214.9	5.37017		s21_8kpa-04-Image Export-04_s2_FITC-T2_ORG.tif:0027-0153	369.1	5.91107		s21_16kpa-05-Image Export-05_s1_FITC-T2_ORG.tif:0322-1942	482.8	6.1796
s21_1kpa-01-Image Export-01_s2_FITC-T2_ORG.tif:0130-0713	37.4	3.62167		s21_2kpa-02-Image Export-02_s2_FITC-T2_ORG.tif:0036-0214	512.4	6.23911		s21_4kpa-03-Image Export-03_s1_FITC-T2_ORG.tif:0271-2307	277.2	5.62474		s21_8kpa-04-Image Export-04_s2_FITC-T2_ORG.tif:0029-0169	598.1	6.39376		s21_16kpa-05-Image Export-05_s1_FITC-T2_ORG.tif:0326-1989	758.5	6.63134
s21_1kpa-01-Image Export-01_s2_FITC-T2_ORG.tif:0131-0717	48.3	3.87743		s21_2kpa-02-Image Export-02_s2_FITC-T2_ORG.tif:0039-0241	96.6	4.57058		s21_4kpa-03-Image Export-03_s1_FITC-T2_ORG.tif:0273-2318	236.7	5.46679		s21_8kpa-04-Image Export-04_s2_FITC-T2_ORG.tif:0034-0182	495.3	6.20516		s21_16kpa-05-Image Export-05_s1_FITC-T2_ORG.tif:0327-1977	213.4	5.36317
s21_1kpa-01-Image Export-01_s2_FITC-T2_ORG.tif:0133-0743	85.7	4.45085		s21_2kpa-02-Image Export-02_s2_FITC-T2_ORG.tif:0043-0266	1101.2	7.00416		s21_4kpa-03-Image Export-03_s2_FITC-T2_ORG.tif:0001-0030	471.9	6.15677		s21_8kpa-04-Image Export-04_s2_FITC-T2_ORG.tif:0036-0202	1353.5	7.21045		s21_16kpa-05-Image Export-05_s1_FITC-T2_ORG.tif:0328-1972	123	4.81218
s21_1kpa-01-Image Export-01_s2_FITC-T2_ORG.tif:0134-0746	34.3	3.53515		s21_2kpa-02-Image Export-02_s2_FITC-T2_ORG.tif:0050-0288	344.2	5.84122		s21_4kpa-03-Image Export-03_s2_FITC-T2_ORG.tif:0006-0040	423.6	6.04879		s21_8kpa-04-Image Export-04_s2_FITC-T2_ORG.tif:0050-0255	1077.8	6.98268		s21_16kpa-05-Image Export-05_s1_FITC-T2_ORG.tif:0329-1987	144.8	4.97535
s21_1kpa-01-Image Export-01_s2_FITC-T2_ORG.tif:0138-0781	487.5	6.18929		s21_2kpa-02-Image Export-02_s2_FITC-T2_ORG.tif:0051-0278	87.2	4.4682		s21_4kpa-03-Image Export-03_s2_FITC-T2_ORG.tif:0007-0067	663.5	6.49753		s21_8kpa-04-Image Export-04_s2_FITC-T2_ORG.tif:0065-0275	331.7	5.80423		s21_16kpa-05-Image Export-05_s1_FITC-T2_ORG.tif:0330-1987	101.2	4.6171
s21_1kpa-01-Image Export-01_s2_FITC-T2_ORG.tif:0139-0774	37.4	3.62167		s21_2kpa-02-Image Export-02_s2_FITC-T2_ORG.tif:0055-0322	847.3	6.74205		s21_4kpa-03-Image Export-03_s2_FITC-T2_ORG.tif:0010-0059	627.7	6.44206		s21_8kpa-04-Image Export-04_s2_FITC-T2_ORG.tif:0074-0308	618.3	6.42697		s21_16kpa-05-Image Export-05_s1_FITC-T2_ORG.tif:0334-2009	137.1	4.92071
s21_1kpa-01-Image Export-01_s2_FITC-T2_ORG.tif:0140-0802	1186.8	7.07902		s21_2kpa-02-Image Export-02_s2_FITC-T2_ORG.tif:0061-0342	1392.4	7.23878		s21_4kpa-03-Image Export-03_s2_FITC-T2_ORG.tif:0013-0080	816.1	6.70454		s21_8kpa-04-Image Export-04_s2_FITC-T2_ORG.tif:0076-0306	412.7	6.02272		s21_16kpa-05-Image Export-05_s1_FITC-T2_ORG.tif:0336-2030	82.5	4.4128
s21_1kpa-01-Image Export-01_s2_FITC-T2_ORG.tif:0143-0810	137.1	4.92071		s21_2kpa-02-Image Export-02_s2_FITC-T2_ORG.tif:0063-0389	1183.7	7.0764		s21_4kpa-03-Image Export-03_s2_FITC-T2_ORG.tif:0014-0086	412.7	6.02272		s21_8kpa-04-Image Export-04_s2_FITC-T2_ORG.tif:0084-0359	903.4	6.80617		s21_16kpa-05-Image Export-05_s1_FITC-T2_ORG.tif:0338-2073	780.3	6.65968
s21_1kpa-01-Image Export-01_s2_FITC-T2_ORG.tif:0153-0843	728.9	6.59154		s21_2kpa-02-Image Export-02_s2_FITC-T2_ORG.tif:0068-0375	467.3	6.14697		s21_4kpa-03-Image Export-03_s2_FITC-T2_ORG.tif:0017-0105	495.3	6.20516		s21_8kpa-04-Image Export-04_s2_FITC-T2_ORG.tif:0086-0359	658.8	6.49042		s21_16kpa-05-Image Export-05_s1_FITC-T2_ORG.tif:0342-2094	637	6.45677
s21_1kpa-01-Image Export-01_s2_FITC-T2_ORG.tif:0157-0868	225.8	5.41965		s21_2kpa-02-Image Export-02_s2_FITC-T2_ORG.tif:0070-0385	308.4	5.7314		s21_4kpa-03-Image Export-03_s2_FITC-T2_ORG.tif:0020-0127	610.5	6.41428		s21_8kpa-04-Image Export-04_s2_FITC-T2_ORG.tif:0093-0378	454.8	6.11986		s21_16kpa-05-Image Export-05_s1_FITC-T2_ORG.tif:0343-2060	702.4	6.5545
s21_1kpa-01-Image Export-01_s2_FITC-T2_ORG.tif:0159-0879	548.2	6.30664		s21_2kpa-02-Image Export-02_s2_FITC-T2_ORG.tif:0072-0387	123	4.81218		s21_4kpa-03-Image Export-03_s2_FITC-T2_ORG.tif:0022-0138	950.1	6.85657		s21_8kpa-04-Image Export-04_s2_FITC-T2_ORG.tif:0101-0388	384.7	5.95246		s21_16kpa-05-Image Export-05_s1_FITC-T2_ORG.tif:0346-2066	130.8	4.87367
s21_1kpa-01-Image Export-01_s2_FITC-T2_ORG.tif:0161-0896	799	6.68336		s21_2kpa-02-Image Export-02_s2_FITC-T2_ORG.tif:0075-0431	1800.5	7.49582		s21_4kpa-03-Image Export-03_s2_FITC-T2_ORG.tif:0026-0152	471.9	6.15677		s21_8kpa-04-Image Export-04_s2_FITC-T2_ORG.tif:0114-0479	1960.9	7.58116		s21_16kpa-05-Image Export-05_s1_FITC-T2_ORG.tif:0347-2065	53	3.97029
s21_1kpa-01-Image Export-01_s2_FITC-T2_ORG.tif:0162-0895	535.8	6.28376		s21_2kpa-02-Image Export-02_s2_FITC-T2_ORG.tif:0088-0469	200.9	5.30281		s21_4kpa-03-Image Export-03_s2_FITC-T2_ORG.tif:0027-0166	1160.3	7.05643		s21_8kpa-04-Image Export-04_s2_FITC-T2_ORG.tif:0120-0475	791.2	6.67355		s21_16kpa-05-Image Export-05_s1_FITC-T2_ORG.tif:0349-2072	40.5	3.7013
s21_1kpa-01-Image Export-01_s2_FITC-T2_ORG.tif:0165-0928	707.1	6.56117		s21_2kpa-02-Image Export-02_s2_FITC-T2_ORG.tif:0094-0511	1152.6	7.04978		s21_4kpa-03-Image Export-03_s2_FITC-T2_ORG.tif:0029-0186	454.8	6.11986		s21_8kpa-04-Image Export-04_s2_FITC-T2_ORG.tif:0122-0453	31.2	3.44042		s21_16kpa-05-Image Export-05_s1_FITC-T2_ORG.tif:0351-2087	356.7	5.8769
s21_1kpa-01-Image Export-01_s2_FITC-T2_ORG.tif:0167-0935	549.8	6.30955		s21_2kpa-02-Image Export-02_s2_FITC-T2_ORG.tif:0106-0532	70.1	4.24992		s21_4kpa-03-Image Export-03_s2_FITC-T2_ORG.tif:0031-0205	911.1	6.81465		s21_8kpa-04-Image Export-04_s2_FITC-T2_ORG.tif:0126-0510	538.9	6.28953		s21_16kpa-05-Image Export-05_s1_FITC-T2_ORG.tif:0354-2104	433	6.07074
s21_1kpa-01-Image Export-01_s2_FITC-T2_ORG.tif:0175-0953	627.7	6.44206		s21_2kpa-02-Image Export-02_s2_FITC-T2_ORG.tif:0107-0536	381.6	5.94437		s21_4kpa-03-Image Export-03_s2_FITC-T2_ORG.tif:0032-0202	422.1	6.04524		s21_8kpa-04-Image Export-04_s2_FITC-T2_ORG.tif:0128-0491	48.3	3.87743		s21_16kpa-05-Image Export-05_s1_FITC-T2_ORG.tif:0355-2099	353.6	5.86817
s21_1kpa-01-Image Export-01_s2_FITC-T2_ORG.tif:0179-0963	615.2	6.42195		s21_2kpa-02-Image Export-02_s2_FITC-T2_ORG.tif:0110-0559	858.2	6.75484		s21_4kpa-03-Image Export-03_s2_FITC-T2_ORG.tif:0035-0210	408.1	6.01151		s21_8kpa-04-Image Export-04_s2_FITC-T2_ORG.tif:0130-0507	485.9	6.186		s21_16kpa-05-Image Export-05_s1_FITC-T2_ORG.tif:0363-2129	434.5	6.0742
s21_1kpa-01-Image Export-01_s2_FITC-T2_ORG.tif:0184-1027	1531	7.33368		s21_2kpa-02-Image Export-02_s2_FITC-T2_ORG.tif:0114-0572	557.6	6.32364		s21_4kpa-03-Image Export-03_s2_FITC-T2_ORG.tif:0038-0233	733.6	6.59796		s21_8kpa-04-Image Export-04_s2_FITC-T2_ORG.tif:0133-0513	43.6	3.77506		s21_16kpa-05-Image Export-05_s1_FITC-T2_ORG.tif:0364-2135	448.6	6.10613
s21_1kpa-01-Image Export-01_s2_FITC-T2_ORG.tif:0198-1054	219.6	5.39181		s21_2kpa-02-Image Export-02_s2_FITC-T2_ORG.tif:0120-0579	56.1	4.02714		s21_4kpa-03-Image Export-03_s2_FITC-T2_ORG.tif:0039-0229	590.3	6.38063		s21_8kpa-04-Image Export-04_s2_FITC-T2_ORG.tif:0135-0554	529.6	6.27212		s21_16kpa-05-Image Export-05_s1_FITC-T2_ORG.tif:0370-2161	59.2	4.08092
s21_1kpa-01-Image Export-01_s2_FITC-T2_ORG.tif:0202-1089	856.6	6.75297		s21_2kpa-02-Image Export-02_s2_FITC-T2_ORG.tif:0125-0622	524.9	6.26321		s21_4kpa-03-Image Export-03_s2_FITC-T2_ORG.tif:0042-0268	641.7	6.46412		s21_8kpa-04-Image Export-04_s2_FITC-T2_ORG.tif:0136-0543	532.7	6.27796		s21_16kpa-05-Image Export-05_s1_FITC-T2_ORG.tif:0371-2170	390.9	5.96845
s21_1kpa-01-Image Export-01_s2_FITC-T2_ORG.tif:0203-1074	739.8	6.60638		s21_2kpa-02-Image Export-02_s2_FITC-T2_ORG.tif:0128-0659	2027.9	7.61476		s21_4kpa-03-Image Export-03_s2_FITC-T2_ORG.tif:0043-0267	428.3	6.05982		s21_8kpa-04-Image Export-04_s2_FITC-T2_ORG.tif:0137-0548	1250.7	7.13146		s21_16kpa-05-Image Export-05_s1_FITC-T2_ORG.tif:0374-2168	434.5	6.0742
s21_1kpa-01-Image Export-01_s2_FITC-T2_ORG.tif:0206-1128	1677.4	7.425		s21_2kpa-02-Image Export-02_s2_FITC-T2_ORG.tif:0136-0704	651	6.47851		s21_4kpa-03-Image Export-03_s2_FITC-T2_ORG.tif:0044-0262	419	6.03787		s21_8kpa-04-Image Export-04_s2_FITC-T2_ORG.tif:0138-0592	1303.6	7.17288		s21_16kpa-05-Image Export-05_s1_FITC-T2_ORG.tif:0389-2252	651	6.47851
s21_1kpa-01-Image Export-01_s2_FITC-T2_ORG.tif:0210-1131	777.2	6.6557		s21_2kpa-02-Image Export-02_s2_FITC-T2_ORG.tif:0142-0730	736.7	6.60218		s21_4kpa-03-Image Export-03_s2_FITC-T2_ORG.tif:0045-0266	563.8	6.3347		s21_8kpa-04-Image Export-04_s2_FITC-T2_ORG.tif:0139-0557	771	6.64769		s21_16kpa-05-Image Export-05_s2_FITC-T2_ORG.tif:0006-0048	1624.5	7.39296
s21_1kpa-01-Image Export-01_s2_FITC-T2_ORG.tif:0223-1204	395.6	5.9804		s21_2kpa-02-Image Export-02_s2_FITC-T2_ORG.tif:0146-0753	1506.1	7.31728		s21_4kpa-03-Image Export-03_s2_FITC-T2_ORG.tif:0046-0270	461	6.1334		s21_8kpa-04-Image Export-04_s2_FITC-T2_ORG.tif:0142-0596	693.1	6.54117		s21_16kpa-05-Image Export-05_s2_FITC-T2_ORG.tif:0007-0036	626.1	6.43951
s21_1kpa-01-Image Export-01_s2_FITC-T2_ORG.tif:0227-1234	738.3	6.60435		s21_2kpa-02-Image Export-02_s2_FITC-T2_ORG.tif:0147-0741	556	6.32077		s21_4kpa-03-Image Export-03_s2_FITC-T2_ORG.tif:0047-0261	35.8	3.57795		s21_8kpa-04-Image Export-04_s2_FITC-T2_ORG.tif:0143-0588	454.8	6.11986		s21_16kpa-05-Image Export-05_s2_FITC-T2_ORG.tif:0008-0031	35.8	3.57795
s21_1kpa-01-Image Export-01_s2_FITC-T2_ORG.tif:0229-1235	70.1	4.24992		s21_2kpa-02-Image Export-02_s2_FITC-T2_ORG.tif:0153-0769	559.1	6.32633		s21_4kpa-03-Image Export-03_s2_FITC-T2_ORG.tif:0050-0297	559.1	6.32633		s21_8kpa-04-Image Export-04_s2_FITC-T2_ORG.tif:0146-0629	813	6.70073		s21_16kpa-05-Image Export-05_s2_FITC-T2_ORG.tif:0010-0067	1965.6	7.58355
s21_1kpa-01-Image Export-01_s2_FITC-T2_ORG.tif:0230-1249	177.6	5.17953		s21_2kpa-02-Image Export-02_s2_FITC-T2_ORG.tif:0157-0786	221.2	5.39907		s21_4kpa-03-Image Export-03_s2_FITC-T2_ORG.tif:0053-0307	979.7	6.88725		s21_8kpa-04-Image Export-04_s2_FITC-T2_ORG.tif:0147-0614	465.7	6.14354		s21_16kpa-05-Image Export-05_s2_FITC-T2_ORG.tif:0011-0053	38.9	3.66099
s21_1kpa-01-Image Export-01_s2_FITC-T2_ORG.tif:0232-1267	465.7	6.14354		s21_2kpa-02-Image Export-02_s2_FITC-T2_ORG.tif:0159-0805	551.4	6.31246		s21_4kpa-03-Image Export-03_s2_FITC-T2_ORG.tif:0055-0304	292.8	5.67949		s21_8kpa-04-Image Export-04_s2_FITC-T2_ORG.tif:0167-0716	409.6	6.01518		s21_16kpa-05-Image Export-05_s2_FITC-T2_ORG.tif:0012-0065	604.3	6.40407
s21_1kpa-01-Image Export-01_s2_FITC-T2_ORG.tif:0233-1275	750.7	6.62101		s21_2kpa-02-Image Export-02_s2_FITC-T2_ORG.tif:0160-0811	943.8	6.84991		s21_4kpa-03-Image Export-03_s2_FITC-T2_ORG.tif:0056-0314	303.7	5.71604		s21_8kpa-04-Image Export-04_s2_FITC-T2_ORG.tif:0168-0713	112.1	4.71939		s21_16kpa-05-Image Export-05_s2_FITC-T2_ORG.tif:0016-0077	56.1	4.02714
s21_1kpa-01-Image Export-01_s2_FITC-T2_ORG.tif:0234-1274	616.8	6.42454		s21_2kpa-02-Image Export-02_s2_FITC-T2_ORG.tif:0161-0811	778.8	6.65775		s21_4kpa-03-Image Export-03_s2_FITC-T2_ORG.tif:0057-0331	802.1	6.68723		s21_8kpa-04-Image Export-04_s2_FITC-T2_ORG.tif:0169-0730	752.3	6.62314		s21_16kpa-05-Image Export-05_s2_FITC-T2_ORG.tif:0020-0093	381.6	5.94437
s21_1kpa-01-Image Export-01_s2_FITC-T2_ORG.tif:0236-1271	182.2	5.2051		s21_2kpa-02-Image Export-02_s2_FITC-T2_ORG.tif:0178-0894	657.3	6.48814		s21_4kpa-03-Image Export-03_s2_FITC-T2_ORG.tif:0059-0346	688.4	6.53437		s21_8kpa-04-Image Export-04_s2_FITC-T2_ORG.tif:0171-0740	387.8	5.96049		s21_16kpa-05-Image Export-05_s2_FITC-T2_ORG.tif:0022-0106	742.9	6.61056
s21_1kpa-01-Image Export-01_s2_FITC-T2_ORG.tif:0243-1323	2302	7.74153		s21_2kpa-02-Image Export-02_s2_FITC-T2_ORG.tif:0182-0911	722.7	6.58299		s21_4kpa-03-Image Export-03_s2_FITC-T2_ORG.tif:0063-0379	319.3	5.76613		s21_8kpa-04-Image Export-04_s2_FITC-T2_ORG.tif:0172-0741	244.5	5.49922		s21_16kpa-05-Image Export-05_s2_FITC-T2_ORG.tif:0023-0113	602.8	6.40159
s21_1kpa-01-Image Export-01_s2_FITC-T2_ORG.tif:0244-1324	909.6	6.813		s21_2kpa-02-Image Export-02_s2_FITC-T2_ORG.tif:0184-0923	637	6.45677		s21_4kpa-03-Image Export-03_s2_FITC-T2_ORG.tif:0064-0383	38.9	3.66099		s21_8kpa-04-Image Export-04_s2_FITC-T2_ORG.tif:0177-0756	540.5	6.29249		s21_16kpa-05-Image Export-05_s2_FITC-T2_ORG.tif:0025-0118	802.1	6.68723
s21_1kpa-01-Image Export-01_s2_FITC-T2_ORG.tif:0246-1333	621.4	6.43197		s21_2kpa-02-Image Export-02_s2_FITC-T2_ORG.tif:0194-0939	46.7	3.84374		s21_4kpa-03-Image Export-03_s2_FITC-T2_ORG.tif:0065-0402	753.8	6.62513		s21_8kpa-04-Image Export-04_s2_FITC-T2_ORG.tif:0182-0793	384.7	5.95246		s21_16kpa-05-Image Export-05_s2_FITC-T2_ORG.tif:0026-0152	613.7	6.41951
s21_1kpa-01-Image Export-01_s2_FITC-T2_ORG.tif:0247-1376	2140	7.66856		s21_2kpa-02-Image Export-02_s2_FITC-T2_ORG.tif:0199-0955	45.2	3.8111		s21_4kpa-03-Image Export-03_s2_FITC-T2_ORG.tif:0066-0402	81	4.39445		s21_8kpa-04-Image Export-04_s2_FITC-T2_ORG.tif:0183-0805	484.4	6.18291		s21_16kpa-05-Image Export-05_s2_FITC-T2_ORG.tif:0027-0110	51.4	3.93964
s21_1kpa-01-Image Export-01_s2_FITC-T2_ORG.tif:0251-1379	961	6.86797		s21_2kpa-02-Image Export-02_s2_FITC-T2_ORG.tif:0200-0974	243	5.49306		s21_4kpa-03-Image Export-03_s2_FITC-T2_ORG.tif:0067-0412	479.7	6.17316		s21_8kpa-04-Image Export-04_s2_FITC-T2_ORG.tif:0185-0816	758.5	6.63134		s21_16kpa-05-Image Export-05_s2_FITC-T2_ORG.tif:0029-0122	54.5	3.9982
s21_1kpa-01-Image Export-01_s2_FITC-T2_ORG.tif:0252-1365	2040.3	7.62085		s21_2kpa-02-Image Export-02_s2_FITC-T2_ORG.tif:0202-0974	928.3	6.83335		s21_4kpa-03-Image Export-03_s2_FITC-T2_ORG.tif:0069-0414	43.6	3.77506		s21_8kpa-04-Image Export-04_s2_FITC-T2_ORG.tif:0186-0808	271	5.60212		s21_16kpa-05-Image Export-05_s2_FITC-T2_ORG.tif:0032-0142	412.7	6.02272
s21_1kpa-01-Image Export-01_s2_FITC-T2_ORG.tif:0256-1378	362.9	5.89413		s21_2kpa-02-Image Export-02_s2_FITC-T2_ORG.tif:0206-0986	300.6	5.70578		s21_4kpa-03-Image Export-03_s2_FITC-T2_ORG.tif:0070-0430	690	6.53669		s21_8kpa-04-Image Export-04_s2_FITC-T2_ORG.tif:0189-0829	707.1	6.56117		s21_16kpa-05-Image Export-05_s2_FITC-T2_ORG.tif:0033-0138	419	6.03787
s21_1kpa-01-Image Export-01_s2_FITC-T2_ORG.tif:0259-1417	48.3	3.87743		s21_2kpa-02-Image Export-02_s2_FITC-T2_ORG.tif:0212-1017	1101.2	7.00416		s21_4kpa-03-Image Export-03_s2_FITC-T2_ORG.tif:0071-0445	535.8	6.28376		s21_8kpa-04-Image Export-04_s2_FITC-T2_ORG.tif:0192-0855	602.8	6.40159		s21_16kpa-05-Image Export-05_s2_FITC-T2_ORG.tif:0035-0156	419	6.03787
s21_1kpa-01-Image Export-01_s2_FITC-T2_ORG.tif:0260-1431	694.6	6.54334		s21_2kpa-02-Image Export-02_s2_FITC-T2_ORG.tif:0213-1020	322.4	5.77579		s21_4kpa-03-Image Export-03_s2_FITC-T2_ORG.tif:0074-0475	968.8	6.87606		s21_8kpa-04-Image Export-04_s2_FITC-T2_ORG.tif:0198-0868	224.3	5.41298		s21_16kpa-05-Image Export-05_s2_FITC-T2_ORG.tif:0040-0174	99.7	4.60217
s21_1kpa-01-Image Export-01_s2_FITC-T2_ORG.tif:0263-1458	294.4	5.68494		s21_2kpa-02-Image Export-02_s2_FITC-T2_ORG.tif:0218-1061	1126.1	7.02652		s21_4kpa-03-Image Export-03_s2_FITC-T2_ORG.tif:0077-0476	324	5.78074		s21_8kpa-04-Image Export-04_s2_FITC-T2_ORG.tif:0203-0900	397.2	5.98444		s21_16kpa-05-Image Export-05_s2_FITC-T2_ORG.tif:0041-0174	295.9	5.69002
s21_1kpa-01-Image Export-01_s2_FITC-T2_ORG.tif:0264-1504	573.2	6.35123		s21_2kpa-02-Image Export-02_s2_FITC-T2_ORG.tif:0220-1079	1179	7.07242		s21_4kpa-03-Image Export-03_s2_FITC-T2_ORG.tif:0078-0488	390.9	5.96845		s21_8kpa-04-Image Export-04_s2_FITC-T2_ORG.tif:0233-0997	130.8	4.87367		s21_16kpa-05-Image Export-05_s2_FITC-T2_ORG.tif:0042-0187	713.3	6.5699
s21_1kpa-01-Image Export-01_s2_FITC-T2_ORG.tif:0265-1505	932.9	6.8383		s21_2kpa-02-Image Export-02_s2_FITC-T2_ORG.tif:0221-1061	1744.4	7.46417		s21_4kpa-03-Image Export-03_s2_FITC-T2_ORG.tif:0079-0506	635.5	6.45441		s21_8kpa-04-Image Export-04_s2_FITC-T2_ORG.tif:0249-1039	67	4.20469		s21_16kpa-05-Image Export-05_s2_FITC-T2_ORG.tif:0047-0209	563.8	6.3347
s21_1kpa-01-Image Export-01_s2_FITC-T2_ORG.tif:0266-1513	948.5	6.85488		s21_2kpa-02-Image Export-02_s2_FITC-T2_ORG.tif:0227-1120	1383.1	7.23208		s21_4kpa-03-Image Export-03_s2_FITC-T2_ORG.tif:0082-0509	403.4	5.99993		s21_8kpa-04-Image Export-04_s2_FITC-T2_ORG.tif:0257-1101	671.3	6.50922		s21_16kpa-05-Image Export-05_s2_FITC-T2_ORG.tif:0048-0201	144.8	4.97535
s21_1kpa-01-Image Export-01_s2_FITC-T2_ORG.tif:0270-1512	468.8	6.15018		s21_2kpa-02-Image Export-02_s2_FITC-T2_ORG.tif:0235-1126	562.3	6.33204		s21_4kpa-03-Image Export-03_s2_FITC-T2_ORG.tif:0083-0523	168.2	5.12515		s21_8kpa-04-Image Export-04_s2_FITC-T2_ORG.tif:0258-1079	311.5	5.7414		s21_16kpa-05-Image Export-05_s2_FITC-T2_ORG.tif:0053-0243	629.2	6.44445
s21_1kpa-01-Image Export-01_s2_FITC-T2_ORG.tif:0273-1539	677.5	6.51841		s21_2kpa-02-Image Export-02_s2_FITC-T2_ORG.tif:0236-1109	54.5	3.9982		s21_4kpa-03-Image Export-03_s2_FITC-T2_ORG.tif:0084-0530	1057.5	6.96366		s21_8kpa-04-Image Export-04_s2_FITC-T2_ORG.tif:0259-1096	598.1	6.39376		s21_16kpa-05-Image Export-05_s2_FITC-T2_ORG.tif:0055-0234	468.8	6.15018
s21_1kpa-01-Image Export-01_s2_FITC-T2_ORG.tif:0275-1565	1107.4	7.00977		s21_2kpa-02-Image Export-02_s2_FITC-T2_ORG.tif:0238-1113	81	4.39445		s21_4kpa-03-Image Export-03_s2_FITC-T2_ORG.tif:0085-0574	1001.5	6.90925		s21_8kpa-04-Image Export-04_s2_FITC-T2_ORG.tif:0265-1106	412.7	6.02272		s21_16kpa-05-Image Export-05_s2_FITC-T2_ORG.tif:0057-0256	434.5	6.0742
s21_1kpa-01-Image Export-01_s2_FITC-T2_ORG.tif:0276-1549	331.7	5.80423		s21_2kpa-02-Image Export-02_s2_FITC-T2_ORG.tif:0239-1115	194.7	5.27146		s21_4kpa-03-Image Export-03_s2_FITC-T2_ORG.tif:0089-0557	191.6	5.25541		s21_8kpa-04-Image Export-04_s2_FITC-T2_ORG.tif:0274-1149	947	6.8533		s21_16kpa-05-Image Export-05_s2_FITC-T2_ORG.tif:0058-0269	417.4	6.03404
s21_1kpa-01-Image Export-01_s2_FITC-T2_ORG.tif:0279-1608	1557.5	7.35084		s21_2kpa-02-Image Export-02_s2_FITC-T2_ORG.tif:0240-1122	577.8	6.35923		s21_4kpa-03-Image Export-03_s2_FITC-T2_ORG.tif:0091-0581	719.6	6.5787		s21_8kpa-04-Image Export-04_s2_FITC-T2_ORG.tif:0276-1172	1219.5	7.1062		s21_16kpa-05-Image Export-05_s2_FITC-T2_ORG.tif:0059-0283	557.6	6.32364
s21_1kpa-01-Image Export-01_s2_FITC-T2_ORG.tif:0281-1609	708.7	6.56343		s21_2kpa-02-Image Export-02_s2_FITC-T2_ORG.tif:0242-1138	1401.8	7.24551		s21_4kpa-03-Image Export-03_s2_FITC-T2_ORG.tif:0097-0605	464.1	6.1401		s21_8kpa-04-Image Export-04_s2_FITC-T2_ORG.tif:0281-1197	999.9	6.90766		s21_16kpa-05-Image Export-05_s2_FITC-T2_ORG.tif:0060-0307	2180.5	7.68731
s21_1kpa-01-Image Export-01_s2_FITC-T2_ORG.tif:0284-1615	87.2	4.4682		s21_2kpa-02-Image Export-02_s2_FITC-T2_ORG.tif:0244-1186	3004.4	8.00783		s21_4kpa-03-Image Export-03_s2_FITC-T2_ORG.tif:0100-0608	288.1	5.66331		s21_8kpa-04-Image Export-04_s2_FITC-T2_ORG.tif:0282-1179	59.2	4.08092		s21_16kpa-05-Image Export-05_s2_FITC-T2_ORG.tif:0063-0319	450.1	6.10947
s21_1kpa-01-Image Export-01_s2_FITC-T2_ORG.tif:0288-1638	266.3	5.58462		s21_2kpa-02-Image Export-02_s2_FITC-T2_ORG.tif:0249-1140	56.1	4.02714		s21_4kpa-03-Image Export-03_s2_FITC-T2_ORG.tif:0101-0612	478.2	6.17003		s21_8kpa-04-Image Export-04_s2_FITC-T2_ORG.tif:0286-1234	1087.1	6.99127		s21_16kpa-05-Image Export-05_s2_FITC-T2_ORG.tif:0064-0341	1309.9	7.17771
s21_1kpa-01-Image Export-01_s2_FITC-T2_ORG.tif:0294-1677	428.3	6.05982		s21_2kpa-02-Image Export-02_s2_FITC-T2_ORG.tif:0251-1153	425.2	6.05256		s21_4kpa-03-Image Export-03_s2_FITC-T2_ORG.tif:0104-0650	394	5.97635		s21_8kpa-04-Image Export-04_s2_FITC-T2_ORG.tif:0299-1282	509.3	6.23304		s21_16kpa-05-Image Export-05_s2_FITC-T2_ORG.tif:0065-0343	660.4	6.49285
s21_1kpa-01-Image Export-01_s2_FITC-T2_ORG.tif:0298-1711	968.8	6.87606		s21_2kpa-02-Image Export-02_s2_FITC-T2_ORG.tif:0257-1182	219.6	5.39181		s21_4kpa-03-Image Export-03_s2_FITC-T2_ORG.tif:0105-0657	386.3	5.95661		s21_8kpa-04-Image Export-04_s2_FITC-T2_ORG.tif:0302-1274	485.9	6.186		s21_16kpa-05-Image Export-05_s2_FITC-T2_ORG.tif:0066-0327	54.5	3.9982
s21_1kpa-01-Image Export-01_s2_FITC-T2_ORG.tif:0299-1717	626.1	6.43951		s21_2kpa-02-Image Export-02_s2_FITC-T2_ORG.tif:0258-1175	613.7	6.41951		s21_4kpa-03-Image Export-03_s2_FITC-T2_ORG.tif:0112-0703	884.7	6.78525		s21_8kpa-04-Image Export-04_s2_FITC-T2_ORG.tif:0307-1283	781.9	6.66173		s21_16kpa-05-Image Export-05_s2_FITC-T2_ORG.tif:0073-0360	694.6	6.54334
s21_1kpa-01-Image Export-01_s2_FITC-T2_ORG.tif:0300-1733	904.9	6.80782		s21_2kpa-02-Image Export-02_s2_FITC-T2_ORG.tif:0262-1182	34.3	3.53515		s21_4kpa-03-Image Export-03_s2_FITC-T2_ORG.tif:0114-0716	562.3	6.33204		s21_8kpa-04-Image Export-04_s2_FITC-T2_ORG.tif:0315-1397	2470.2	7.81205		s21_16kpa-05-Image Export-05_s2_FITC-T2_ORG.tif:0074-0375	1085.6	6.98989
s21_1kpa-01-Image Export-01_s2_FITC-T2_ORG.tif:0302-1765	1267.8	7.14504		s21_2kpa-02-Image Export-02_s2_FITC-T2_ORG.tif:0264-1187	37.4	3.62167		s21_4kpa-03-Image Export-03_s2_FITC-T2_ORG.tif:0115-0739	364.5	5.89853		s21_8kpa-04-Image Export-04_s2_FITC-T2_ORG.tif:0331-1397	621.4	6.43197		s21_16kpa-05-Image Export-05_s2_FITC-T2_ORG.tif:0077-0349	32.7	3.48738
s21_1kpa-01-Image Export-01_s2_FITC-T2_ORG.tif:0305-1744	306.8	5.7262		s21_2kpa-02-Image Export-02_s2_FITC-T2_ORG.tif:0269-1196	568.5	6.343		s21_4kpa-03-Image Export-03_s2_FITC-T2_ORG.tif:0116-0746	936.1	6.84172		s21_8kpa-04-Image Export-04_s2_FITC-T2_ORG.tif:0336-1419	848.8	6.74382		s21_16kpa-05-Image Export-05_s2_FITC-T2_ORG.tif:0081-0395	548.2	6.30664
s21_1kpa-01-Image Export-01_s2_FITC-T2_ORG.tif:0308-1765	562.3	6.33204		s21_2kpa-02-Image Export-02_s2_FITC-T2_ORG.tif:0272-1209	57.6	4.05352		s21_4kpa-03-Image Export-03_s2_FITC-T2_ORG.tif:0117-0827	2685.1	7.89547		s21_8kpa-04-Image Export-04_s2_FITC-T2_ORG.tif:0360-1506	42.1	3.74005		s21_16kpa-05-Image Export-05_s2_FITC-T2_ORG.tif:0083-0392	595	6.38856
s21_1kpa-01-Image Export-01_s2_FITC-T2_ORG.tif:0310-1771	615.2	6.42195		s21_2kpa-02-Image Export-02_s2_FITC-T2_ORG.tif:0296-1283	367.6	5.907		s21_4kpa-03-Image Export-03_s2_FITC-T2_ORG.tif:0118-0793	325.5	5.78536		s21_8kpa-04-Image Export-04_s2_FITC-T2_ORG.tif:0383-1605	232.1	5.44717		s21_16kpa-05-Image Export-05_s2_FITC-T2_ORG.tif:0085-0402	387.8	5.96049
s21_1kpa-01-Image Export-01_s2_FITC-T2_ORG.tif:0323-1823	1308.3	7.17648		s21_2kpa-02-Image Export-02_s2_FITC-T2_ORG.tif:0300-1309	873.8	6.77285		s21_4kpa-03-Image Export-03_s2_FITC-T2_ORG.tif:0120-0808	542	6.29527		s21_8kpa-04-Image Export-04_s2_FITC-T2_ORG.tif:0386-1607	205.6	5.32593		s21_16kpa-05-Image Export-05_s2_FITC-T2_ORG.tif:0088-0410	500	6.21461
s21_1kpa-01-Image Export-01_s2_FITC-T2_ORG.tif:0326-1807	35.8	3.57795		s21_2kpa-02-Image Export-02_s2_FITC-T2_ORG.tif:0311-1315	306.8	5.7262		s21_4kpa-03-Image Export-03_s2_FITC-T2_ORG.tif:0123-0837	629.2	6.44445		s21_8kpa-04-Image Export-04_s2_FITC-T2_ORG.tif:0390-1622	148	4.99721		s21_16kpa-05-Image Export-05_s2_FITC-T2_ORG.tif:0089-0420	264.8	5.57897
s21_1kpa-01-Image Export-01_s2_FITC-T2_ORG.tif:0330-1836	604.3	6.40407		s21_2kpa-02-Image Export-02_s2_FITC-T2_ORG.tif:0313-1328	598.1	6.39376		s21_4kpa-03-Image Export-03_s2_FITC-T2_ORG.tif:0124-0844	492.2	6.19889		s21_8kpa-04-Image Export-04_s2_FITC-T2_ORG.tif:0405-1685	579.4	6.36199		s21_16kpa-05-Image Export-05_s2_FITC-T2_ORG.tif:0090-0417	59.2	4.08092
s21_1kpa-01-Image Export-01_s2_FITC-T2_ORG.tif:0337-1869	704	6.55678		s21_2kpa-02-Image Export-02_s2_FITC-T2_ORG.tif:0342-1395	57.6	4.05352		s21_4kpa-03-Image Export-03_s2_FITC-T2_ORG.tif:0125-0882	1294.3	7.16573		s21_8kpa-04-Image Export-04_s2_FITC-T2_ORG.tif:0407-1665	63.9	4.15732		s21_16kpa-05-Image Export-05_s2_FITC-T2_ORG.tif:0091-0446	934.5	6.84001
s21_1kpa-01-Image Export-01_s2_FITC-T2_ORG.tif:0342-1889	334.9	5.81383		s21_2kpa-02-Image Export-02_s2_FITC-T2_ORG.tif:0343-1399	190	5.24702		s21_4kpa-03-Image Export-03_s2_FITC-T2_ORG.tif:0127-0879	655.7	6.4857		s21_8kpa-04-Image Export-04_s2_FITC-T2_ORG.tif:0418-1716	51.4	3.93964		s21_16kpa-05-Image Export-05_s2_FITC-T2_ORG.tif:0092-0423	43.6	3.77506
s21_1kpa-01-Image Export-01_s2_FITC-T2_ORG.tif:0349-1927	442.3	6.09199		s21_2kpa-02-Image Export-02_s2_FITC-T2_ORG.tif:0344-1423	708.7	6.56343		s21_4kpa-03-Image Export-03_s2_FITC-T2_ORG.tif:0130-0886	362.9	5.89413		s21_8kpa-04-Image Export-04_s2_FITC-T2_ORG.tif:0588-2245	875.3	6.77457		s21_16kpa-05-Image Export-05_s2_FITC-T2_ORG.tif:0093-0424	57.6	4.05352
s21_1kpa-01-Image Export-01_s2_FITC-T2_ORG.tif:0354-1957	839.5	6.73281		s21_2kpa-02-Image Export-02_s2_FITC-T2_ORG.tif:0350-1441	945.4	6.85161		s21_4kpa-03-Image Export-03_s2_FITC-T2_ORG.tif:0131-0926	1763.1	7.47483		s38_8kpa-15-Image Export-09_s1_FITC-T2_ORG.tif:0001-0043	1467.2	7.29111		s21_16kpa-05-Image Export-05_s2_FITC-T2_ORG.tif:0094-0425	45.2	3.8111
s21_1kpa-01-Image Export-01_s2_FITC-T2_ORG.tif:0362-1958	409.6	6.01518		s21_2kpa-02-Image Export-02_s2_FITC-T2_ORG.tif:0362-1470	230.5	5.44025		s21_4kpa-03-Image Export-03_s2_FITC-T2_ORG.tif:0132-0904	503.1	6.22079		s38_8kpa-15-Image Export-09_s1_FITC-T2_ORG.tif:0002-0026	42.1	3.74005		s21_16kpa-05-Image Export-05_s2_FITC-T2_ORG.tif:0095-0437	886.2	6.78694
s21_1kpa-01-Image Export-01_s2_FITC-T2_ORG.tif:0364-1970	334.9	5.81383		s21_2kpa-02-Image Export-02_s2_FITC-T2_ORG.tif:0363-1494	1152.6	7.04978		s21_4kpa-03-Image Export-03_s2_FITC-T2_ORG.tif:0133-0903	975	6.88244		s38_8kpa-15-Image Export-09_s1_FITC-T2_ORG.tif:0007-0174	376.9	5.93198		s21_16kpa-05-Image Export-05_s2_FITC-T2_ORG.tif:0099-0464	704	6.55678
s21_1kpa-01-Image Export-01_s2_FITC-T2_ORG.tif:0370-1996	313.1	5.74652		s21_2kpa-02-Image Export-02_s2_FITC-T2_ORG.tif:0373-1525	462.6	6.13686		s21_4kpa-03-Image Export-03_s2_FITC-T2_ORG.tif:0134-0906	658.8	6.49042		s38_8kpa-15-Image Export-09_s1_FITC-T2_ORG.tif:0009-0262	811.5	6.69888		s21_16kpa-05-Image Export-05_s2_FITC-T2_ORG.tif:0101-0482	646.4	6.47142
s21_1kpa-01-Image Export-01_s2_FITC-T2_ORG.tif:0372-2013	1085.6	6.98989		s21_2kpa-02-Image Export-02_s2_FITC-T2_ORG.tif:0377-1527	152.6	5.02782		s21_4kpa-03-Image Export-03_s2_FITC-T2_ORG.tif:0135-0911	1263.1	7.14132		s38_8kpa-15-Image Export-09_s1_FITC-T2_ORG.tif:0013-0262	85.7	4.45085		s21_16kpa-05-Image Export-05_s2_FITC-T2_ORG.tif:0103-0493	563.8	6.3347
s21_1kpa-01-Image Export-01_s2_FITC-T2_ORG.tif:0378-2018	163.5	5.09681		s21_2kpa-02-Image Export-02_s2_FITC-T2_ORG.tif:0380-1539	1177.5	7.07115		s21_4kpa-03-Image Export-03_s2_FITC-T2_ORG.tif:0138-0917	387.8	5.96049		s38_8kpa-15-Image Export-09_s1_FITC-T2_ORG.tif:0014-0279	682.2	6.52532		s21_16kpa-05-Image Export-05_s2_FITC-T2_ORG.tif:0104-0478	221.2	5.39907
s21_1kpa-01-Image Export-01_s2_FITC-T2_ORG.tif:0380-2042	515.5	6.24514		s21_2kpa-02-Image Export-02_s2_FITC-T2_ORG.tif:0404-1650	506.2	6.22693		s21_4kpa-03-Image Export-03_s2_FITC-T2_ORG.tif:0141-0943	777.2	6.6557		s38_8kpa-15-Image Export-09_s1_FITC-T2_ORG.tif:0015-0293	263.2	5.57291		s21_16kpa-05-Image Export-05_s2_FITC-T2_ORG.tif:0107-0478	35.8	3.57795
s21_1kpa-01-Image Export-01_s2_FITC-T2_ORG.tif:0383-2056	538.9	6.28953		s21_2kpa-02-Image Export-02_s2_FITC-T2_ORG.tif:0405-1657	271	5.60212		s21_4kpa-03-Image Export-03_s2_FITC-T2_ORG.tif:0142-0938	479.7	6.17316		s38_8kpa-15-Image Export-09_s1_FITC-T2_ORG.tif:0016-0354	1244.4	7.12641		s21_16kpa-05-Image Export-05_s2_FITC-T2_ORG.tif:0110-0500	140.2	4.94307
s21_1kpa-01-Image Export-01_s2_FITC-T2_ORG.tif:0385-2059	574.7	6.35385		s21_2kpa-02-Image Export-02_s2_FITC-T2_ORG.tif:0407-1653	205.6	5.32593		s21_4kpa-03-Image Export-03_s2_FITC-T2_ORG.tif:0143-0959	2786.4	7.93251		s38_8kpa-15-Image Export-09_s1_FITC-T2_ORG.tif:0017-0365	3568.2	8.17982		s21_16kpa-05-Image Export-05_s2_FITC-T2_ORG.tif:0114-0528	852	6.74759
s21_1kpa-01-Image Export-01_s2_FITC-T2_ORG.tif:0390-2129	1054.4	6.96073		s21_2kpa-02-Image Export-02_s2_FITC-T2_ORG.tif:0408-1656	229	5.43372		s21_4kpa-03-Image Export-03_s2_FITC-T2_ORG.tif:0144-0953	1057.5	6.96366		s38_8kpa-15-Image Export-09_s1_FITC-T2_ORG.tif:0028-0541	632.3	6.44936		s21_16kpa-05-Image Export-05_s2_FITC-T2_ORG.tif:0118-0557	1423.6	7.26094
s21_1kpa-01-Image Export-01_s2_FITC-T2_ORG.tif:0391-2097	31.2	3.44042		s21_2kpa-02-Image Export-02_s2_FITC-T2_ORG.tif:0409-1672	741.4	6.60854		s21_4kpa-03-Image Export-03_s2_FITC-T2_ORG.tif:0145-0970	471.9	6.15677		s38_8kpa-15-Image Export-09_s1_FITC-T2_ORG.tif:0029-0534	806.8	6.69308		s21_16kpa-05-Image Export-05_s2_FITC-T2_ORG.tif:0126-0571	208.7	5.3409
s21_1kpa-01-Image Export-01_s2_FITC-T2_ORG.tif:0393-2121	291.3	5.67435		s21_2kpa-02-Image Export-02_s2_FITC-T2_ORG.tif:0410-1669	710.2	6.56555		s21_4kpa-03-Image Export-03_s2_FITC-T2_ORG.tif:0146-1015	862.9	6.7603		s38_8kpa-15-Image Export-09_s1_FITC-T2_ORG.tif:0030-0534	1042	6.9489		s21_16kpa-05-Image Export-05_s2_FITC-T2_ORG.tif:0127-0570	109	4.69135
s21_1kpa-01-Image Export-01_s2_FITC-T2_ORG.tif:0398-2140	40.5	3.7013		s21_2kpa-02-Image Export-02_s2_FITC-T2_ORG.tif:0412-1686	1119.8	7.02091		s21_4kpa-03-Image Export-03_s2_FITC-T2_ORG.tif:0147-0986	225.8	5.41965		s38_8kpa-15-Image Export-09_s1_FITC-T2_ORG.tif:0032-0559	172.9	5.15271		s21_16kpa-05-Image Export-05_s2_FITC-T2_ORG.tif:0128-0584	372.2	5.91943
s21_1kpa-01-Image Export-01_s2_FITC-T2_ORG.tif:0399-2151	274.1	5.61349		s21_2kpa-02-Image Export-02_s2_FITC-T2_ORG.tif:0413-1700	1767.8	7.47749		s21_4kpa-03-Image Export-03_s2_FITC-T2_ORG.tif:0148-0997	395.6	5.9804		s38_8kpa-15-Image Export-09_s1_FITC-T2_ORG.tif:0035-0615	129.3	4.86214		s21_16kpa-05-Image Export-05_s2_FITC-T2_ORG.tif:0131-0582	38.9	3.66099
s21_1kpa-01-Image Export-01_s2_FITC-T2_ORG.tif:0400-2154	420.5	6.04144		s21_2kpa-02-Image Export-02_s2_FITC-T2_ORG.tif:0414-1677	211.8	5.35564		s21_4kpa-03-Image Export-03_s2_FITC-T2_ORG.tif:0149-1015	825.5	6.71599		s38_8kpa-15-Image Export-09_s1_FITC-T2_ORG.tif:0036-0625	577.8	6.35923		s21_16kpa-05-Image Export-05_s2_FITC-T2_ORG.tif:0132-0589	37.4	3.62167
s21_1kpa-01-Image Export-01_s2_FITC-T2_ORG.tif:0405-2191	520.2	6.25421		s21_2kpa-02-Image Export-02_s2_FITC-T2_ORG.tif:0415-1688	556	6.32077		s21_4kpa-03-Image Export-03_s2_FITC-T2_ORG.tif:0150-1029	741.4	6.60854		s38_8kpa-15-Image Export-09_s1_FITC-T2_ORG.tif:0038-0655	580.9	6.36458		s21_16kpa-05-Image Export-05_s2_FITC-T2_ORG.tif:0135-0628	526.4	6.26606
s21_1kpa-01-Image Export-01_s2_FITC-T2_ORG.tif:0419-2278	1830.1	7.51213		s21_2kpa-02-Image Export-02_s2_FITC-T2_ORG.tif:0417-1705	327.1	5.79027		s21_4kpa-03-Image Export-03_s2_FITC-T2_ORG.tif:0151-1037	425.2	6.05256		s38_8kpa-15-Image Export-09_s1_FITC-T2_ORG.tif:0039-0635	35.8	3.57795		s21_16kpa-05-Image Export-05_s2_FITC-T2_ORG.tif:0136-0620	565.4	6.33753
s21_1kpa-01-Image Export-01_s2_FITC-T2_ORG.tif:0423-2267	244.5	5.49922		s21_2kpa-02-Image Export-02_s2_FITC-T2_ORG.tif:0423-1713	224.3	5.41298		s21_4kpa-03-Image Export-03_s2_FITC-T2_ORG.tif:0152-1052	834.8	6.72719		s38_8kpa-15-Image Export-09_s1_FITC-T2_ORG.tif:0043-0706	266.3	5.58462		s21_16kpa-05-Image Export-05_s2_FITC-T2_ORG.tif:0139-0642	577.8	6.35923
s21_1kpa-01-Image Export-01_s2_FITC-T2_ORG.tif:0427-2289	1288.1	7.16092		s21_2kpa-02-Image Export-02_s2_FITC-T2_ORG.tif:0439-1769	895.6	6.79749		s21_4kpa-03-Image Export-03_s2_FITC-T2_ORG.tif:0153-1063	716.5	6.57438		s38_8kpa-15-Image Export-09_s1_FITC-T2_ORG.tif:0044-0706	834.8	6.72719		s21_16kpa-05-Image Export-05_s2_FITC-T2_ORG.tif:0146-0666	246.1	5.50574
s21_1kpa-01-Image Export-01_s2_FITC-T2_ORG.tif:0431-2279	526.4	6.26606		s21_2kpa-02-Image Export-02_s2_FITC-T2_ORG.tif:0444-1783	971.9	6.87925		s21_4kpa-03-Image Export-03_s2_FITC-T2_ORG.tif:0154-1075	537.3	6.28656		s38_8kpa-15-Image Export-09_s1_FITC-T2_ORG.tif:0046-0715	300.6	5.70578		s21_16kpa-05-Image Export-05_s2_FITC-T2_ORG.tif:0149-0686	797.4	6.68136
s21_1kpa-01-Image Export-01_s2_FITC-T2_ORG.tif:0433-2288	875.3	6.77457		s21_2kpa-02-Image Export-02_s2_FITC-T2_ORG.tif:0448-1832	2336.3	7.75632		s21_4kpa-03-Image Export-03_s2_FITC-T2_ORG.tif:0157-1111	1515.5	7.3235		s38_8kpa-15-Image Export-09_s1_FITC-T2_ORG.tif:0050-0782	1798.9	7.49493		s21_16kpa-05-Image Export-05_s2_FITC-T2_ORG.tif:0150-0696	319.3	5.76613
s21_1kpa-01-Image Export-01_s2_FITC-T2_ORG.tif:0440-2328	760.1	6.63345		s21_2kpa-02-Image Export-02_s2_FITC-T2_ORG.tif:0450-1800	372.2	5.91943		s21_4kpa-03-Image Export-03_s2_FITC-T2_ORG.tif:0159-1103	618.3	6.42697		s38_8kpa-15-Image Export-09_s1_FITC-T2_ORG.tif:0051-0758	727.4	6.58948		s21_16kpa-05-Image Export-05_s2_FITC-T2_ORG.tif:0154-0708	46.7	3.84374
s38_1kpa-11-Image Export-06_s1_FITC-T2_ORG.tif:0001-0005	59.2	4.08092		s21_2kpa-02-Image Export-02_s2_FITC-T2_ORG.tif:0455-1831	398.7	5.98821		s21_4kpa-03-Image Export-03_s2_FITC-T2_ORG.tif:0161-1106	551.4	6.31246		s38_8kpa-15-Image Export-09_s1_FITC-T2_ORG.tif:0052-0742	38.9	3.66099		s21_16kpa-05-Image Export-05_s2_FITC-T2_ORG.tif:0156-0735	389.4	5.96461
s38_1kpa-11-Image Export-06_s1_FITC-T2_ORG.tif:0003-0014	95	4.55388		s21_2kpa-02-Image Export-02_s2_FITC-T2_ORG.tif:0457-1850	339.5	5.82747		s21_4kpa-03-Image Export-03_s2_FITC-T2_ORG.tif:0162-1114	1408	7.24993		s38_8kpa-15-Image Export-09_s1_FITC-T2_ORG.tif:0055-0757	63.9	4.15732		s21_16kpa-05-Image Export-05_s2_FITC-T2_ORG.tif:0157-0726	281.9	5.64155
s38_1kpa-11-Image Export-06_s1_FITC-T2_ORG.tif:0004-0023	428.3	6.05982		s21_2kpa-02-Image Export-02_s2_FITC-T2_ORG.tif:0460-1898	738.3	6.60435		s21_4kpa-03-Image Export-03_s2_FITC-T2_ORG.tif:0163-1106	389.4	5.96461		s38_8kpa-15-Image Export-09_s1_FITC-T2_ORG.tif:0058-0781	148	4.99721		s21_16kpa-05-Image Export-05_s2_FITC-T2_ORG.tif:0158-0738	42.1	3.74005
s38_1kpa-11-Image Export-06_s1_FITC-T2_ORG.tif:0005-0060	521.8	6.25728		s21_2kpa-02-Image Export-02_s2_FITC-T2_ORG.tif:0461-1914	302.2	5.71109		s21_4kpa-03-Image Export-03_s2_FITC-T2_ORG.tif:0164-1117	492.2	6.19889		s38_8kpa-15-Image Export-09_s1_FITC-T2_ORG.tif:0059-0799	989	6.89669		s21_16kpa-05-Image Export-05_s2_FITC-T2_ORG.tif:0159-0746	395.6	5.9804
s38_1kpa-11-Image Export-06_s1_FITC-T2_ORG.tif:0006-0063	897.1	6.79917		s21_2kpa-02-Image Export-02_s2_FITC-T2_ORG.tif:0466-1944	778.8	6.65775		s21_4kpa-03-Image Export-03_s2_FITC-T2_ORG.tif:0166-1151	353.6	5.86817		s38_8kpa-15-Image Export-09_s1_FITC-T2_ORG.tif:0063-0841	735.1	6.60001		s21_16kpa-05-Image Export-05_s2_FITC-T2_ORG.tif:0161-0750	35.8	3.57795
s38_1kpa-11-Image Export-06_s1_FITC-T2_ORG.tif:0008-0100	777.2	6.6557		s21_2kpa-02-Image Export-02_s2_FITC-T2_ORG.tif:0467-1947	507.7	6.22989		s21_4kpa-03-Image Export-03_s2_FITC-T2_ORG.tif:0167-1160	532.7	6.27796		s38_8kpa-15-Image Export-09_s1_FITC-T2_ORG.tif:0066-0849	257	5.54908		s21_16kpa-05-Image Export-05_s2_FITC-T2_ORG.tif:0162-0761	811.5	6.69888
s38_1kpa-11-Image Export-06_s1_FITC-T2_ORG.tif:0009-0078	56.1	4.02714		s21_2kpa-02-Image Export-02_s2_FITC-T2_ORG.tif:0468-1981	2236.6	7.71271		s21_4kpa-03-Image Export-03_s2_FITC-T2_ORG.tif:0168-1170	763.2	6.63752		s38_8kpa-15-Image Export-09_s1_FITC-T2_ORG.tif:0070-0974	1770.9	7.47924		s21_16kpa-05-Image Export-05_s2_FITC-T2_ORG.tif:0163-0760	127.7	4.84968
s38_1kpa-11-Image Export-06_s1_FITC-T2_ORG.tif:0012-0131	1051.3	6.95778		s21_2kpa-02-Image Export-02_s2_FITC-T2_ORG.tif:0471-2003	1249.1	7.13018		s21_4kpa-03-Image Export-03_s2_FITC-T2_ORG.tif:0169-1188	761.6	6.63542		s38_8kpa-15-Image Export-09_s1_FITC-T2_ORG.tif:0079-0990	143.3	4.96494		s21_16kpa-05-Image Export-05_s2_FITC-T2_ORG.tif:0167-0781	43.6	3.77506
s38_1kpa-11-Image Export-06_s1_FITC-T2_ORG.tif:0014-0143	129.3	4.86214		s21_2kpa-02-Image Export-02_s2_FITC-T2_ORG.tif:0478-2010	35.8	3.57795		s21_4kpa-03-Image Export-03_s2_FITC-T2_ORG.tif:0172-1217	1169.7	7.0645		s38_8kpa-15-Image Export-09_s1_FITC-T2_ORG.tif:0082-0998	65.4	4.18052		s21_16kpa-05-Image Export-05_s2_FITC-T2_ORG.tif:0169-0804	475	6.16331
s38_1kpa-11-Image Export-06_s1_FITC-T2_ORG.tif:0018-0168	101.2	4.6171		s21_2kpa-02-Image Export-02_s2_FITC-T2_ORG.tif:0481-2057	957.9	6.86474		s21_4kpa-03-Image Export-03_s2_FITC-T2_ORG.tif:0175-1200	222.7	5.40583		s38_8kpa-15-Image Export-09_s1_FITC-T2_ORG.tif:0092-1172	4186.6	8.33964		s21_16kpa-05-Image Export-05_s2_FITC-T2_ORG.tif:0170-0815	433	6.07074
s38_1kpa-11-Image Export-06_s1_FITC-T2_ORG.tif:0021-0219	646.4	6.47142		s21_2kpa-02-Image Export-02_s2_FITC-T2_ORG.tif:0484-2054	660.4	6.49285		s21_4kpa-03-Image Export-03_s2_FITC-T2_ORG.tif:0177-1216	40.5	3.7013		s38_8kpa-15-Image Export-09_s1_FITC-T2_ORG.tif:0093-1107	862.9	6.7603		s21_16kpa-05-Image Export-05_s2_FITC-T2_ORG.tif:0172-0823	448.6	6.10613
s38_1kpa-11-Image Export-06_s1_FITC-T2_ORG.tif:0022-0231	252.3	5.53062		s21_2kpa-02-Image Export-02_s2_FITC-T2_ORG.tif:0488-2092	1028	6.93537		s21_4kpa-03-Image Export-03_s2_FITC-T2_ORG.tif:0179-1236	587.2	6.37537		s38_8kpa-15-Image Export-09_s1_FITC-T2_ORG.tif:0095-1106	91.9	4.5207		s21_16kpa-05-Image Export-05_s2_FITC-T2_ORG.tif:0173-0831	605.9	6.40671
s38_1kpa-11-Image Export-06_s1_FITC-T2_ORG.tif:0023-0239	420.5	6.04144		s21_2kpa-02-Image Export-02_s2_FITC-T2_ORG.tif:0500-2180	1185.3	7.07775		s21_4kpa-03-Image Export-03_s2_FITC-T2_ORG.tif:0180-1274	3004.4	8.00783		s38_8kpa-15-Image Export-09_s1_FITC-T2_ORG.tif:0097-1205	1464.1	7.289		s21_16kpa-05-Image Export-05_s2_FITC-T2_ORG.tif:0175-0834	571.6	6.34844
s38_1kpa-11-Image Export-06_s1_FITC-T2_ORG.tif:0024-0236	241.4	5.48646		s21_2kpa-02-Image Export-02_s2_FITC-T2_ORG.tif:0513-2227	591.9	6.38334		s21_4kpa-03-Image Export-03_s2_FITC-T2_ORG.tif:0181-1238	63.9	4.15732		s38_8kpa-15-Image Export-09_s1_FITC-T2_ORG.tif:0107-1161	355.1	5.8724		s21_16kpa-05-Image Export-05_s2_FITC-T2_ORG.tif:0176-0844	1356.6	7.21274
s38_1kpa-11-Image Export-06_s1_FITC-T2_ORG.tif:0025-0313	1412.7	7.25326		s21_2kpa-02-Image Export-02_s2_FITC-T2_ORG.tif:0514-2237	629.2	6.44445		s21_4kpa-03-Image Export-03_s2_FITC-T2_ORG.tif:0182-1244	509.3	6.23304		s38_8kpa-15-Image Export-09_s1_FITC-T2_ORG.tif:0109-1175	118.4	4.77407		s21_16kpa-05-Image Export-05_s2_FITC-T2_ORG.tif:0177-0848	188.5	5.2391
s38_1kpa-11-Image Export-06_s1_FITC-T2_ORG.tif:0029-0321	761.6	6.63542		s21_2kpa-02-Image Export-02_s2_FITC-T2_ORG.tif:0516-2235	609	6.41182		s21_4kpa-03-Image Export-03_s2_FITC-T2_ORG.tif:0184-1306	602.8	6.40159		s38_8kpa-15-Image Export-09_s1_FITC-T2_ORG.tif:0110-1176	45.2	3.8111		s21_16kpa-05-Image Export-05_s2_FITC-T2_ORG.tif:0180-0862	176	5.17048
s38_1kpa-11-Image Export-06_s1_FITC-T2_ORG.tif:0031-0345	777.2	6.6557		s21_2kpa-02-Image Export-02_s2_FITC-T2_ORG.tif:0523-2271	465.7	6.14354		s21_4kpa-03-Image Export-03_s2_FITC-T2_ORG.tif:0185-1304	376.9	5.93198		s38_8kpa-15-Image Export-09_s1_FITC-T2_ORG.tif:0111-1200	67	4.20469		s21_16kpa-05-Image Export-05_s2_FITC-T2_ORG.tif:0183-0873	179.1	5.18794
s38_1kpa-11-Image Export-06_s1_FITC-T2_ORG.tif:0032-0327	422.1	6.04524		s38_2kpa-12-Image Export-07_s1_FITC-T2_ORG.tif:0001-0013	132.4	4.88583		s21_4kpa-03-Image Export-03_s2_FITC-T2_ORG.tif:0186-1313	400.3	5.99221		s38_8kpa-15-Image Export-09_s1_FITC-T2_ORG.tif:0112-1209	453.2	6.11633		s21_16kpa-05-Image Export-05_s2_FITC-T2_ORG.tif:0184-0882	77.9	4.35543
s38_1kpa-11-Image Export-06_s1_FITC-T2_ORG.tif:0033-0351	42.1	3.74005		s38_2kpa-12-Image Export-07_s1_FITC-T2_ORG.tif:0003-0043	679.1	6.52077		s21_4kpa-03-Image Export-03_s2_FITC-T2_ORG.tif:0187-1326	467.3	6.14697		s38_8kpa-15-Image Export-09_s1_FITC-T2_ORG.tif:0114-1239	118.4	4.77407		s21_16kpa-05-Image Export-05_s2_FITC-T2_ORG.tif:0188-0895	392.5	5.97254
s38_1kpa-11-Image Export-06_s1_FITC-T2_ORG.tif:0034-0359	976.6	6.88408		s38_2kpa-12-Image Export-07_s1_FITC-T2_ORG.tif:0005-0041	70.1	4.24992		s21_4kpa-03-Image Export-03_s2_FITC-T2_ORG.tif:0188-1336	785	6.66568		s38_8kpa-15-Image Export-09_s1_FITC-T2_ORG.tif:0115-1341	683.7	6.52752		s21_16kpa-05-Image Export-05_s2_FITC-T2_ORG.tif:0189-0915	618.3	6.42697
s38_1kpa-11-Image Export-06_s1_FITC-T2_ORG.tif:0035-0359	37.4	3.62167		s38_2kpa-12-Image Export-07_s1_FITC-T2_ORG.tif:0006-0066	747.6	6.61687		s21_4kpa-03-Image Export-03_s2_FITC-T2_ORG.tif:0189-1330	738.3	6.60435		s38_8kpa-15-Image Export-09_s1_FITC-T2_ORG.tif:0122-1310	56.1	4.02714		s21_16kpa-05-Image Export-05_s2_FITC-T2_ORG.tif:0190-0924	453.2	6.11633
s38_1kpa-11-Image Export-06_s1_FITC-T2_ORG.tif:0039-0414	205.6	5.32593		s38_2kpa-12-Image Export-07_s1_FITC-T2_ORG.tif:0007-0068	1079.4	6.98416		s21_4kpa-03-Image Export-03_s2_FITC-T2_ORG.tif:0190-1351	2082.4	7.64128		s38_8kpa-15-Image Export-09_s1_FITC-T2_ORG.tif:0123-1325	437.7	6.08153		s21_16kpa-05-Image Export-05_s2_FITC-T2_ORG.tif:0191-0895	73.2	4.2932
s38_1kpa-11-Image Export-06_s1_FITC-T2_ORG.tif:0040-0424	119.9	4.78666		s38_2kpa-12-Image Export-07_s1_FITC-T2_ORG.tif:0010-0054	300.6	5.70578		s21_4kpa-03-Image Export-03_s2_FITC-T2_ORG.tif:0191-1331	59.2	4.08092		s38_8kpa-15-Image Export-09_s1_FITC-T2_ORG.tif:0124-1345	640.1	6.46162		s21_16kpa-05-Image Export-05_s2_FITC-T2_ORG.tif:0192-0907	408.1	6.01151
s38_1kpa-11-Image Export-06_s1_FITC-T2_ORG.tif:0049-0538	213.4	5.36317		s38_2kpa-12-Image Export-07_s1_FITC-T2_ORG.tif:0011-0056	43.6	3.77506		s21_4kpa-03-Image Export-03_s2_FITC-T2_ORG.tif:0192-1372	1842.5	7.51888		s38_8kpa-15-Image Export-09_s1_FITC-T2_ORG.tif:0127-1367	521.8	6.25728		s21_16kpa-05-Image Export-05_s2_FITC-T2_ORG.tif:0194-0899	42.1	3.74005
s38_1kpa-11-Image Export-06_s1_FITC-T2_ORG.tif:0051-0626	786.5	6.66759		s38_2kpa-12-Image Export-07_s1_FITC-T2_ORG.tif:0013-0063	261.7	5.5672		s21_4kpa-03-Image Export-03_s2_FITC-T2_ORG.tif:0193-1360	381.6	5.94437		s38_8kpa-15-Image Export-09_s1_FITC-T2_ORG.tif:0131-1441	967.2	6.87441		s21_16kpa-05-Image Export-05_s2_FITC-T2_ORG.tif:0198-0913	53	3.97029
s38_1kpa-11-Image Export-06_s1_FITC-T2_ORG.tif:0052-0623	1484.3	7.3027		s38_2kpa-12-Image Export-07_s1_FITC-T2_ORG.tif:0014-0075	979.7	6.88725		s21_4kpa-03-Image Export-03_s2_FITC-T2_ORG.tif:0194-1390	1200.8	7.09074		s38_8kpa-15-Image Export-09_s1_FITC-T2_ORG.tif:0132-1409	35.8	3.57795		s21_16kpa-05-Image Export-05_s2_FITC-T2_ORG.tif:0199-0987	1551.3	7.34685
s38_1kpa-11-Image Export-06_s1_FITC-T2_ORG.tif:0060-0659	604.3	6.40407		s38_2kpa-12-Image Export-07_s1_FITC-T2_ORG.tif:0016-0058	63.9	4.15732		s21_4kpa-03-Image Export-03_s2_FITC-T2_ORG.tif:0195-1424	503.1	6.22079		s38_8kpa-15-Image Export-09_s1_FITC-T2_ORG.tif:0133-1410	43.6	3.77506		s21_16kpa-05-Image Export-05_s2_FITC-T2_ORG.tif:0203-0933	74.8	4.31482
s38_1kpa-11-Image Export-06_s1_FITC-T2_ORG.tif:0062-0679	1255.3	7.13513		s38_2kpa-12-Image Export-07_s1_FITC-T2_ORG.tif:0017-0070	334.9	5.81383		s21_4kpa-03-Image Export-03_s2_FITC-T2_ORG.tif:0196-1436	795.9	6.67947		s38_8kpa-15-Image Export-09_s1_FITC-T2_ORG.tif:0134-1420	43.6	3.77506		s21_16kpa-05-Image Export-05_s2_FITC-T2_ORG.tif:0210-0984	31.2	3.44042
s38_1kpa-11-Image Export-06_s1_FITC-T2_ORG.tif:0077-0806	2523.2	7.83328		s38_2kpa-12-Image Export-07_s1_FITC-T2_ORG.tif:0019-0083	437.7	6.08153		s21_4kpa-03-Image Export-03_s2_FITC-T2_ORG.tif:0197-1436	1147.9	7.04569		s38_8kpa-15-Image Export-09_s1_FITC-T2_ORG.tif:0135-1425	60.7	4.10594		s21_16kpa-05-Image Export-05_s2_FITC-T2_ORG.tif:0213-0988	123	4.81218
s38_1kpa-11-Image Export-06_s1_FITC-T2_ORG.tif:0079-0807	601.2	6.39893		s38_2kpa-12-Image Export-07_s1_FITC-T2_ORG.tif:0028-0120	468.8	6.15018		s21_4kpa-03-Image Export-03_s2_FITC-T2_ORG.tif:0198-1433	758.5	6.63134		s38_8kpa-15-Image Export-09_s1_FITC-T2_ORG.tif:0139-1443	59.2	4.08092		s21_16kpa-05-Image Export-05_s2_FITC-T2_ORG.tif:0221-1018	347.3	5.85019
s38_1kpa-11-Image Export-06_s1_FITC-T2_ORG.tif:0080-0833	881.5	6.78163		s38_2kpa-12-Image Export-07_s1_FITC-T2_ORG.tif:0031-0141	836.4	6.72911		s21_4kpa-03-Image Export-03_s2_FITC-T2_ORG.tif:0199-1430	487.5	6.18929		s38_8kpa-15-Image Export-09_s1_FITC-T2_ORG.tif:0142-1489	1087.1	6.99127		s21_16kpa-05-Image Export-05_s2_FITC-T2_ORG.tif:0222-1017	194.7	5.27146
s38_1kpa-11-Image Export-06_s1_FITC-T2_ORG.tif:0082-0846	1054.4	6.96073		s38_2kpa-12-Image Export-07_s1_FITC-T2_ORG.tif:0032-0137	311.5	5.7414		s21_4kpa-03-Image Export-03_s2_FITC-T2_ORG.tif:0200-1460	744.5	6.61271		s38_8kpa-15-Image Export-09_s1_FITC-T2_ORG.tif:0143-1476	232.1	5.44717		s21_16kpa-05-Image Export-05_s2_FITC-T2_ORG.tif:0226-1028	37.4	3.62167
s38_1kpa-11-Image Export-06_s1_FITC-T2_ORG.tif:0088-1014	1816	7.50439		s38_2kpa-12-Image Export-07_s1_FITC-T2_ORG.tif:0035-0160	325.5	5.78536		s21_4kpa-03-Image Export-03_s2_FITC-T2_ORG.tif:0201-1429	79.4	4.3745		s38_8kpa-15-Image Export-09_s1_FITC-T2_ORG.tif:0145-1515	1378.4	7.22868		s21_16kpa-05-Image Export-05_s2_FITC-T2_ORG.tif:0228-1070	288.1	5.66331
s38_1kpa-11-Image Export-06_s1_FITC-T2_ORG.tif:0096-1061	1119.8	7.02091		s38_2kpa-12-Image Export-07_s1_FITC-T2_ORG.tif:0038-0202	890.9	6.79223		s21_4kpa-03-Image Export-03_s2_FITC-T2_ORG.tif:0202-1458	546.7	6.3039		s38_8kpa-15-Image Export-09_s1_FITC-T2_ORG.tif:0147-1511	272.6	5.60801		s21_16kpa-05-Image Export-05_s2_FITC-T2_ORG.tif:0230-1061	42.1	3.74005
s38_1kpa-11-Image Export-06_s1_FITC-T2_ORG.tif:0111-1137	845.7	6.74016		s38_2kpa-12-Image Export-07_s1_FITC-T2_ORG.tif:0041-0222	858.2	6.75484		s21_4kpa-03-Image Export-03_s2_FITC-T2_ORG.tif:0203-1460	1018.6	6.92618		s38_8kpa-15-Image Export-09_s1_FITC-T2_ORG.tif:0149-1509	188.5	5.2391		s21_16kpa-05-Image Export-05_s2_FITC-T2_ORG.tif:0235-1086	299	5.70044
s38_1kpa-11-Image Export-06_s1_FITC-T2_ORG.tif:0113-1153	1239.8	7.12271		s38_2kpa-12-Image Export-07_s1_FITC-T2_ORG.tif:0043-0223	588.7	6.37792		s21_4kpa-03-Image Export-03_s2_FITC-T2_ORG.tif:0204-1466	1062.2	6.9681		s38_8kpa-15-Image Export-09_s1_FITC-T2_ORG.tif:0155-1556	183.8	5.21385		s21_16kpa-05-Image Export-05_s2_FITC-T2_ORG.tif:0237-1107	800.6	6.68536
s38_1kpa-11-Image Export-06_s1_FITC-T2_ORG.tif:0117-1253	951.6	6.85814		s38_2kpa-12-Image Export-07_s1_FITC-T2_ORG.tif:0044-0238	1185.3	7.07775		s21_4kpa-03-Image Export-03_s2_FITC-T2_ORG.tif:0205-1490	1185.3	7.07775		s38_8kpa-15-Image Export-09_s1_FITC-T2_ORG.tif:0159-1614	900.2	6.80262		s21_16kpa-05-Image Export-05_s2_FITC-T2_ORG.tif:0238-1111	169.8	5.13462
s38_1kpa-11-Image Export-06_s1_FITC-T2_ORG.tif:0121-1317	1559.1	7.35186		s38_2kpa-12-Image Export-07_s1_FITC-T2_ORG.tif:0045-0266	577.8	6.35923		s21_4kpa-03-Image Export-03_s2_FITC-T2_ORG.tif:0206-1511	1647.8	7.4072		s38_8kpa-15-Image Export-09_s1_FITC-T2_ORG.tif:0162-1580	46.7	3.84374		s21_16kpa-05-Image Export-05_s2_FITC-T2_ORG.tif:0242-1131	197.8	5.28726
s38_1kpa-11-Image Export-06_s1_FITC-T2_ORG.tif:0126-1350	65.4	4.18052		s38_2kpa-12-Image Export-07_s1_FITC-T2_ORG.tif:0046-0260	1429.8	7.26529		s21_4kpa-03-Image Export-03_s2_FITC-T2_ORG.tif:0207-1504	62.3	4.13196		s38_8kpa-15-Image Export-09_s1_FITC-T2_ORG.tif:0167-1644	1267.8	7.14504		s21_16kpa-05-Image Export-05_s2_FITC-T2_ORG.tif:0243-1152	708.7	6.56343
s38_1kpa-11-Image Export-06_s1_FITC-T2_ORG.tif:0127-1382	878.4	6.7781		s38_2kpa-12-Image Export-07_s1_FITC-T2_ORG.tif:0050-0252	68.5	4.22683		s21_4kpa-03-Image Export-03_s2_FITC-T2_ORG.tif:0208-1546	493.7	6.20193		s38_8kpa-15-Image Export-09_s1_FITC-T2_ORG.tif:0171-1663	57.6	4.05352		s21_16kpa-05-Image Export-05_s2_FITC-T2_ORG.tif:0244-1152	447	6.10256
s38_1kpa-11-Image Export-06_s1_FITC-T2_ORG.tif:0133-1408	616.8	6.42454		s38_2kpa-12-Image Export-07_s1_FITC-T2_ORG.tif:0051-0265	67	4.20469		s21_4kpa-03-Image Export-03_s2_FITC-T2_ORG.tif:0210-1570	398.7	5.98821		s38_8kpa-15-Image Export-09_s1_FITC-T2_ORG.tif:0172-1666	67	4.20469		s21_16kpa-05-Image Export-05_s2_FITC-T2_ORG.tif:0245-1151	163.5	5.09681
s38_1kpa-11-Image Export-06_s1_FITC-T2_ORG.tif:0143-1493	1121.4	7.02233		s38_2kpa-12-Image Export-07_s1_FITC-T2_ORG.tif:0052-0323	3099.4	8.03896		s21_4kpa-03-Image Export-03_s2_FITC-T2_ORG.tif:0211-1603	744.5	6.61271		s38_8kpa-15-Image Export-09_s1_FITC-T2_ORG.tif:0174-1682	448.6	6.10613		s21_16kpa-05-Image Export-05_s2_FITC-T2_ORG.tif:0246-1146	51.4	3.93964
s38_1kpa-11-Image Export-06_s1_FITC-T2_ORG.tif:0147-1517	1010.8	6.9185		s38_2kpa-12-Image Export-07_s1_FITC-T2_ORG.tif:0054-0345	1417.3	7.25651		s21_4kpa-03-Image Export-03_s2_FITC-T2_ORG.tif:0212-1643	735.1	6.60001		s38_8kpa-15-Image Export-09_s1_FITC-T2_ORG.tif:0177-1710	37.4	3.62167		s21_16kpa-05-Image Export-05_s2_FITC-T2_ORG.tif:0247-1167	646.4	6.47142
s38_1kpa-11-Image Export-06_s1_FITC-T2_ORG.tif:0150-1573	535.8	6.28376		s38_2kpa-12-Image Export-07_s1_FITC-T2_ORG.tif:0055-0330	56.1	4.02714		s21_4kpa-03-Image Export-03_s2_FITC-T2_ORG.tif:0213-1637	750.7	6.62101		s38_8kpa-15-Image Export-09_s1_FITC-T2_ORG.tif:0184-1756	468.8	6.15018		s21_16kpa-05-Image Export-05_s2_FITC-T2_ORG.tif:0249-1176	487.5	6.18929
s38_1kpa-11-Image Export-06_s1_FITC-T2_ORG.tif:0154-1602	521.8	6.25728		s38_2kpa-12-Image Export-07_s1_FITC-T2_ORG.tif:0056-0345	580.9	6.36458		s21_4kpa-03-Image Export-03_s2_FITC-T2_ORG.tif:0214-1654	1468.7	7.29213		s38_8kpa-15-Image Export-09_s1_FITC-T2_ORG.tif:0185-1774	1110.5	7.01257		s21_16kpa-05-Image Export-05_s2_FITC-T2_ORG.tif:0253-1190	38.9	3.66099
s38_1kpa-11-Image Export-06_s1_FITC-T2_ORG.tif:0157-1619	76.3	4.33467		s38_2kpa-12-Image Export-07_s1_FITC-T2_ORG.tif:0058-0341	56.1	4.02714		s21_4kpa-03-Image Export-03_s2_FITC-T2_ORG.tif:0215-1660	900.2	6.80262		s38_8kpa-15-Image Export-09_s1_FITC-T2_ORG.tif:0191-1766	60.7	4.10594		s21_16kpa-05-Image Export-05_s2_FITC-T2_ORG.tif:0254-1193	102.8	4.63279
s38_1kpa-11-Image Export-06_s1_FITC-T2_ORG.tif:0161-1669	520.2	6.25421		s38_2kpa-12-Image Export-07_s1_FITC-T2_ORG.tif:0060-0356	53	3.97029		s21_4kpa-03-Image Export-03_s2_FITC-T2_ORG.tif:0216-1671	419	6.03787		s38_8kpa-15-Image Export-09_s1_FITC-T2_ORG.tif:0192-1770	60.7	4.10594		s21_16kpa-05-Image Export-05_s2_FITC-T2_ORG.tif:0255-1197	63.9	4.15732
s38_1kpa-11-Image Export-06_s1_FITC-T2_ORG.tif:0162-1673	51.4	3.93964		s38_2kpa-12-Image Export-07_s1_FITC-T2_ORG.tif:0061-0353	46.7	3.84374		s21_4kpa-03-Image Export-03_s2_FITC-T2_ORG.tif:0219-1702	528	6.2691		s38_8kpa-15-Image Export-09_s1_FITC-T2_ORG.tif:0195-1819	610.5	6.41428		s21_16kpa-05-Image Export-05_s2_FITC-T2_ORG.tif:0257-1204	101.2	4.6171
s38_1kpa-11-Image Export-06_s1_FITC-T2_ORG.tif:0164-1702	721.1	6.58078		s38_2kpa-12-Image Export-07_s1_FITC-T2_ORG.tif:0063-0386	1080.9	6.98555		s21_4kpa-03-Image Export-03_s2_FITC-T2_ORG.tif:0220-1729	837.9	6.7309		s38_8kpa-15-Image Export-09_s1_FITC-T2_ORG.tif:0196-1801	428.3	6.05982		s21_16kpa-05-Image Export-05_s2_FITC-T2_ORG.tif:0258-1229	584.1	6.37007
s38_1kpa-11-Image Export-06_s1_FITC-T2_ORG.tif:0165-1703	710.2	6.56555		s38_2kpa-12-Image Export-07_s1_FITC-T2_ORG.tif:0064-0401	1174.4	7.06851		s21_4kpa-03-Image Export-03_s2_FITC-T2_ORG.tif:0221-1718	772.5	6.64963		s38_8kpa-15-Image Export-09_s1_FITC-T2_ORG.tif:0202-1850	68.5	4.22683		s21_16kpa-05-Image Export-05_s2_FITC-T2_ORG.tif:0259-1226	37.4	3.62167
s38_1kpa-11-Image Export-06_s1_FITC-T2_ORG.tif:0167-1741	1244.4	7.12641		s38_2kpa-12-Image Export-07_s1_FITC-T2_ORG.tif:0065-0368	200.9	5.30281		s21_4kpa-03-Image Export-03_s2_FITC-T2_ORG.tif:0222-1763	409.6	6.01518		s38_8kpa-15-Image Export-09_s1_FITC-T2_ORG.tif:0205-1886	1060.7	6.96668		s21_16kpa-05-Image Export-05_s2_FITC-T2_ORG.tif:0260-1240	319.3	5.76613
s38_1kpa-11-Image Export-06_s1_FITC-T2_ORG.tif:0168-1781	1088.7	6.99274		s38_2kpa-12-Image Export-07_s1_FITC-T2_ORG.tif:0066-0367	31.2	3.44042		s21_4kpa-03-Image Export-03_s2_FITC-T2_ORG.tif:0225-1789	777.2	6.6557		s38_8kpa-15-Image Export-09_s1_FITC-T2_ORG.tif:0207-1875	221.2	5.39907		s21_16kpa-05-Image Export-05_s2_FITC-T2_ORG.tif:0261-1247	376.9	5.93198
s38_1kpa-11-Image Export-06_s1_FITC-T2_ORG.tif:0170-1770	573.2	6.35123		s38_2kpa-12-Image Export-07_s1_FITC-T2_ORG.tif:0069-0381	232.1	5.44717		s21_4kpa-03-Image Export-03_s2_FITC-T2_ORG.tif:0229-1808	532.7	6.27796		s38_8kpa-15-Image Export-09_s1_FITC-T2_ORG.tif:0208-1875	121.5	4.79991		s21_16kpa-05-Image Export-05_s2_FITC-T2_ORG.tif:0264-1280	563.8	6.3347
s38_1kpa-11-Image Export-06_s1_FITC-T2_ORG.tif:0171-1767	208.7	5.3409		s38_2kpa-12-Image Export-07_s1_FITC-T2_ORG.tif:0072-0400	112.1	4.71939		s21_4kpa-03-Image Export-03_s2_FITC-T2_ORG.tif:0230-1825	683.7	6.52752		s38_8kpa-15-Image Export-09_s1_FITC-T2_ORG.tif:0224-2028	585.6	6.37264		s21_16kpa-05-Image Export-05_s2_FITC-T2_ORG.tif:0269-1304	225.8	5.41965
s38_1kpa-11-Image Export-06_s1_FITC-T2_ORG.tif:0173-1792	700.9	6.55237		s38_2kpa-12-Image Export-07_s1_FITC-T2_ORG.tif:0073-0391	292.8	5.67949		s21_4kpa-03-Image Export-03_s2_FITC-T2_ORG.tif:0232-1839	744.5	6.61271		s38_8kpa-15-Image Export-09_s1_FITC-T2_ORG.tif:0230-2105	439.2	6.08495		s21_16kpa-05-Image Export-05_s2_FITC-T2_ORG.tif:0271-1301	369.1	5.91107
s38_1kpa-11-Image Export-06_s1_FITC-T2_ORG.tif:0176-1809	619.9	6.42956		s38_2kpa-12-Image Export-07_s1_FITC-T2_ORG.tif:0076-0393	79.4	4.3745		s21_4kpa-03-Image Export-03_s2_FITC-T2_ORG.tif:0233-1851	718	6.57647		s38_8kpa-15-Image Export-09_s1_FITC-T2_ORG.tif:0232-2126	786.5	6.66759		s21_16kpa-05-Image Export-05_s2_FITC-T2_ORG.tif:0273-1308	32.7	3.48738
s38_1kpa-11-Image Export-06_s1_FITC-T2_ORG.tif:0185-1884	1260	7.13887		s38_2kpa-12-Image Export-07_s1_FITC-T2_ORG.tif:0081-0412	107.5	4.67749		s21_4kpa-03-Image Export-03_s2_FITC-T2_ORG.tif:0242-1929	227.4	5.42671		s38_8kpa-15-Image Export-09_s1_FITC-T2_ORG.tif:0251-2276	2055.9	7.62847		s21_16kpa-05-Image Export-05_s2_FITC-T2_ORG.tif:0274-1316	330.2	5.7997
s38_1kpa-11-Image Export-06_s1_FITC-T2_ORG.tif:0187-1875	945.4	6.85161		s38_2kpa-12-Image Export-07_s1_FITC-T2_ORG.tif:0082-0407	183.8	5.21385		s21_4kpa-03-Image Export-03_s2_FITC-T2_ORG.tif:0247-1967	565.4	6.33753		s38_8kpa-15-Image Export-09_s1_FITC-T2_ORG.tif:0252-2235	171.3	5.14342		s21_16kpa-05-Image Export-05_s2_FITC-T2_ORG.tif:0276-1318	85.7	4.45085
s38_1kpa-11-Image Export-06_s1_FITC-T2_ORG.tif:0188-1869	38.9	3.66099		s38_2kpa-12-Image Export-07_s1_FITC-T2_ORG.tif:0083-0425	691.5	6.53886		s21_4kpa-03-Image Export-03_s2_FITC-T2_ORG.tif:0248-1979	672.8	6.51145		s38_8kpa-15-Image Export-09_s1_FITC-T2_ORG.tif:0254-2292	1535.7	7.33674		s21_16kpa-05-Image Export-05_s2_FITC-T2_ORG.tif:0281-1387	1803.6	7.49754
s38_1kpa-11-Image Export-06_s1_FITC-T2_ORG.tif:0193-1900	31.2	3.44042		s38_2kpa-12-Image Export-07_s1_FITC-T2_ORG.tif:0084-0417	1132.3	7.03201		s21_4kpa-03-Image Export-03_s2_FITC-T2_ORG.tif:0249-1984	453.2	6.11633		s38_8kpa-15-Image Export-09_s1_FITC-T2_ORG.tif:0259-2316	753.8	6.62513		s21_16kpa-05-Image Export-05_s2_FITC-T2_ORG.tif:0285-1395	837.9	6.7309
s38_1kpa-11-Image Export-06_s1_FITC-T2_ORG.tif:0194-1918	1210.2	7.09854		s38_2kpa-12-Image Export-07_s1_FITC-T2_ORG.tif:0089-0451	1699.2	7.43791		s21_4kpa-03-Image Export-03_s2_FITC-T2_ORG.tif:0250-1997	333.3	5.80904		s38_8kpa-15-Image Export-09_s1_FITC-T2_ORG.tif:0261-2333	690	6.53669		s21_16kpa-05-Image Export-05_s2_FITC-T2_ORG.tif:0304-1484	280.4	5.63622
s38_1kpa-11-Image Export-06_s1_FITC-T2_ORG.tif:0196-1930	632.3	6.44936		s38_2kpa-12-Image Export-07_s1_FITC-T2_ORG.tif:0090-0442	1437.6	7.27073		s21_4kpa-03-Image Export-03_s2_FITC-T2_ORG.tif:0254-2061	295.9	5.69002		s38_8kpa-15-Image Export-09_s1_FITC-T2_ORG.tif:0263-2328	171.3	5.14342		s21_16kpa-05-Image Export-05_s2_FITC-T2_ORG.tif:0306-1496	283.5	5.64721
s38_1kpa-11-Image Export-06_s1_FITC-T2_ORG.tif:0200-2050	666.6	6.50219		s38_2kpa-12-Image Export-07_s1_FITC-T2_ORG.tif:0091-0425	34.3	3.53515		s21_4kpa-03-Image Export-03_s2_FITC-T2_ORG.tif:0255-2066	285	5.65249		s38_8kpa-15-Image Export-09_s2_FITC-T2_ORG.tif:0001-0022	277.2	5.62474		s21_16kpa-05-Image Export-05_s2_FITC-T2_ORG.tif:0323-1541	99.7	4.60217
s38_1kpa-11-Image Export-06_s1_FITC-T2_ORG.tif:0201-2075	730.5	6.59373		s38_2kpa-12-Image Export-07_s1_FITC-T2_ORG.tif:0093-0432	250.8	5.52466		s21_4kpa-03-Image Export-03_s2_FITC-T2_ORG.tif:0261-2093	450.1	6.10947		s38_8kpa-15-Image Export-09_s2_FITC-T2_ORG.tif:0002-0026	143.3	4.96494		s21_16kpa-05-Image Export-05_s2_FITC-T2_ORG.tif:0328-1575	401.8	5.99595
s38_1kpa-11-Image Export-06_s1_FITC-T2_ORG.tif:0203-2102	1140.1	7.03887		s38_2kpa-12-Image Export-07_s1_FITC-T2_ORG.tif:0094-0472	1305.2	7.17411		s21_4kpa-03-Image Export-03_s2_FITC-T2_ORG.tif:0262-2105	1551.3	7.34685		s38_8kpa-15-Image Export-09_s2_FITC-T2_ORG.tif:0003-0027	63.9	4.15732		s21_16kpa-05-Image Export-05_s2_FITC-T2_ORG.tif:0329-1592	485.9	6.186
s38_1kpa-11-Image Export-06_s1_FITC-T2_ORG.tif:0206-2118	616.8	6.42454		s38_2kpa-12-Image Export-07_s1_FITC-T2_ORG.tif:0095-0444	213.4	5.36317		s21_4kpa-03-Image Export-03_s2_FITC-T2_ORG.tif:0265-2132	643.2	6.46646		s38_8kpa-15-Image Export-09_s2_FITC-T2_ORG.tif:0004-0093	96.6	4.57058		s21_16kpa-05-Image Export-05_s2_FITC-T2_ORG.tif:0330-1609	1238.2	7.12141
s38_1kpa-11-Image Export-06_s1_FITC-T2_ORG.tif:0207-2117	419	6.03787		s38_2kpa-12-Image Export-07_s1_FITC-T2_ORG.tif:0097-0497	1629.1	7.39578		s21_4kpa-03-Image Export-03_s2_FITC-T2_ORG.tif:0266-2122	696.2	6.54564		s38_8kpa-15-Image Export-09_s2_FITC-T2_ORG.tif:0005-0113	197.8	5.28726		s21_16kpa-05-Image Export-05_s2_FITC-T2_ORG.tif:0333-1604	295.9	5.69002
s38_1kpa-11-Image Export-06_s1_FITC-T2_ORG.tif:0208-2206	2512.3	7.82895		s38_2kpa-12-Image Export-07_s1_FITC-T2_ORG.tif:0098-0463	613.7	6.41951		s21_4kpa-03-Image Export-03_s2_FITC-T2_ORG.tif:0267-2128	1289.6	7.16209		s38_8kpa-15-Image Export-09_s2_FITC-T2_ORG.tif:0006-0175	1728.8	7.45518		s21_16kpa-05-Image Export-05_s2_FITC-T2_ORG.tif:0334-1615	423.6	6.04879
s38_1kpa-11-Image Export-06_s1_FITC-T2_ORG.tif:0210-2215	1770.9	7.47924		s38_2kpa-12-Image Export-07_s1_FITC-T2_ORG.tif:0105-0531	3527.7	8.1684		s21_4kpa-03-Image Export-03_s2_FITC-T2_ORG.tif:0268-2128	1029.5	6.93683		s38_8kpa-15-Image Export-09_s2_FITC-T2_ORG.tif:0007-0240	894	6.79571		s21_16kpa-05-Image Export-05_s2_FITC-T2_ORG.tif:0339-1653	663.5	6.49753
s38_1kpa-11-Image Export-06_s1_FITC-T2_ORG.tif:0211-2225	531.1	6.27495		s38_2kpa-12-Image Export-07_s1_FITC-T2_ORG.tif:0106-0528	1062.2	6.9681		s21_4kpa-03-Image Export-03_s2_FITC-T2_ORG.tif:0270-2135	434.5	6.0742		s38_8kpa-15-Image Export-09_s2_FITC-T2_ORG.tif:0009-0302	707.1	6.56117		s21_16kpa-05-Image Export-05_s2_FITC-T2_ORG.tif:0346-1644	172.9	5.15271
s38_1kpa-11-Image Export-06_s1_FITC-T2_ORG.tif:0212-2245	392.5	5.97254		s38_2kpa-12-Image Export-07_s1_FITC-T2_ORG.tif:0107-0496	60.7	4.10594		s21_4kpa-03-Image Export-03_s2_FITC-T2_ORG.tif:0273-2181	459.5	6.13014		s38_8kpa-15-Image Export-09_s2_FITC-T2_ORG.tif:0010-0305	313.1	5.74652		s21_16kpa-05-Image Export-05_s2_FITC-T2_ORG.tif:0352-1658	369.1	5.91107
s38_1kpa-11-Image Export-06_s1_FITC-T2_ORG.tif:0213-2266	532.7	6.27796		s38_2kpa-12-Image Export-07_s1_FITC-T2_ORG.tif:0109-0516	526.4	6.26606		s21_4kpa-03-Image Export-03_s2_FITC-T2_ORG.tif:0275-2208	440.8	6.08859		s38_8kpa-15-Image Export-09_s2_FITC-T2_ORG.tif:0012-0340	376.9	5.93198		s21_16kpa-05-Image Export-05_s2_FITC-T2_ORG.tif:0354-1659	65.4	4.18052
s38_1kpa-11-Image Export-06_s1_FITC-T2_ORG.tif:0215-2313	859.7	6.75658		s38_2kpa-12-Image Export-07_s1_FITC-T2_ORG.tif:0110-0503	31.2	3.44042		s21_4kpa-03-Image Export-03_s2_FITC-T2_ORG.tif:0276-2205	345.8	5.84586		s38_8kpa-15-Image Export-09_s2_FITC-T2_ORG.tif:0013-0351	252.3	5.53062		s21_16kpa-05-Image Export-05_s2_FITC-T2_ORG.tif:0358-1696	1221.1	7.10751
s38_1kpa-11-Image Export-06_s2_FITC-T2_ORG.tif:0001-0028	515.5	6.24514		s38_2kpa-12-Image Export-07_s1_FITC-T2_ORG.tif:0112-0507	112.1	4.71939		s21_4kpa-03-Image Export-03_s2_FITC-T2_ORG.tif:0277-2217	704	6.55678		s38_8kpa-15-Image Export-09_s2_FITC-T2_ORG.tif:0014-0370	975	6.88244		s21_16kpa-05-Image Export-05_s2_FITC-T2_ORG.tif:0360-1704	1341	7.20117
s38_1kpa-11-Image Export-06_s2_FITC-T2_ORG.tif:0005-0064	71.6	4.2711		s38_2kpa-12-Image Export-07_s1_FITC-T2_ORG.tif:0115-0542	46.7	3.84374		s21_4kpa-03-Image Export-03_s2_FITC-T2_ORG.tif:0278-2209	841.1	6.73471		s38_8kpa-15-Image Export-09_s2_FITC-T2_ORG.tif:0015-0373	283.5	5.64721		s21_16kpa-05-Image Export-05_s2_FITC-T2_ORG.tif:0361-1700	580.9	6.36458
s38_1kpa-11-Image Export-06_s2_FITC-T2_ORG.tif:0007-0071	35.8	3.57795		s38_2kpa-12-Image Export-07_s1_FITC-T2_ORG.tif:0117-0579	1394	7.23993		s21_4kpa-03-Image Export-03_s2_FITC-T2_ORG.tif:0279-2227	590.3	6.38063		s38_8kpa-15-Image Export-09_s2_FITC-T2_ORG.tif:0016-0388	752.3	6.62314		s21_16kpa-05-Image Export-05_s2_FITC-T2_ORG.tif:0363-1717	436.1	6.07787
s38_1kpa-11-Image Export-06_s2_FITC-T2_ORG.tif:0008-0080	190	5.24702		s38_2kpa-12-Image Export-07_s1_FITC-T2_ORG.tif:0128-0591	817.7	6.7065		s21_4kpa-03-Image Export-03_s2_FITC-T2_ORG.tif:0287-2272	425.2	6.05256		s38_8kpa-15-Image Export-09_s2_FITC-T2_ORG.tif:0018-0383	31.2	3.44042		s21_16kpa-05-Image Export-05_s2_FITC-T2_ORG.tif:0366-1728	361.3	5.88971
s38_1kpa-11-Image Export-06_s2_FITC-T2_ORG.tif:0014-0120	817.7	6.7065		s38_2kpa-12-Image Export-07_s1_FITC-T2_ORG.tif:0129-0584	750.7	6.62101		s21_4kpa-03-Image Export-03_s2_FITC-T2_ORG.tif:0288-2269	353.6	5.86817		s38_8kpa-15-Image Export-09_s2_FITC-T2_ORG.tif:0019-0389	148	4.99721		s21_16kpa-05-Image Export-05_s2_FITC-T2_ORG.tif:0368-1740	440.8	6.08859
s38_1kpa-11-Image Export-06_s2_FITC-T2_ORG.tif:0023-0209	1182.1	7.07505		s38_2kpa-12-Image Export-07_s1_FITC-T2_ORG.tif:0133-0586	87.2	4.4682		s21_4kpa-03-Image Export-03_s2_FITC-T2_ORG.tif:0289-2297	875.3	6.77457		s38_8kpa-15-Image Export-09_s2_FITC-T2_ORG.tif:0020-0433	339.5	5.82747		s21_16kpa-05-Image Export-05_s2_FITC-T2_ORG.tif:0370-1751	56.1	4.02714
s38_1kpa-11-Image Export-06_s2_FITC-T2_ORG.tif:0025-0168	476.6	6.16668		s38_2kpa-12-Image Export-07_s1_FITC-T2_ORG.tif:0136-0599	1057.5	6.96366		s21_4kpa-03-Image Export-03_s2_FITC-T2_ORG.tif:0291-2300	534.2	6.28077		s38_8kpa-15-Image Export-09_s2_FITC-T2_ORG.tif:0022-0447	995.2	6.90294		s21_16kpa-05-Image Export-05_s2_FITC-T2_ORG.tif:0372-1757	250.8	5.52466
s38_1kpa-11-Image Export-06_s2_FITC-T2_ORG.tif:0026-0173	760.1	6.63345		s38_2kpa-12-Image Export-07_s1_FITC-T2_ORG.tif:0142-0600	73.2	4.2932		s21_4kpa-03-Image Export-03_s2_FITC-T2_ORG.tif:0294-2333	556	6.32077		s38_8kpa-15-Image Export-09_s2_FITC-T2_ORG.tif:0024-0458	70.1	4.24992		s21_16kpa-05-Image Export-05_s2_FITC-T2_ORG.tif:0374-1768	870.6	6.76918
s38_1kpa-11-Image Export-06_s2_FITC-T2_ORG.tif:0028-0203	898.7	6.80095		s38_2kpa-12-Image Export-07_s1_FITC-T2_ORG.tif:0144-0683	2233.5	7.71133		s38_4kpa-14-Image Export-08_s1_FITC-T2_ORG.tif:0003-0046	649.5	6.4762		s38_8kpa-15-Image Export-09_s2_FITC-T2_ORG.tif:0025-0470	214.9	5.37017		s21_16kpa-05-Image Export-05_s2_FITC-T2_ORG.tif:0375-1770	616.8	6.42454
s38_1kpa-11-Image Export-06_s2_FITC-T2_ORG.tif:0035-0249	425.2	6.05256		s38_2kpa-12-Image Export-07_s1_FITC-T2_ORG.tif:0145-0628	1317.6	7.18357		s38_4kpa-14-Image Export-08_s1_FITC-T2_ORG.tif:0006-0051	406.5	6.00758		s38_8kpa-15-Image Export-09_s2_FITC-T2_ORG.tif:0026-0498	401.8	5.99595		s21_16kpa-05-Image Export-05_s2_FITC-T2_ORG.tif:0390-1821	79.4	4.3745
s38_1kpa-11-Image Export-06_s2_FITC-T2_ORG.tif:0037-0254	65.4	4.18052		s38_2kpa-12-Image Export-07_s1_FITC-T2_ORG.tif:0150-0639	778.8	6.65775		s38_4kpa-14-Image Export-08_s1_FITC-T2_ORG.tif:0007-0073	331.7	5.80423		s38_8kpa-15-Image Export-09_s2_FITC-T2_ORG.tif:0028-0617	1394	7.23993		s21_16kpa-05-Image Export-05_s2_FITC-T2_ORG.tif:0393-1839	582.5	6.36733
s38_1kpa-11-Image Export-06_s2_FITC-T2_ORG.tif:0040-0339	180.7	5.19684		s38_2kpa-12-Image Export-07_s1_FITC-T2_ORG.tif:0152-0620	249.2	5.51826		s38_4kpa-14-Image Export-08_s1_FITC-T2_ORG.tif:0010-0090	292.8	5.67949		s38_8kpa-15-Image Export-09_s2_FITC-T2_ORG.tif:0029-0646	73.2	4.2932		s21_16kpa-05-Image Export-05_s2_FITC-T2_ORG.tif:0394-1852	255.4	5.54283
s38_1kpa-11-Image Export-06_s2_FITC-T2_ORG.tif:0043-0416	171.3	5.14342		s38_2kpa-12-Image Export-07_s1_FITC-T2_ORG.tif:0156-0650	46.7	3.84374		s38_4kpa-14-Image Export-08_s1_FITC-T2_ORG.tif:0012-0110	1431.3	7.26634		s38_8kpa-15-Image Export-09_s2_FITC-T2_ORG.tif:0030-0660	132.4	4.88583		s21_16kpa-05-Image Export-05_s2_FITC-T2_ORG.tif:0395-1854	34.3	3.53515
s38_1kpa-11-Image Export-06_s2_FITC-T2_ORG.tif:0047-0431	473.5	6.16015		s38_2kpa-12-Image Export-07_s1_FITC-T2_ORG.tif:0162-0682	140.2	4.94307		s38_4kpa-14-Image Export-08_s1_FITC-T2_ORG.tif:0013-0100	49.8	3.90801		s38_8kpa-15-Image Export-09_s2_FITC-T2_ORG.tif:0031-0669	185.3	5.22198		s21_16kpa-05-Image Export-05_s2_FITC-T2_ORG.tif:0453-2106	540.5	6.29249
s38_1kpa-11-Image Export-06_s2_FITC-T2_ORG.tif:0048-0442	196.2	5.27913		s38_2kpa-12-Image Export-07_s1_FITC-T2_ORG.tif:0165-0701	766.3	6.64157		s38_4kpa-14-Image Export-08_s1_FITC-T2_ORG.tif:0022-0165	1780.2	7.48448		s38_8kpa-15-Image Export-09_s2_FITC-T2_ORG.tif:0032-0701	1070	6.97541		s21_16kpa-05-Image Export-05_s2_FITC-T2_ORG.tif:0471-2185	1045.1	6.95187
s38_1kpa-11-Image Export-06_s2_FITC-T2_ORG.tif:0049-0447	457.9	6.12665		s38_2kpa-12-Image Export-07_s1_FITC-T2_ORG.tif:0166-0734	847.3	6.74205		s38_4kpa-14-Image Export-08_s1_FITC-T2_ORG.tif:0023-0171	188.5	5.2391		s38_8kpa-15-Image Export-09_s2_FITC-T2_ORG.tif:0033-0683	171.3	5.14342		s21_16kpa-05-Image Export-05_s2_FITC-T2_ORG.tif:0480-2215	292.8	5.67949
s38_1kpa-11-Image Export-06_s2_FITC-T2_ORG.tif:0050-0456	45.2	3.8111		s38_2kpa-12-Image Export-07_s1_FITC-T2_ORG.tif:0172-0728	38.9	3.66099		s38_4kpa-14-Image Export-08_s1_FITC-T2_ORG.tif:0024-0201	887.8	6.78875		s38_8kpa-15-Image Export-09_s2_FITC-T2_ORG.tif:0034-0701	291.3	5.67435		s38_16kpa-16-Image Export-10_s1_FITC-T2_ORG.tif:0001-0024	471.9	6.15677
s38_1kpa-11-Image Export-06_s2_FITC-T2_ORG.tif:0051-0461	73.2	4.2932		s38_2kpa-12-Image Export-07_s1_FITC-T2_ORG.tif:0173-0729	56.1	4.02714		s38_4kpa-14-Image Export-08_s1_FITC-T2_ORG.tif:0026-0197	498.4	6.2114		s38_8kpa-15-Image Export-09_s2_FITC-T2_ORG.tif:0035-0702	333.3	5.80904		s38_16kpa-16-Image Export-10_s1_FITC-T2_ORG.tif:0006-0027	219.6	5.39181
s38_1kpa-11-Image Export-06_s2_FITC-T2_ORG.tif:0052-0473	129.3	4.86214		s38_2kpa-12-Image Export-07_s1_FITC-T2_ORG.tif:0178-0797	1741.3	7.46239		s38_4kpa-14-Image Export-08_s1_FITC-T2_ORG.tif:0028-0208	85.7	4.45085		s38_8kpa-15-Image Export-09_s2_FITC-T2_ORG.tif:0038-0740	113.7	4.73356		s38_16kpa-16-Image Export-10_s1_FITC-T2_ORG.tif:0007-0040	350.4	5.85908
s38_1kpa-11-Image Export-06_s2_FITC-T2_ORG.tif:0054-0466	35.8	3.57795		s38_2kpa-12-Image Export-07_s1_FITC-T2_ORG.tif:0181-0760	232.1	5.44717		s38_4kpa-14-Image Export-08_s1_FITC-T2_ORG.tif:0032-0240	172.9	5.15271		s38_8kpa-15-Image Export-09_s2_FITC-T2_ORG.tif:0049-0812	191.6	5.25541		s38_16kpa-16-Image Export-10_s1_FITC-T2_ORG.tif:0008-0029	65.4	4.18052
s38_1kpa-11-Image Export-06_s2_FITC-T2_ORG.tif:0058-0487	37.4	3.62167		s38_2kpa-12-Image Export-07_s1_FITC-T2_ORG.tif:0186-0810	2995.1	8.00473		s38_4kpa-14-Image Export-08_s1_FITC-T2_ORG.tif:0036-0313	2231.9	7.71061		s38_8kpa-15-Image Export-09_s2_FITC-T2_ORG.tif:0050-0818	415.9	6.03044		s38_16kpa-16-Image Export-10_s1_FITC-T2_ORG.tif:0009-0029	43.6	3.77506
s38_1kpa-11-Image Export-06_s2_FITC-T2_ORG.tif:0059-0492	71.6	4.2711		s38_2kpa-12-Image Export-07_s1_FITC-T2_ORG.tif:0187-0850	1267.8	7.14504		s38_4kpa-14-Image Export-08_s1_FITC-T2_ORG.tif:0038-0274	37.4	3.62167		s38_8kpa-15-Image Export-09_s2_FITC-T2_ORG.tif:0052-0846	380	5.94017		s38_16kpa-16-Image Export-10_s1_FITC-T2_ORG.tif:0010-0153	7256.4	8.88964
s38_1kpa-11-Image Export-06_s2_FITC-T2_ORG.tif:0066-0551	532.7	6.27796		s38_2kpa-12-Image Export-07_s1_FITC-T2_ORG.tif:0188-0811	370.7	5.91539		s38_4kpa-14-Image Export-08_s1_FITC-T2_ORG.tif:0042-0314	366	5.90263		s38_8kpa-15-Image Export-09_s2_FITC-T2_ORG.tif:0054-0852	428.3	6.05982		s38_16kpa-16-Image Export-10_s1_FITC-T2_ORG.tif:0011-0044	73.2	4.2932
s38_1kpa-11-Image Export-06_s2_FITC-T2_ORG.tif:0069-0602	229	5.43372		s38_2kpa-12-Image Export-07_s1_FITC-T2_ORG.tif:0189-0835	813	6.70073		s38_4kpa-14-Image Export-08_s1_FITC-T2_ORG.tif:0043-0336	708.7	6.56343		s38_8kpa-15-Image Export-09_s2_FITC-T2_ORG.tif:0057-0885	356.7	5.8769		s38_16kpa-16-Image Export-10_s1_FITC-T2_ORG.tif:0014-0043	40.5	3.7013
s38_1kpa-11-Image Export-06_s2_FITC-T2_ORG.tif:0070-0612	202.5	5.31074		s38_2kpa-12-Image Export-07_s1_FITC-T2_ORG.tif:0192-0874	1781.8	7.48538		s38_4kpa-14-Image Export-08_s1_FITC-T2_ORG.tif:0044-0323	1241.3	7.12391		s38_8kpa-15-Image Export-09_s2_FITC-T2_ORG.tif:0061-0907	331.7	5.80423		s38_16kpa-16-Image Export-10_s1_FITC-T2_ORG.tif:0015-0046	43.6	3.77506
s38_1kpa-11-Image Export-06_s2_FITC-T2_ORG.tif:0071-0621	34.3	3.53515		s38_2kpa-12-Image Export-07_s1_FITC-T2_ORG.tif:0197-0912	88.8	4.48639		s38_4kpa-14-Image Export-08_s1_FITC-T2_ORG.tif:0045-0320	157.3	5.05815		s38_8kpa-15-Image Export-09_s2_FITC-T2_ORG.tif:0065-0939	1408	7.24993		s38_16kpa-16-Image Export-10_s1_FITC-T2_ORG.tif:0018-0053	88.8	4.48639
s38_1kpa-11-Image Export-06_s2_FITC-T2_ORG.tif:0072-0675	1356.6	7.21274		s38_2kpa-12-Image Export-07_s1_FITC-T2_ORG.tif:0200-0913	71.6	4.2711		s38_4kpa-14-Image Export-08_s1_FITC-T2_ORG.tif:0047-0361	243	5.49306		s38_8kpa-15-Image Export-09_s2_FITC-T2_ORG.tif:0069-0970	99.7	4.60217		s38_16kpa-16-Image Export-10_s1_FITC-T2_ORG.tif:0021-0079	49.8	3.90801
s38_1kpa-11-Image Export-06_s2_FITC-T2_ORG.tif:0073-0672	392.5	5.97254		s38_2kpa-12-Image Export-07_s1_FITC-T2_ORG.tif:0206-0960	1426.7	7.26312		s38_4kpa-14-Image Export-08_s1_FITC-T2_ORG.tif:0048-0372	71.6	4.2711		s38_8kpa-15-Image Export-09_s2_FITC-T2_ORG.tif:0071-0999	79.4	4.3745		s38_16kpa-16-Image Export-10_s1_FITC-T2_ORG.tif:0023-0120	700.9	6.55237
s38_1kpa-11-Image Export-06_s2_FITC-T2_ORG.tif:0078-0727	334.9	5.81383		s38_2kpa-12-Image Export-07_s1_FITC-T2_ORG.tif:0211-0965	317.7	5.76111		s38_4kpa-14-Image Export-08_s1_FITC-T2_ORG.tif:0049-0377	35.8	3.57795		s38_8kpa-15-Image Export-09_s2_FITC-T2_ORG.tif:0073-1026	532.7	6.27796		s38_16kpa-16-Image Export-10_s1_FITC-T2_ORG.tif:0027-0127	37.4	3.62167
s38_1kpa-11-Image Export-06_s2_FITC-T2_ORG.tif:0079-0713	59.2	4.08092		s38_2kpa-12-Image Export-07_s1_FITC-T2_ORG.tif:0219-1005	459.5	6.13014		s38_4kpa-14-Image Export-08_s1_FITC-T2_ORG.tif:0050-0405	1130.7	7.03059		s38_8kpa-15-Image Export-09_s2_FITC-T2_ORG.tif:0075-1017	595	6.38856		s38_16kpa-16-Image Export-10_s1_FITC-T2_ORG.tif:0029-0157	143.3	4.96494
s38_1kpa-11-Image Export-06_s2_FITC-T2_ORG.tif:0080-0740	478.2	6.17003		s38_2kpa-12-Image Export-07_s1_FITC-T2_ORG.tif:0221-1010	56.1	4.02714		s38_4kpa-14-Image Export-08_s1_FITC-T2_ORG.tif:0056-0416	199.4	5.29531		s38_8kpa-15-Image Export-09_s2_FITC-T2_ORG.tif:0076-1040	434.5	6.0742		s38_16kpa-16-Image Export-10_s1_FITC-T2_ORG.tif:0032-0174	154.2	5.03825
s38_1kpa-11-Image Export-06_s2_FITC-T2_ORG.tif:0082-0723	63.9	4.15732		s38_2kpa-12-Image Export-07_s1_FITC-T2_ORG.tif:0223-1065	3287.9	8.098		s38_4kpa-14-Image Export-08_s1_FITC-T2_ORG.tif:0060-0430	129.3	4.86214		s38_8kpa-15-Image Export-09_s2_FITC-T2_ORG.tif:0077-1056	258.5	5.5549		s38_16kpa-16-Image Export-10_s1_FITC-T2_ORG.tif:0036-0188	51.4	3.93964
s38_1kpa-11-Image Export-06_s2_FITC-T2_ORG.tif:0083-0738	225.8	5.41965		s38_2kpa-12-Image Export-07_s1_FITC-T2_ORG.tif:0224-1018	31.2	3.44042		s38_4kpa-14-Image Export-08_s1_FITC-T2_ORG.tif:0063-0454	451.7	6.11302		s38_8kpa-15-Image Export-09_s2_FITC-T2_ORG.tif:0083-1118	90.3	4.50314		s38_16kpa-16-Image Export-10_s1_FITC-T2_ORG.tif:0044-0286	920.5	6.82492
s38_1kpa-11-Image Export-06_s2_FITC-T2_ORG.tif:0085-0771	447	6.10256		s38_2kpa-12-Image Export-07_s1_FITC-T2_ORG.tif:0231-1066	1964	7.58274		s38_4kpa-14-Image Export-08_s1_FITC-T2_ORG.tif:0070-0462	297.5	5.69541		s38_8kpa-15-Image Export-09_s2_FITC-T2_ORG.tif:0084-1118	40.5	3.7013		s38_16kpa-16-Image Export-10_s1_FITC-T2_ORG.tif:0045-0275	429.9	6.06355
s38_1kpa-11-Image Export-06_s2_FITC-T2_ORG.tif:0086-0762	344.2	5.84122		s38_2kpa-12-Image Export-07_s1_FITC-T2_ORG.tif:0232-1053	461	6.1334		s38_4kpa-14-Image Export-08_s1_FITC-T2_ORG.tif:0076-0568	3431.2	8.14067		s38_8kpa-15-Image Export-09_s2_FITC-T2_ORG.tif:0088-1138	54.5	3.9982		s38_16kpa-16-Image Export-10_s1_FITC-T2_ORG.tif:0046-0269	183.8	5.21385
s38_1kpa-11-Image Export-06_s2_FITC-T2_ORG.tif:0093-0781	423.6	6.04879		s38_2kpa-12-Image Export-07_s1_FITC-T2_ORG.tif:0237-1108	207.1	5.3332		s38_4kpa-14-Image Export-08_s1_FITC-T2_ORG.tif:0077-0543	1844.1	7.51975		s38_8kpa-15-Image Export-09_s2_FITC-T2_ORG.tif:0090-1168	168.2	5.12515		s38_16kpa-16-Image Export-10_s1_FITC-T2_ORG.tif:0052-0300	62.3	4.13196
s38_1kpa-11-Image Export-06_s2_FITC-T2_ORG.tif:0094-0788	419	6.03787		s38_2kpa-12-Image Export-07_s1_FITC-T2_ORG.tif:0238-1106	596.5	6.39108		s38_4kpa-14-Image Export-08_s1_FITC-T2_ORG.tif:0078-0498	99.7	4.60217		s38_8kpa-15-Image Export-09_s2_FITC-T2_ORG.tif:0091-1189	98.1	4.58599		s38_16kpa-16-Image Export-10_s1_FITC-T2_ORG.tif:0055-0359	1397.1	7.24215
s38_1kpa-11-Image Export-06_s2_FITC-T2_ORG.tif:0095-0816	200.9	5.30281		s38_2kpa-12-Image Export-07_s1_FITC-T2_ORG.tif:0242-1165	63.9	4.15732		s38_4kpa-14-Image Export-08_s1_FITC-T2_ORG.tif:0080-0528	728.9	6.59154		s38_8kpa-15-Image Export-09_s2_FITC-T2_ORG.tif:0092-1197	233.6	5.45361		s38_16kpa-16-Image Export-10_s1_FITC-T2_ORG.tif:0056-0322	113.7	4.73356
s38_1kpa-11-Image Export-06_s2_FITC-T2_ORG.tif:0096-0830	257	5.54908		s38_2kpa-12-Image Export-07_s1_FITC-T2_ORG.tif:0243-1182	266.3	5.58462		s38_4kpa-14-Image Export-08_s1_FITC-T2_ORG.tif:0082-0544	1661.9	7.41572		s38_8kpa-15-Image Export-09_s2_FITC-T2_ORG.tif:0093-1203	42.1	3.74005		s38_16kpa-16-Image Export-10_s1_FITC-T2_ORG.tif:0062-0335	79.4	4.3745
s38_1kpa-11-Image Export-06_s2_FITC-T2_ORG.tif:0098-0865	408.1	6.01151		s38_2kpa-12-Image Export-07_s1_FITC-T2_ORG.tif:0244-1202	1241.3	7.12391		s38_4kpa-14-Image Export-08_s1_FITC-T2_ORG.tif:0083-0534	336.4	5.8183		s38_8kpa-15-Image Export-09_s2_FITC-T2_ORG.tif:0094-1213	67	4.20469		s38_16kpa-16-Image Export-10_s1_FITC-T2_ORG.tif:0064-0354	447	6.10256
s38_1kpa-11-Image Export-06_s2_FITC-T2_ORG.tif:0099-0863	46.7	3.84374		s38_2kpa-12-Image Export-07_s1_FITC-T2_ORG.tif:0245-1191	264.8	5.57897		s38_4kpa-14-Image Export-08_s1_FITC-T2_ORG.tif:0085-0571	364.5	5.89853		s38_8kpa-15-Image Export-09_s2_FITC-T2_ORG.tif:0099-1268	599.6	6.39626		s38_16kpa-16-Image Export-10_s1_FITC-T2_ORG.tif:0067-0385	2848.7	7.95462
s38_1kpa-11-Image Export-06_s2_FITC-T2_ORG.tif:0100-0869	102.8	4.63279		s38_2kpa-12-Image Export-07_s1_FITC-T2_ORG.tif:0250-1261	437.7	6.08153		s38_4kpa-14-Image Export-08_s1_FITC-T2_ORG.tif:0086-0571	345.8	5.84586		s38_8kpa-15-Image Export-09_s2_FITC-T2_ORG.tif:0101-1294	1292.7	7.16449		s38_16kpa-16-Image Export-10_s1_FITC-T2_ORG.tif:0069-0380	672.8	6.51145
s38_1kpa-11-Image Export-06_s2_FITC-T2_ORG.tif:0102-0904	355.1	5.8724		s38_2kpa-12-Image Export-07_s1_FITC-T2_ORG.tif:0252-1274	126.2	4.83787		s38_4kpa-14-Image Export-08_s1_FITC-T2_ORG.tif:0090-0586	35.8	3.57795		s38_8kpa-15-Image Export-09_s2_FITC-T2_ORG.tif:0103-1266	53	3.97029		s38_16kpa-16-Image Export-10_s1_FITC-T2_ORG.tif:0070-0363	338	5.82305
s38_1kpa-11-Image Export-06_s2_FITC-T2_ORG.tif:0105-0939	828.6	6.71974		s38_2kpa-12-Image Export-07_s1_FITC-T2_ORG.tif:0253-1291	32.7	3.48738		s38_4kpa-14-Image Export-08_s1_FITC-T2_ORG.tif:0091-0597	133.9	4.89709		s38_8kpa-15-Image Export-09_s2_FITC-T2_ORG.tif:0109-1304	54.5	3.9982		s38_16kpa-16-Image Export-10_s1_FITC-T2_ORG.tif:0071-0383	711.8	6.5678
s38_1kpa-11-Image Export-06_s2_FITC-T2_ORG.tif:0119-1039	141.7	4.95371		s38_2kpa-12-Image Export-07_s1_FITC-T2_ORG.tif:0255-1338	2325.4	7.75165		s38_4kpa-14-Image Export-08_s1_FITC-T2_ORG.tif:0092-0628	788.1	6.66962		s38_8kpa-15-Image Export-09_s2_FITC-T2_ORG.tif:0110-1335	1108.9	7.01112		s38_16kpa-16-Image Export-10_s1_FITC-T2_ORG.tif:0076-0366	49.8	3.90801
s38_1kpa-11-Image Export-06_s2_FITC-T2_ORG.tif:0123-1054	60.7	4.10594		s38_2kpa-12-Image Export-07_s1_FITC-T2_ORG.tif:0256-1317	102.8	4.63279		s38_4kpa-14-Image Export-08_s1_FITC-T2_ORG.tif:0093-0591	31.2	3.44042		s38_8kpa-15-Image Export-09_s2_FITC-T2_ORG.tif:0111-1365	2764.6	7.92465		s38_16kpa-16-Image Export-10_s1_FITC-T2_ORG.tif:0080-0397	677.5	6.51841
s38_1kpa-11-Image Export-06_s2_FITC-T2_ORG.tif:0133-1097	176	5.17048		s38_2kpa-12-Image Export-07_s1_FITC-T2_ORG.tif:0258-1382	2286.4	7.73473		s38_4kpa-14-Image Export-08_s1_FITC-T2_ORG.tif:0098-0691	1193	7.08423		s38_8kpa-15-Image Export-09_s2_FITC-T2_ORG.tif:0112-1332	91.9	4.5207		s38_16kpa-16-Image Export-10_s1_FITC-T2_ORG.tif:0082-0421	999.9	6.90766
s38_1kpa-11-Image Export-06_s2_FITC-T2_ORG.tif:0135-1109	456.3	6.12315		s38_2kpa-12-Image Export-07_s1_FITC-T2_ORG.tif:0259-1354	1071.6	6.97691		s38_4kpa-14-Image Export-08_s1_FITC-T2_ORG.tif:0099-0658	450.1	6.10947		s38_8kpa-15-Image Export-09_s2_FITC-T2_ORG.tif:0113-1387	750.7	6.62101		s38_16kpa-16-Image Export-10_s1_FITC-T2_ORG.tif:0083-0416	355.1	5.8724
s38_1kpa-11-Image Export-06_s2_FITC-T2_ORG.tif:0137-1116	35.8	3.57795		s38_2kpa-12-Image Export-07_s1_FITC-T2_ORG.tif:0260-1357	1696.1	7.43609		s38_4kpa-14-Image Export-08_s1_FITC-T2_ORG.tif:0100-0654	118.4	4.77407		s38_8kpa-15-Image Export-09_s2_FITC-T2_ORG.tif:0116-1397	295.9	5.69002		s38_16kpa-16-Image Export-10_s1_FITC-T2_ORG.tif:0088-0437	65.4	4.18052
s38_1kpa-11-Image Export-06_s2_FITC-T2_ORG.tif:0138-1145	881.5	6.78163		s38_2kpa-12-Image Export-07_s1_FITC-T2_ORG.tif:0261-1346	548.2	6.30664		s38_4kpa-14-Image Export-08_s1_FITC-T2_ORG.tif:0101-0659	49.8	3.90801		s38_8kpa-15-Image Export-09_s2_FITC-T2_ORG.tif:0118-1427	243	5.49306		s38_16kpa-16-Image Export-10_s1_FITC-T2_ORG.tif:0091-0515	2686.7	7.89607
s38_1kpa-11-Image Export-06_s2_FITC-T2_ORG.tif:0139-1187	88.8	4.48639		s38_2kpa-12-Image Export-07_s1_FITC-T2_ORG.tif:0265-1356	752.3	6.62314		s38_4kpa-14-Image Export-08_s1_FITC-T2_ORG.tif:0106-0678	123	4.81218		s38_8kpa-15-Image Export-09_s2_FITC-T2_ORG.tif:0120-1425	32.7	3.48738		s38_16kpa-16-Image Export-10_s1_FITC-T2_ORG.tif:0097-0488	246.1	5.50574
s38_1kpa-11-Image Export-06_s2_FITC-T2_ORG.tif:0144-1208	68.5	4.22683		s38_2kpa-12-Image Export-07_s1_FITC-T2_ORG.tif:0268-1401	2074.6	7.63752		s38_4kpa-14-Image Export-08_s1_FITC-T2_ORG.tif:0107-0717	1180.6	7.07378		s38_8kpa-15-Image Export-09_s2_FITC-T2_ORG.tif:0121-1431	180.7	5.19684		s38_16kpa-16-Image Export-10_s1_FITC-T2_ORG.tif:0098-0496	126.2	4.83787
s38_1kpa-11-Image Export-06_s2_FITC-T2_ORG.tif:0153-1251	138.6	4.93159		s38_2kpa-12-Image Export-07_s1_FITC-T2_ORG.tif:0270-1388	538.9	6.28953		s38_4kpa-14-Image Export-08_s1_FITC-T2_ORG.tif:0108-0696	1140.1	7.03887		s38_8kpa-15-Image Export-09_s2_FITC-T2_ORG.tif:0124-1469	476.6	6.16668		s38_16kpa-16-Image Export-10_s1_FITC-T2_ORG.tif:0099-0503	344.2	5.84122
s38_1kpa-11-Image Export-06_s2_FITC-T2_ORG.tif:0158-1291	247.6	5.51181		s38_2kpa-12-Image Export-07_s1_FITC-T2_ORG.tif:0271-1384	1035.7	6.94283		s38_4kpa-14-Image Export-08_s1_FITC-T2_ORG.tif:0110-0695	205.6	5.32593		s38_8kpa-15-Image Export-09_s2_FITC-T2_ORG.tif:0128-1458	196.2	5.27913		s38_16kpa-16-Image Export-10_s1_FITC-T2_ORG.tif:0101-0510	148	4.99721
s38_1kpa-11-Image Export-06_s2_FITC-T2_ORG.tif:0160-1297	35.8	3.57795		s38_2kpa-12-Image Export-07_s1_FITC-T2_ORG.tif:0273-1398	260.1	5.56107		s38_4kpa-14-Image Export-08_s1_FITC-T2_ORG.tif:0111-0747	1258.5	7.13768		s38_8kpa-15-Image Export-09_s2_FITC-T2_ORG.tif:0130-1450	425.2	6.05256		s38_16kpa-16-Image Export-10_s1_FITC-T2_ORG.tif:0102-0523	317.7	5.76111
s38_1kpa-11-Image Export-06_s2_FITC-T2_ORG.tif:0164-1314	31.2	3.44042		s38_2kpa-12-Image Export-07_s1_FITC-T2_ORG.tif:0274-1416	1186.8	7.07902		s38_4kpa-14-Image Export-08_s1_FITC-T2_ORG.tif:0113-0722	31.2	3.44042		s38_8kpa-15-Image Export-09_s2_FITC-T2_ORG.tif:0131-1479	1244.4	7.12641		s38_16kpa-16-Image Export-10_s1_FITC-T2_ORG.tif:0108-0528	31.2	3.44042
s38_1kpa-11-Image Export-06_s2_FITC-T2_ORG.tif:0165-1340	537.3	6.28656		s38_2kpa-12-Image Export-07_s1_FITC-T2_ORG.tif:0276-1412	239.9	5.48022		s38_4kpa-14-Image Export-08_s1_FITC-T2_ORG.tif:0114-0729	528	6.2691		s38_8kpa-15-Image Export-09_s2_FITC-T2_ORG.tif:0132-1452	53	3.97029		s38_16kpa-16-Image Export-10_s1_FITC-T2_ORG.tif:0110-0586	1334.8	7.19654
s38_1kpa-11-Image Export-06_s2_FITC-T2_ORG.tif:0170-1337	59.2	4.08092		s38_2kpa-12-Image Export-07_s1_FITC-T2_ORG.tif:0280-1455	503.1	6.22079		s38_4kpa-14-Image Export-08_s1_FITC-T2_ORG.tif:0117-0761	182.2	5.2051		s38_8kpa-15-Image Export-09_s2_FITC-T2_ORG.tif:0133-1467	54.5	3.9982		s38_16kpa-16-Image Export-10_s1_FITC-T2_ORG.tif:0111-0581	308.4	5.7314
s38_1kpa-11-Image Export-06_s2_FITC-T2_ORG.tif:0175-1367	177.6	5.17953		s38_2kpa-12-Image Export-07_s1_FITC-T2_ORG.tif:0282-1478	774.1	6.6517		s38_4kpa-14-Image Export-08_s1_FITC-T2_ORG.tif:0118-0798	1261.6	7.14014		s38_8kpa-15-Image Export-09_s2_FITC-T2_ORG.tif:0134-1492	211.8	5.35564		s38_16kpa-16-Image Export-10_s1_FITC-T2_ORG.tif:0115-0643	397.2	5.98444
s38_1kpa-11-Image Export-06_s2_FITC-T2_ORG.tif:0178-1393	747.6	6.61687		s38_2kpa-12-Image Export-07_s1_FITC-T2_ORG.tif:0283-1469	361.3	5.88971		s38_4kpa-14-Image Export-08_s1_FITC-T2_ORG.tif:0119-0772	34.3	3.53515		s38_8kpa-15-Image Export-09_s2_FITC-T2_ORG.tif:0135-1501	48.3	3.87743		s38_16kpa-16-Image Export-10_s1_FITC-T2_ORG.tif:0117-0658	1085.6	6.98989
s38_1kpa-11-Image Export-06_s2_FITC-T2_ORG.tif:0183-1406	3104.1	8.04048		s38_2kpa-12-Image Export-07_s1_FITC-T2_ORG.tif:0284-1472	971.9	6.87925		s38_4kpa-14-Image Export-08_s1_FITC-T2_ORG.tif:0120-0770	38.9	3.66099		s38_8kpa-15-Image Export-09_s2_FITC-T2_ORG.tif:0136-1519	453.2	6.11633		s38_16kpa-16-Image Export-10_s1_FITC-T2_ORG.tif:0118-0658	306.8	5.7262
s38_1kpa-11-Image Export-06_s2_FITC-T2_ORG.tif:0189-1416	56.1	4.02714		s38_2kpa-12-Image Export-07_s1_FITC-T2_ORG.tif:0285-1471	43.6	3.77506		s38_4kpa-14-Image Export-08_s1_FITC-T2_ORG.tif:0123-0800	330.2	5.7997		s38_8kpa-15-Image Export-09_s2_FITC-T2_ORG.tif:0139-1518	62.3	4.13196		s38_16kpa-16-Image Export-10_s1_FITC-T2_ORG.tif:0121-0687	612.1	6.4169
s38_1kpa-11-Image Export-06_s2_FITC-T2_ORG.tif:0194-1447	81	4.39445		s38_2kpa-12-Image Export-07_s1_FITC-T2_ORG.tif:0286-1492	937.6	6.84332		s38_4kpa-14-Image Export-08_s1_FITC-T2_ORG.tif:0124-0796	46.7	3.84374		s38_8kpa-15-Image Export-09_s2_FITC-T2_ORG.tif:0140-1531	137.1	4.92071		s38_16kpa-16-Image Export-10_s1_FITC-T2_ORG.tif:0124-0759	1443.8	7.27503
s38_1kpa-11-Image Export-06_s2_FITC-T2_ORG.tif:0208-1520	90.3	4.50314		s38_2kpa-12-Image Export-07_s1_FITC-T2_ORG.tif:0287-1501	1641.6	7.40343		s38_4kpa-14-Image Export-08_s1_FITC-T2_ORG.tif:0126-0817	79.4	4.3745		s38_8kpa-15-Image Export-09_s2_FITC-T2_ORG.tif:0142-1583	1344.1	7.20348		s38_16kpa-16-Image Export-10_s1_FITC-T2_ORG.tif:0127-0717	383.1	5.9483
s38_1kpa-11-Image Export-06_s2_FITC-T2_ORG.tif:0209-1556	2082.4	7.64128		s38_2kpa-12-Image Export-07_s1_FITC-T2_ORG.tif:0288-1542	1320.8	7.18599		s38_4kpa-14-Image Export-08_s1_FITC-T2_ORG.tif:0129-0831	71.6	4.2711		s38_8kpa-15-Image Export-09_s2_FITC-T2_ORG.tif:0148-1562	43.6	3.77506		s38_16kpa-16-Image Export-10_s1_FITC-T2_ORG.tif:0128-0712	210.3	5.34854
s38_1kpa-11-Image Export-06_s2_FITC-T2_ORG.tif:0210-1526	71.6	4.2711		s38_2kpa-12-Image Export-07_s1_FITC-T2_ORG.tif:0292-1547	571.6	6.34844		s38_4kpa-14-Image Export-08_s1_FITC-T2_ORG.tif:0131-0836	40.5	3.7013		s38_8kpa-15-Image Export-09_s2_FITC-T2_ORG.tif:0150-1601	2973.3	7.99743		s38_16kpa-16-Image Export-10_s1_FITC-T2_ORG.tif:0130-0749	289.7	5.66885
s38_1kpa-11-Image Export-06_s2_FITC-T2_ORG.tif:0211-1547	454.8	6.11986		s38_2kpa-12-Image Export-07_s1_FITC-T2_ORG.tif:0294-1545	32.7	3.48738		s38_4kpa-14-Image Export-08_s1_FITC-T2_ORG.tif:0136-0881	644.8	6.46894		s38_8kpa-15-Image Export-09_s2_FITC-T2_ORG.tif:0154-1593	660.4	6.49285		s38_16kpa-16-Image Export-10_s1_FITC-T2_ORG.tif:0131-0716	56.1	4.02714
s38_1kpa-11-Image Export-06_s2_FITC-T2_ORG.tif:0212-1582	3680.4	8.21078		s38_2kpa-12-Image Export-07_s1_FITC-T2_ORG.tif:0295-1555	523.3	6.26015		s38_4kpa-14-Image Export-08_s1_FITC-T2_ORG.tif:0139-0904	362.9	5.89413		s38_8kpa-15-Image Export-09_s2_FITC-T2_ORG.tif:0160-1629	95	4.55388		s38_16kpa-16-Image Export-10_s1_FITC-T2_ORG.tif:0133-0729	62.3	4.13196
s38_1kpa-11-Image Export-06_s2_FITC-T2_ORG.tif:0213-1537	397.2	5.98444		s38_2kpa-12-Image Export-07_s1_FITC-T2_ORG.tif:0296-1568	401.8	5.99595		s38_4kpa-14-Image Export-08_s1_FITC-T2_ORG.tif:0140-0897	59.2	4.08092		s38_8kpa-15-Image Export-09_s2_FITC-T2_ORG.tif:0168-1700	1107.4	7.00977		s38_16kpa-16-Image Export-10_s1_FITC-T2_ORG.tif:0134-0743	394	5.97635
s38_1kpa-11-Image Export-06_s2_FITC-T2_ORG.tif:0215-1572	1133.9	7.03342		s38_2kpa-12-Image Export-07_s1_FITC-T2_ORG.tif:0297-1601	1878.3	7.53812		s38_4kpa-14-Image Export-08_s1_FITC-T2_ORG.tif:0141-0908	489.1	6.19257		s38_8kpa-15-Image Export-09_s2_FITC-T2_ORG.tif:0171-1695	40.5	3.7013		s38_16kpa-16-Image Export-10_s1_FITC-T2_ORG.tif:0136-0755	267.9	5.59061
s38_1kpa-11-Image Export-06_s2_FITC-T2_ORG.tif:0223-1654	1313	7.18007		s38_2kpa-12-Image Export-07_s1_FITC-T2_ORG.tif:0303-1643	1517	7.32449		s38_4kpa-14-Image Export-08_s1_FITC-T2_ORG.tif:0142-0910	148	4.99721		s38_8kpa-15-Image Export-09_s2_FITC-T2_ORG.tif:0174-1720	59.2	4.08092		s38_16kpa-16-Image Export-10_s1_FITC-T2_ORG.tif:0141-0770	157.3	5.05815
s38_1kpa-11-Image Export-06_s2_FITC-T2_ORG.tif:0225-1636	143.3	4.96494		s38_2kpa-12-Image Export-07_s1_FITC-T2_ORG.tif:0307-1630	73.2	4.2932		s38_4kpa-14-Image Export-08_s1_FITC-T2_ORG.tif:0143-0911	183.8	5.21385		s38_8kpa-15-Image Export-09_s2_FITC-T2_ORG.tif:0175-1765	859.7	6.75658		s38_16kpa-16-Image Export-10_s1_FITC-T2_ORG.tif:0143-0795	1204	7.0934
s38_1kpa-11-Image Export-06_s2_FITC-T2_ORG.tif:0230-1664	294.4	5.68494		s38_2kpa-12-Image Export-07_s1_FITC-T2_ORG.tif:0310-1696	954.7	6.8614		s38_4kpa-14-Image Export-08_s1_FITC-T2_ORG.tif:0146-0930	207.1	5.3332		s38_8kpa-15-Image Export-09_s2_FITC-T2_ORG.tif:0176-1764	90.3	4.50314		s38_16kpa-16-Image Export-10_s1_FITC-T2_ORG.tif:0144-0813	817.7	6.7065
s38_1kpa-11-Image Export-06_s2_FITC-T2_ORG.tif:0232-1693	934.5	6.84001		s38_2kpa-12-Image Export-07_s1_FITC-T2_ORG.tif:0313-1721	1359.7	7.21502		s38_4kpa-14-Image Export-08_s1_FITC-T2_ORG.tif:0148-0923	32.7	3.48738		s38_8kpa-15-Image Export-09_s2_FITC-T2_ORG.tif:0177-1766	129.3	4.86214		s38_16kpa-16-Image Export-10_s1_FITC-T2_ORG.tif:0147-0814	84.1	4.43201
s38_1kpa-11-Image Export-06_s2_FITC-T2_ORG.tif:0233-1707	319.3	5.76613		s38_2kpa-12-Image Export-07_s1_FITC-T2_ORG.tif:0326-1748	1031.1	6.93838		s38_4kpa-14-Image Export-08_s1_FITC-T2_ORG.tif:0149-0992	2155.6	7.67582		s38_8kpa-15-Image Export-09_s2_FITC-T2_ORG.tif:0178-1803	792.8	6.67557		s38_16kpa-16-Image Export-10_s1_FITC-T2_ORG.tif:0148-0812	73.2	4.2932
s38_1kpa-11-Image Export-06_s2_FITC-T2_ORG.tif:0234-1704	1369	7.22184		s38_2kpa-12-Image Export-07_s1_FITC-T2_ORG.tif:0331-1730	165.1	5.10655		s38_4kpa-14-Image Export-08_s1_FITC-T2_ORG.tif:0153-0977	1088.7	6.99274		s38_8kpa-15-Image Export-09_s2_FITC-T2_ORG.tif:0179-1786	49.8	3.90801		s38_16kpa-16-Image Export-10_s1_FITC-T2_ORG.tif:0151-0852	1699.2	7.43791
s38_1kpa-11-Image Export-06_s2_FITC-T2_ORG.tif:0237-1737	238.3	5.47353		s38_2kpa-12-Image Export-07_s1_FITC-T2_ORG.tif:0333-1755	286.6	5.65809		s38_4kpa-14-Image Export-08_s1_FITC-T2_ORG.tif:0154-0954	35.8	3.57795		s38_8kpa-15-Image Export-09_s2_FITC-T2_ORG.tif:0180-1798	35.8	3.57795		s38_16kpa-16-Image Export-10_s1_FITC-T2_ORG.tif:0152-0838	35.8	3.57795
s38_1kpa-11-Image Export-06_s2_FITC-T2_ORG.tif:0239-1745	660.4	6.49285		s38_2kpa-12-Image Export-07_s1_FITC-T2_ORG.tif:0334-1757	162	5.0876		s38_4kpa-14-Image Export-08_s1_FITC-T2_ORG.tif:0156-0968	56.1	4.02714		s38_8kpa-15-Image Export-09_s2_FITC-T2_ORG.tif:0181-1799	59.2	4.08092		s38_16kpa-16-Image Export-10_s1_FITC-T2_ORG.tif:0155-0856	53	3.97029
s38_1kpa-11-Image Export-06_s2_FITC-T2_ORG.tif:0241-1758	309.9	5.73625		s38_2kpa-12-Image Export-07_s1_FITC-T2_ORG.tif:0336-1771	90.3	4.50314		s38_4kpa-14-Image Export-08_s1_FITC-T2_ORG.tif:0157-0969	62.3	4.13196		s38_8kpa-15-Image Export-09_s2_FITC-T2_ORG.tif:0182-1799	56.1	4.02714		s38_16kpa-16-Image Export-10_s1_FITC-T2_ORG.tif:0159-0884	579.4	6.36199
s38_1kpa-11-Image Export-06_s2_FITC-T2_ORG.tif:0242-1758	260.1	5.56107		s38_2kpa-12-Image Export-07_s1_FITC-T2_ORG.tif:0337-1782	230.5	5.44025		s38_4kpa-14-Image Export-08_s1_FITC-T2_ORG.tif:0158-0977	126.2	4.83787		s38_8kpa-15-Image Export-09_s2_FITC-T2_ORG.tif:0183-1815	51.4	3.93964		s38_16kpa-16-Image Export-10_s1_FITC-T2_ORG.tif:0161-0873	121.5	4.79991
s38_1kpa-11-Image Export-06_s2_FITC-T2_ORG.tif:0245-1791	566.9	6.34018		s38_2kpa-12-Image Export-07_s1_FITC-T2_ORG.tif:0338-1790	46.7	3.84374		s38_4kpa-14-Image Export-08_s1_FITC-T2_ORG.tif:0159-0981	68.5	4.22683		s38_8kpa-15-Image Export-09_s2_FITC-T2_ORG.tif:0184-1829	62.3	4.13196		s38_16kpa-16-Image Export-10_s1_FITC-T2_ORG.tif:0162-0882	437.7	6.08153
s38_1kpa-11-Image Export-06_s2_FITC-T2_ORG.tif:0248-1818	1137	7.03615		s38_2kpa-12-Image Export-07_s1_FITC-T2_ORG.tif:0340-1790	32.7	3.48738		s38_4kpa-14-Image Export-08_s1_FITC-T2_ORG.tif:0160-1036	3426.5	8.13929		s38_8kpa-15-Image Export-09_s2_FITC-T2_ORG.tif:0185-1850	638.6	6.45928		s38_16kpa-16-Image Export-10_s1_FITC-T2_ORG.tif:0163-0933	1772.4	7.48009
s38_1kpa-11-Image Export-06_s2_FITC-T2_ORG.tif:0252-1820	308.4	5.7314		s38_2kpa-12-Image Export-07_s1_FITC-T2_ORG.tif:0348-1866	48.3	3.87743		s38_4kpa-14-Image Export-08_s1_FITC-T2_ORG.tif:0161-1000	118.4	4.77407		s38_8kpa-15-Image Export-09_s2_FITC-T2_ORG.tif:0186-1849	60.7	4.10594		s38_16kpa-16-Image Export-10_s1_FITC-T2_ORG.tif:0170-0924	1152.6	7.04978
s38_1kpa-11-Image Export-06_s2_FITC-T2_ORG.tif:0253-1842	1911.1	7.55543		s38_2kpa-12-Image Export-07_s1_FITC-T2_ORG.tif:0350-1882	123	4.81218		s38_4kpa-14-Image Export-08_s1_FITC-T2_ORG.tif:0162-1009	82.5	4.4128		s38_8kpa-15-Image Export-09_s2_FITC-T2_ORG.tif:0187-1891	1302.1	7.17173		s38_16kpa-16-Image Export-10_s1_FITC-T2_ORG.tif:0171-0919	132.4	4.88583
s38_1kpa-11-Image Export-06_s2_FITC-T2_ORG.tif:0255-1896	755.4	6.62725		s38_2kpa-12-Image Export-07_s1_FITC-T2_ORG.tif:0361-1970	845.7	6.74016		s38_4kpa-14-Image Export-08_s1_FITC-T2_ORG.tif:0163-1083	1755.3	7.4704		s38_8kpa-15-Image Export-09_s2_FITC-T2_ORG.tif:0188-1903	769.4	6.64561		s38_16kpa-16-Image Export-10_s1_FITC-T2_ORG.tif:0174-0969	1529.5	7.3327
s38_1kpa-11-Image Export-06_s2_FITC-T2_ORG.tif:0256-1890	135.5	4.90897		s38_2kpa-12-Image Export-07_s1_FITC-T2_ORG.tif:0363-1986	876.9	6.77639		s38_4kpa-14-Image Export-08_s1_FITC-T2_ORG.tif:0164-1035	121.5	4.79991		s38_8kpa-15-Image Export-09_s2_FITC-T2_ORG.tif:0189-1909	733.6	6.59796		s38_16kpa-16-Image Export-10_s1_FITC-T2_ORG.tif:0177-0956	59.2	4.08092
s38_1kpa-11-Image Export-06_s2_FITC-T2_ORG.tif:0262-1936	1404.9	7.24772		s38_2kpa-12-Image Export-07_s1_FITC-T2_ORG.tif:0366-2032	1154.1	7.05108		s38_4kpa-14-Image Export-08_s1_FITC-T2_ORG.tif:0165-1049	813	6.70073		s38_8kpa-15-Image Export-09_s2_FITC-T2_ORG.tif:0190-1882	65.4	4.18052		s38_16kpa-16-Image Export-10_s1_FITC-T2_ORG.tif:0178-0960	56.1	4.02714
s38_1kpa-11-Image Export-06_s2_FITC-T2_ORG.tif:0266-1957	528	6.2691		s38_2kpa-12-Image Export-07_s1_FITC-T2_ORG.tif:0368-2040	1138.5	7.03747		s38_4kpa-14-Image Export-08_s1_FITC-T2_ORG.tif:0167-1097	2979.5	7.99951		s38_8kpa-15-Image Export-09_s2_FITC-T2_ORG.tif:0191-1884	77.9	4.35543		s38_16kpa-16-Image Export-10_s1_FITC-T2_ORG.tif:0185-0982	67	4.20469
s38_1kpa-11-Image Export-06_s2_FITC-T2_ORG.tif:0271-1958	34.3	3.53515		s38_2kpa-12-Image Export-07_s1_FITC-T2_ORG.tif:0369-2004	38.9	3.66099		s38_4kpa-14-Image Export-08_s1_FITC-T2_ORG.tif:0169-1059	470.4	6.15358		s38_8kpa-15-Image Export-09_s2_FITC-T2_ORG.tif:0192-1895	266.3	5.58462		s38_16kpa-16-Image Export-10_s1_FITC-T2_ORG.tif:0188-1055	3752	8.23004
s38_1kpa-11-Image Export-06_s2_FITC-T2_ORG.tif:0276-1992	289.7	5.66885		s38_2kpa-12-Image Export-07_s1_FITC-T2_ORG.tif:0370-2041	2150.9	7.67364		s38_4kpa-14-Image Export-08_s1_FITC-T2_ORG.tif:0171-1056	119.9	4.78666		s38_8kpa-15-Image Export-09_s2_FITC-T2_ORG.tif:0193-1905	91.9	4.5207		s38_16kpa-16-Image Export-10_s1_FITC-T2_ORG.tif:0189-0996	133.9	4.89709
s38_1kpa-11-Image Export-06_s2_FITC-T2_ORG.tif:0281-2010	113.7	4.73356		s38_2kpa-12-Image Export-07_s1_FITC-T2_ORG.tif:0373-2025	165.1	5.10655		s38_4kpa-14-Image Export-08_s1_FITC-T2_ORG.tif:0172-1069	336.4	5.8183		s38_8kpa-15-Image Export-09_s2_FITC-T2_ORG.tif:0194-1915	51.4	3.93964		s38_16kpa-16-Image Export-10_s1_FITC-T2_ORG.tif:0191-0999	31.2	3.44042
s38_1kpa-11-Image Export-06_s2_FITC-T2_ORG.tif:0283-2021	841.1	6.73471		s38_2kpa-12-Image Export-07_s1_FITC-T2_ORG.tif:0375-2096	1289.6	7.16209		s38_4kpa-14-Image Export-08_s1_FITC-T2_ORG.tif:0175-1084	1934.4	7.56755		s38_8kpa-15-Image Export-09_s2_FITC-T2_ORG.tif:0195-1928	101.2	4.6171		s38_16kpa-16-Image Export-10_s1_FITC-T2_ORG.tif:0192-1023	263.2	5.57291
s38_1kpa-11-Image Export-06_s2_FITC-T2_ORG.tif:0301-2235	677.5	6.51841		s38_2kpa-12-Image Export-07_s1_FITC-T2_ORG.tif:0378-2067	489.1	6.19257		s38_4kpa-14-Image Export-08_s1_FITC-T2_ORG.tif:0176-1140	2836.2	7.95022		s38_8kpa-15-Image Export-09_s2_FITC-T2_ORG.tif:0196-1947	718	6.57647		s38_16kpa-16-Image Export-10_s1_FITC-T2_ORG.tif:0197-1019	85.7	4.45085
s38_1kpa-11-Image Export-06_s2_FITC-T2_ORG.tif:0302-2266	753.8	6.62513		s38_2kpa-12-Image Export-07_s1_FITC-T2_ORG.tif:0379-2074	370.7	5.91539		s38_4kpa-14-Image Export-08_s1_FITC-T2_ORG.tif:0177-1086	387.8	5.96049		s38_8kpa-15-Image Export-09_s2_FITC-T2_ORG.tif:0197-1933	49.8	3.90801		s38_16kpa-16-Image Export-10_s1_FITC-T2_ORG.tif:0199-1036	109	4.69135
s38_1kpa-11-Image Export-06_s2_FITC-T2_ORG.tif:0303-2255	324	5.78074		s38_2kpa-12-Image Export-07_s1_FITC-T2_ORG.tif:0380-2082	531.1	6.27495		s38_4kpa-14-Image Export-08_s1_FITC-T2_ORG.tif:0179-1104	1369	7.22184		s38_8kpa-15-Image Export-09_s2_FITC-T2_ORG.tif:0198-1958	238.3	5.47353		s38_16kpa-16-Image Export-10_s1_FITC-T2_ORG.tif:0200-1037	204	5.31812
s38_1kpa-11-Image Export-06_s2_FITC-T2_ORG.tif:0304-2277	663.5	6.49753		s38_2kpa-12-Image Export-07_s1_FITC-T2_ORG.tif:0381-2098	258.5	5.5549		s38_4kpa-14-Image Export-08_s1_FITC-T2_ORG.tif:0181-1092	32.7	3.48738		s38_8kpa-15-Image Export-09_s2_FITC-T2_ORG.tif:0199-1951	73.2	4.2932		s38_16kpa-16-Image Export-10_s1_FITC-T2_ORG.tif:0204-1056	38.9	3.66099
s38_1kpa-11-Image Export-06_s2_FITC-T2_ORG.tif:0305-2274	473.5	6.16015		s38_2kpa-12-Image Export-07_s1_FITC-T2_ORG.tif:0382-2102	183.8	5.21385		s38_4kpa-14-Image Export-08_s1_FITC-T2_ORG.tif:0182-1108	37.4	3.62167		s38_8kpa-15-Image Export-09_s2_FITC-T2_ORG.tif:0200-1959	63.9	4.15732		s38_16kpa-16-Image Export-10_s1_FITC-T2_ORG.tif:0205-1065	37.4	3.62167
s38_1kpa-11-Image Export-06_s2_FITC-T2_ORG.tif:0306-2282	517.1	6.24824		s38_2kpa-12-Image Export-07_s1_FITC-T2_ORG.tif:0384-2117	387.8	5.96049		s38_4kpa-14-Image Export-08_s1_FITC-T2_ORG.tif:0183-1117	98.1	4.58599		s38_8kpa-15-Image Export-09_s2_FITC-T2_ORG.tif:0201-1984	57.6	4.05352		s38_16kpa-16-Image Export-10_s1_FITC-T2_ORG.tif:0214-1101	112.1	4.71939
s38_1kpa-11-Image Export-06_s3_FITC-T2_ORG.tif:0001-0038	1161.9	7.05781		s38_2kpa-12-Image Export-07_s1_FITC-T2_ORG.tif:0387-2169	609	6.41182		s38_4kpa-14-Image Export-08_s1_FITC-T2_ORG.tif:0184-1130	197.8	5.28726		s38_8kpa-15-Image Export-09_s2_FITC-T2_ORG.tif:0202-2008	485.9	6.186		s38_16kpa-16-Image Export-10_s1_FITC-T2_ORG.tif:0219-1111	183.8	5.21385
s38_1kpa-11-Image Export-06_s3_FITC-T2_ORG.tif:0005-0162	353.6	5.86817		s38_2kpa-12-Image Export-07_s1_FITC-T2_ORG.tif:0388-2182	372.2	5.91943		s38_4kpa-14-Image Export-08_s1_FITC-T2_ORG.tif:0185-1134	67	4.20469		s38_8kpa-15-Image Export-09_s2_FITC-T2_ORG.tif:0203-2036	77.9	4.35543		s38_16kpa-16-Image Export-10_s1_FITC-T2_ORG.tif:0222-1111	34.3	3.53515
s38_1kpa-11-Image Export-06_s3_FITC-T2_ORG.tif:0006-0197	1012.4	6.92008		s38_2kpa-12-Image Export-07_s1_FITC-T2_ORG.tif:0391-2219	1367.5	7.22074		s38_4kpa-14-Image Export-08_s1_FITC-T2_ORG.tif:0186-1144	67	4.20469		s38_8kpa-15-Image Export-09_s2_FITC-T2_ORG.tif:0212-2102	138.6	4.93159		s38_16kpa-16-Image Export-10_s1_FITC-T2_ORG.tif:0223-1138	587.2	6.37537
s38_1kpa-11-Image Export-06_s3_FITC-T2_ORG.tif:0007-0170	785	6.66568		s38_2kpa-12-Image Export-07_s1_FITC-T2_ORG.tif:0393-2240	665.1	6.49994		s38_4kpa-14-Image Export-08_s1_FITC-T2_ORG.tif:0187-1198	870.6	6.76918		s38_8kpa-15-Image Export-09_s2_FITC-T2_ORG.tif:0213-2113	308.4	5.7314		s38_16kpa-16-Image Export-10_s1_FITC-T2_ORG.tif:0225-1136	789.7	6.67165
s38_1kpa-11-Image Export-06_s3_FITC-T2_ORG.tif:0009-0233	760.1	6.63345		s38_2kpa-12-Image Export-07_s1_FITC-T2_ORG.tif:0395-2247	647.9	6.47374		s38_4kpa-14-Image Export-08_s1_FITC-T2_ORG.tif:0188-1164	102.8	4.63279		s38_8kpa-15-Image Export-09_s2_FITC-T2_ORG.tif:0218-2163	1943.8	7.5724		s38_16kpa-16-Image Export-10_s1_FITC-T2_ORG.tif:0226-1136	514	6.24222
s38_1kpa-11-Image Export-06_s3_FITC-T2_ORG.tif:0012-0242	577.8	6.35923		s38_2kpa-12-Image Export-07_s1_FITC-T2_ORG.tif:0397-2273	292.8	5.67949		s38_4kpa-14-Image Export-08_s1_FITC-T2_ORG.tif:0189-1164	38.9	3.66099		s38_8kpa-15-Image Export-09_s2_FITC-T2_ORG.tif:0220-2173	976.6	6.88408		s38_16kpa-16-Image Export-10_s1_FITC-T2_ORG.tif:0228-1153	423.6	6.04879
s38_1kpa-11-Image Export-06_s3_FITC-T2_ORG.tif:0013-0246	473.5	6.16015		s38_2kpa-12-Image Export-07_s1_FITC-T2_ORG.tif:0405-2329	1281.8	7.15602		s38_4kpa-14-Image Export-08_s1_FITC-T2_ORG.tif:0191-1211	1079.4	6.98416		s38_8kpa-15-Image Export-09_s2_FITC-T2_ORG.tif:0222-2173	679.1	6.52077		s38_16kpa-16-Image Export-10_s1_FITC-T2_ORG.tif:0232-1141	739.8	6.60638
s38_1kpa-11-Image Export-06_s3_FITC-T2_ORG.tif:0017-0264	739.8	6.60638		s38_2kpa-12-Image Export-07_s1_FITC-T2_ORG.tif:0408-2333	2099.5	7.64945		s38_4kpa-14-Image Export-08_s1_FITC-T2_ORG.tif:0192-1206	56.1	4.02714		s38_8kpa-15-Image Export-09_s2_FITC-T2_ORG.tif:0226-2206	96.6	4.57058		s38_16kpa-16-Image Export-10_s1_FITC-T2_ORG.tif:0234-1139	37.4	3.62167
s38_1kpa-11-Image Export-06_s3_FITC-T2_ORG.tif:0019-0265	735.1	6.60001		s38_2kpa-12-Image Export-07_s2_FITC-T2_ORG.tif:0001-0009	116.8	4.76046		s38_4kpa-14-Image Export-08_s1_FITC-T2_ORG.tif:0193-1215	43.6	3.77506		s38_8kpa-15-Image Export-09_s2_FITC-T2_ORG.tif:0227-2239	67	4.20469		s38_16kpa-16-Image Export-10_s1_FITC-T2_ORG.tif:0238-1196	1376.8	7.22752
s38_1kpa-11-Image Export-06_s3_FITC-T2_ORG.tif:0021-0279	498.4	6.2114		s38_2kpa-12-Image Export-07_s2_FITC-T2_ORG.tif:0003-0031	929.8	6.83497		s38_4kpa-14-Image Export-08_s1_FITC-T2_ORG.tif:0198-1237	257	5.54908		s38_8kpa-15-Image Export-09_s2_FITC-T2_ORG.tif:0230-2318	459.5	6.13014		s38_16kpa-16-Image Export-10_s1_FITC-T2_ORG.tif:0239-1158	102.8	4.63279
s38_1kpa-11-Image Export-06_s3_FITC-T2_ORG.tif:0022-0311	853.5	6.74935		s38_2kpa-12-Image Export-07_s2_FITC-T2_ORG.tif:0004-0043	1179	7.07242		s38_4kpa-14-Image Export-08_s1_FITC-T2_ORG.tif:0203-1320	471.9	6.15677		s38_8kpa-15-Image Export-09_s2_FITC-T2_ORG.tif:0231-2318	129.3	4.86214		s38_16kpa-16-Image Export-10_s1_FITC-T2_ORG.tif:0244-1167	82.5	4.4128
s38_1kpa-11-Image Export-06_s3_FITC-T2_ORG.tif:0024-0401	1179	7.07242		s38_2kpa-12-Image Export-07_s2_FITC-T2_ORG.tif:0006-0039	1280.3	7.15485		s38_4kpa-14-Image Export-08_s1_FITC-T2_ORG.tif:0205-1331	133.9	4.89709		s86_8kpa-09-Image Export-14_s1_FITC-T2_ORG.tif:0004-0029	34.3	3.53515		s38_16kpa-16-Image Export-10_s1_FITC-T2_ORG.tif:0246-1193	1121.4	7.02233
s38_1kpa-11-Image Export-06_s3_FITC-T2_ORG.tif:0027-0436	331.7	5.80423		s38_2kpa-12-Image Export-07_s2_FITC-T2_ORG.tif:0007-0034	65.4	4.18052		s38_4kpa-14-Image Export-08_s1_FITC-T2_ORG.tif:0206-1326	54.5	3.9982		s86_8kpa-09-Image Export-14_s1_FITC-T2_ORG.tif:0006-0056	524.9	6.26321		s38_16kpa-16-Image Export-10_s1_FITC-T2_ORG.tif:0247-1214	333.3	5.80904
s38_1kpa-11-Image Export-06_s3_FITC-T2_ORG.tif:0030-0458	923.6	6.82828		s38_2kpa-12-Image Export-07_s2_FITC-T2_ORG.tif:0014-0094	758.5	6.63134		s38_4kpa-14-Image Export-08_s1_FITC-T2_ORG.tif:0207-1356	82.5	4.4128		s86_8kpa-09-Image Export-14_s1_FITC-T2_ORG.tif:0009-0073	54.5	3.9982		s38_16kpa-16-Image Export-10_s1_FITC-T2_ORG.tif:0251-1225	1278.7	7.1536
s38_1kpa-11-Image Export-06_s3_FITC-T2_ORG.tif:0032-0467	615.2	6.42195		s38_2kpa-12-Image Export-07_s2_FITC-T2_ORG.tif:0015-0100	347.3	5.85019		s38_4kpa-14-Image Export-08_s1_FITC-T2_ORG.tif:0209-1363	129.3	4.86214		s86_8kpa-09-Image Export-14_s1_FITC-T2_ORG.tif:0010-0082	306.8	5.7262		s38_16kpa-16-Image Export-10_s1_FITC-T2_ORG.tif:0253-1201	53	3.97029
s38_1kpa-11-Image Export-06_s3_FITC-T2_ORG.tif:0033-0479	482.8	6.1796		s38_2kpa-12-Image Export-07_s2_FITC-T2_ORG.tif:0018-0129	794.3	6.67746		s38_4kpa-14-Image Export-08_s1_FITC-T2_ORG.tif:0210-1427	2401.7	7.78393		s86_8kpa-09-Image Export-14_s1_FITC-T2_ORG.tif:0011-0078	96.6	4.57058		s38_16kpa-16-Image Export-10_s1_FITC-T2_ORG.tif:0255-1219	934.5	6.84001
s38_1kpa-11-Image Export-06_s3_FITC-T2_ORG.tif:0034-0522	666.6	6.50219		s38_2kpa-12-Image Export-07_s2_FITC-T2_ORG.tif:0022-0146	794.3	6.67746		s38_4kpa-14-Image Export-08_s1_FITC-T2_ORG.tif:0212-1409	1197.7	7.08816		s86_8kpa-09-Image Export-14_s1_FITC-T2_ORG.tif:0013-0095	506.2	6.22693		s38_16kpa-16-Image Export-10_s1_FITC-T2_ORG.tif:0260-1299	1705.5	7.44161
s38_1kpa-11-Image Export-06_s3_FITC-T2_ORG.tif:0035-0544	1621.4	7.39105		s38_2kpa-12-Image Export-07_s2_FITC-T2_ORG.tif:0023-0162	524.9	6.26321		s38_4kpa-14-Image Export-08_s1_FITC-T2_ORG.tif:0213-1389	205.6	5.32593		s86_8kpa-09-Image Export-14_s1_FITC-T2_ORG.tif:0017-0181	1336.3	7.19766		s38_16kpa-16-Image Export-10_s1_FITC-T2_ORG.tif:0262-1247	219.6	5.39181
s38_1kpa-11-Image Export-06_s3_FITC-T2_ORG.tif:0036-0516	171.3	5.14342		s38_2kpa-12-Image Export-07_s2_FITC-T2_ORG.tif:0025-0173	59.2	4.08092		s38_4kpa-14-Image Export-08_s1_FITC-T2_ORG.tif:0214-1398	243	5.49306		s86_8kpa-09-Image Export-14_s1_FITC-T2_ORG.tif:0018-0184	593.4	6.38587		s38_16kpa-16-Image Export-10_s1_FITC-T2_ORG.tif:0264-1295	1386.2	7.23432
s38_1kpa-11-Image Export-06_s3_FITC-T2_ORG.tif:0038-0532	478.2	6.17003		s38_2kpa-12-Image Export-07_s2_FITC-T2_ORG.tif:0030-0213	392.5	5.97254		s38_4kpa-14-Image Export-08_s1_FITC-T2_ORG.tif:0215-1400	57.6	4.05352		s86_8kpa-09-Image Export-14_s1_FITC-T2_ORG.tif:0019-0194	788.1	6.66962		s38_16kpa-16-Image Export-10_s1_FITC-T2_ORG.tif:0265-1260	48.3	3.87743
s38_1kpa-11-Image Export-06_s3_FITC-T2_ORG.tif:0039-0538	439.2	6.08495		s38_2kpa-12-Image Export-07_s2_FITC-T2_ORG.tif:0033-0233	352	5.86363		s38_4kpa-14-Image Export-08_s1_FITC-T2_ORG.tif:0216-1412	345.8	5.84586		s86_8kpa-09-Image Export-14_s1_FITC-T2_ORG.tif:0021-0211	387.8	5.96049		s38_16kpa-16-Image Export-10_s1_FITC-T2_ORG.tif:0266-1268	90.3	4.50314
s38_1kpa-11-Image Export-06_s3_FITC-T2_ORG.tif:0047-0626	593.4	6.38587		s38_2kpa-12-Image Export-07_s2_FITC-T2_ORG.tif:0034-0230	88.8	4.48639		s38_4kpa-14-Image Export-08_s1_FITC-T2_ORG.tif:0218-1424	71.6	4.2711		s86_8kpa-09-Image Export-14_s1_FITC-T2_ORG.tif:0022-0222	420.5	6.04144		s38_16kpa-16-Image Export-10_s1_FITC-T2_ORG.tif:0267-1279	918.9	6.82318
s38_1kpa-11-Image Export-06_s3_FITC-T2_ORG.tif:0050-0638	568.5	6.343		s38_2kpa-12-Image Export-07_s2_FITC-T2_ORG.tif:0035-0237	238.3	5.47353		s38_4kpa-14-Image Export-08_s1_FITC-T2_ORG.tif:0219-1449	420.5	6.04144		s86_8kpa-09-Image Export-14_s1_FITC-T2_ORG.tif:0023-0245	1232	7.11639		s38_16kpa-16-Image Export-10_s1_FITC-T2_ORG.tif:0269-1274	46.7	3.84374
s38_1kpa-11-Image Export-06_s3_FITC-T2_ORG.tif:0051-0637	428.3	6.05982		s38_2kpa-12-Image Export-07_s2_FITC-T2_ORG.tif:0036-0272	978.1	6.88561		s38_4kpa-14-Image Export-08_s1_FITC-T2_ORG.tif:0220-1448	609	6.41182		s86_8kpa-09-Image Export-14_s1_FITC-T2_ORG.tif:0024-0224	348.9	5.85479		s38_16kpa-16-Image Export-10_s1_FITC-T2_ORG.tif:0272-1287	43.6	3.77506
s38_1kpa-11-Image Export-06_s3_FITC-T2_ORG.tif:0052-0639	112.1	4.71939		s38_2kpa-12-Image Export-07_s2_FITC-T2_ORG.tif:0037-0321	3495	8.15909		s38_4kpa-14-Image Export-08_s1_FITC-T2_ORG.tif:0221-1448	60.7	4.10594		s86_8kpa-09-Image Export-14_s1_FITC-T2_ORG.tif:0025-0221	286.6	5.65809		s38_16kpa-16-Image Export-10_s1_FITC-T2_ORG.tif:0274-1292	42.1	3.74005
s38_1kpa-11-Image Export-06_s3_FITC-T2_ORG.tif:0054-0679	543.6	6.29821		s38_2kpa-12-Image Export-07_s2_FITC-T2_ORG.tif:0038-0284	725.8	6.58727		s38_4kpa-14-Image Export-08_s1_FITC-T2_ORG.tif:0225-1464	160.4	5.07767		s86_8kpa-09-Image Export-14_s1_FITC-T2_ORG.tif:0027-0228	214.9	5.37017		s38_16kpa-16-Image Export-10_s1_FITC-T2_ORG.tif:0276-1340	177.6	5.17953
s38_1kpa-11-Image Export-06_s3_FITC-T2_ORG.tif:0056-0687	221.2	5.39907		s38_2kpa-12-Image Export-07_s2_FITC-T2_ORG.tif:0040-0286	127.7	4.84968		s38_4kpa-14-Image Export-08_s1_FITC-T2_ORG.tif:0226-1481	500	6.21461		s86_8kpa-09-Image Export-14_s1_FITC-T2_ORG.tif:0028-0239	948.5	6.85488		s38_16kpa-16-Image Export-10_s1_FITC-T2_ORG.tif:0279-1339	280.4	5.63622
s38_1kpa-11-Image Export-06_s3_FITC-T2_ORG.tif:0061-0740	165.1	5.10655		s38_2kpa-12-Image Export-07_s2_FITC-T2_ORG.tif:0041-0295	299	5.70044		s38_4kpa-14-Image Export-08_s1_FITC-T2_ORG.tif:0228-1470	34.3	3.53515		s86_8kpa-09-Image Export-14_s1_FITC-T2_ORG.tif:0029-0236	341.1	5.83218		s38_16kpa-16-Image Export-10_s1_FITC-T2_ORG.tif:0281-1347	484.4	6.18291
s38_1kpa-11-Image Export-06_s3_FITC-T2_ORG.tif:0062-0761	651	6.47851		s38_2kpa-12-Image Export-07_s2_FITC-T2_ORG.tif:0042-0306	688.4	6.53437		s38_4kpa-14-Image Export-08_s1_FITC-T2_ORG.tif:0229-1472	46.7	3.84374		s86_8kpa-09-Image Export-14_s1_FITC-T2_ORG.tif:0030-0238	649.5	6.4762		s38_16kpa-16-Image Export-10_s1_FITC-T2_ORG.tif:0282-1360	699.3	6.55008
s38_1kpa-11-Image Export-06_s3_FITC-T2_ORG.tif:0065-0788	915.8	6.8198		s38_2kpa-12-Image Export-07_s2_FITC-T2_ORG.tif:0043-0326	688.4	6.53437		s38_4kpa-14-Image Export-08_s1_FITC-T2_ORG.tif:0230-1475	56.1	4.02714		s86_8kpa-09-Image Export-14_s1_FITC-T2_ORG.tif:0031-0256	56.1	4.02714		s38_16kpa-16-Image Export-10_s1_FITC-T2_ORG.tif:0285-1369	850.4	6.74571
s38_1kpa-11-Image Export-06_s3_FITC-T2_ORG.tif:0068-0828	40.5	3.7013		s38_2kpa-12-Image Export-07_s2_FITC-T2_ORG.tif:0044-0326	792.8	6.67557		s38_4kpa-14-Image Export-08_s1_FITC-T2_ORG.tif:0231-1519	48.3	3.87743		s86_8kpa-09-Image Export-14_s1_FITC-T2_ORG.tif:0033-0291	683.7	6.52752		s38_16kpa-16-Image Export-10_s1_FITC-T2_ORG.tif:0298-1426	197.8	5.28726
s38_1kpa-11-Image Export-06_s3_FITC-T2_ORG.tif:0076-0906	133.9	4.89709		s38_2kpa-12-Image Export-07_s2_FITC-T2_ORG.tif:0045-0322	948.5	6.85488		s38_4kpa-14-Image Export-08_s1_FITC-T2_ORG.tif:0232-1536	1040.4	6.94736		s86_8kpa-09-Image Export-14_s1_FITC-T2_ORG.tif:0034-0287	387.8	5.96049		s38_16kpa-16-Image Export-10_s1_FITC-T2_ORG.tif:0300-1440	2055.9	7.62847
s38_1kpa-11-Image Export-06_s3_FITC-T2_ORG.tif:0078-0940	459.5	6.13014		s38_2kpa-12-Image Export-07_s2_FITC-T2_ORG.tif:0046-0334	1309.9	7.17771		s38_4kpa-14-Image Export-08_s1_FITC-T2_ORG.tif:0239-1586	615.2	6.42195		s86_8kpa-09-Image Export-14_s1_FITC-T2_ORG.tif:0035-0321	641.7	6.46412		s38_16kpa-16-Image Export-10_s1_FITC-T2_ORG.tif:0301-1463	582.5	6.36733
s38_1kpa-11-Image Export-06_s3_FITC-T2_ORG.tif:0079-0954	842.6	6.73649		s38_2kpa-12-Image Export-07_s2_FITC-T2_ORG.tif:0047-0366	1386.2	7.23432		s38_4kpa-14-Image Export-08_s1_FITC-T2_ORG.tif:0241-1599	738.3	6.60435		s86_8kpa-09-Image Export-14_s1_FITC-T2_ORG.tif:0036-0299	74.8	4.31482		s38_16kpa-16-Image Export-10_s1_FITC-T2_ORG.tif:0302-1444	48.3	3.87743
s38_1kpa-11-Image Export-06_s3_FITC-T2_ORG.tif:0080-0968	348.9	5.85479		s38_2kpa-12-Image Export-07_s2_FITC-T2_ORG.tif:0048-0322	35.8	3.57795		s38_4kpa-14-Image Export-08_s1_FITC-T2_ORG.tif:0242-1639	1644.7	7.40531		s86_8kpa-09-Image Export-14_s1_FITC-T2_ORG.tif:0038-0329	504.6	6.22377		s38_16kpa-16-Image Export-10_s1_FITC-T2_ORG.tif:0307-1471	401.8	5.99595
s38_1kpa-11-Image Export-06_s3_FITC-T2_ORG.tif:0081-0971	160.4	5.07767		s38_2kpa-12-Image Export-07_s2_FITC-T2_ORG.tif:0049-0360	3171.1	8.06183		s38_4kpa-14-Image Export-08_s1_FITC-T2_ORG.tif:0244-1633	1275.6	7.15117		s86_8kpa-09-Image Export-14_s1_FITC-T2_ORG.tif:0039-0343	1996.7	7.59925		s38_16kpa-16-Image Export-10_s1_FITC-T2_ORG.tif:0309-1505	1633.8	7.39866
s38_1kpa-11-Image Export-06_s3_FITC-T2_ORG.tif:0084-1019	1177.5	7.07115		s38_2kpa-12-Image Export-07_s2_FITC-T2_ORG.tif:0050-0342	1038.9	6.94592		s38_4kpa-14-Image Export-08_s1_FITC-T2_ORG.tif:0250-1613	531.1	6.27495		s86_8kpa-09-Image Export-14_s1_FITC-T2_ORG.tif:0042-0378	559.1	6.32633		s38_16kpa-16-Image Export-10_s1_FITC-T2_ORG.tif:0310-1507	612.1	6.4169
s38_1kpa-11-Image Export-06_s3_FITC-T2_ORG.tif:0085-1033	563.8	6.3347		s38_2kpa-12-Image Export-07_s2_FITC-T2_ORG.tif:0051-0378	1418.9	7.25764		s38_4kpa-14-Image Export-08_s1_FITC-T2_ORG.tif:0253-1647	2043.4	7.62237		s86_8kpa-09-Image Export-14_s1_FITC-T2_ORG.tif:0046-0381	85.7	4.45085		s38_16kpa-16-Image Export-10_s1_FITC-T2_ORG.tif:0313-1516	789.7	6.67165
s38_1kpa-11-Image Export-06_s3_FITC-T2_ORG.tif:0087-1046	814.6	6.7027		s38_2kpa-12-Image Export-07_s2_FITC-T2_ORG.tif:0055-0401	35.8	3.57795		s38_4kpa-14-Image Export-08_s1_FITC-T2_ORG.tif:0254-1614	48.3	3.87743		s86_8kpa-09-Image Export-14_s1_FITC-T2_ORG.tif:0048-0410	31.2	3.44042		s38_16kpa-16-Image Export-10_s1_FITC-T2_ORG.tif:0315-1511	138.6	4.93159
s38_1kpa-11-Image Export-06_s3_FITC-T2_ORG.tif:0088-1068	1454.7	7.28255		s38_2kpa-12-Image Export-07_s2_FITC-T2_ORG.tif:0056-0405	40.5	3.7013		s38_4kpa-14-Image Export-08_s1_FITC-T2_ORG.tif:0255-1622	210.3	5.34854		s86_8kpa-09-Image Export-14_s1_FITC-T2_ORG.tif:0049-0427	1211.7	7.09978		s38_16kpa-16-Image Export-10_s1_FITC-T2_ORG.tif:0322-1543	1066.9	6.97251
s38_1kpa-11-Image Export-06_s3_FITC-T2_ORG.tif:0089-1061	517.1	6.24824		s38_2kpa-12-Image Export-07_s2_FITC-T2_ORG.tif:0057-0408	79.4	4.3745		s38_4kpa-14-Image Export-08_s1_FITC-T2_ORG.tif:0257-1695	708.7	6.56343		s86_8kpa-09-Image Export-14_s1_FITC-T2_ORG.tif:0050-0424	295.9	5.69002		s38_16kpa-16-Image Export-10_s1_FITC-T2_ORG.tif:0326-1584	2407.9	7.78651
s38_1kpa-11-Image Export-06_s3_FITC-T2_ORG.tif:0091-1094	2207	7.69939		s38_2kpa-12-Image Export-07_s2_FITC-T2_ORG.tif:0058-0411	211.8	5.35564		s38_4kpa-14-Image Export-08_s1_FITC-T2_ORG.tif:0258-1721	1163.5	7.05919		s86_8kpa-09-Image Export-14_s1_FITC-T2_ORG.tif:0051-0466	1009.3	6.91701		s38_16kpa-16-Image Export-10_s1_FITC-T2_ORG.tif:0327-1566	171.3	5.14342
s38_1kpa-11-Image Export-06_s3_FITC-T2_ORG.tif:0098-1189	774.1	6.6517		s38_2kpa-12-Image Export-07_s2_FITC-T2_ORG.tif:0059-0413	127.7	4.84968		s38_4kpa-14-Image Export-08_s1_FITC-T2_ORG.tif:0259-1707	1633.8	7.39866		s86_8kpa-09-Image Export-14_s1_FITC-T2_ORG.tif:0052-0486	355.1	5.8724		s38_16kpa-16-Image Export-10_s1_FITC-T2_ORG.tif:0328-1563	84.1	4.43201
s38_1kpa-11-Image Export-06_s3_FITC-T2_ORG.tif:0100-1189	559.1	6.32633		s38_2kpa-12-Image Export-07_s2_FITC-T2_ORG.tif:0060-0433	1224.2	7.11004		s38_4kpa-14-Image Export-08_s1_FITC-T2_ORG.tif:0261-1703	227.4	5.42671		s86_8kpa-09-Image Export-14_s1_FITC-T2_ORG.tif:0054-0480	81	4.39445		s38_16kpa-16-Image Export-10_s1_FITC-T2_ORG.tif:0333-1591	356.7	5.8769
s38_1kpa-11-Image Export-06_s3_FITC-T2_ORG.tif:0104-1215	677.5	6.51841		s38_2kpa-12-Image Export-07_s2_FITC-T2_ORG.tif:0061-0460	661.9	6.49511		s38_4kpa-14-Image Export-08_s1_FITC-T2_ORG.tif:0262-1703	71.6	4.2711		s86_8kpa-09-Image Export-14_s1_FITC-T2_ORG.tif:0056-0496	76.3	4.33467		s38_16kpa-16-Image Export-10_s1_FITC-T2_ORG.tif:0341-1631	1823.8	7.50868
s38_1kpa-11-Image Export-06_s3_FITC-T2_ORG.tif:0105-1212	465.7	6.14354		s38_2kpa-12-Image Export-07_s2_FITC-T2_ORG.tif:0062-0471	99.7	4.60217		s38_4kpa-14-Image Export-08_s1_FITC-T2_ORG.tif:0263-1735	827	6.7178		s86_8kpa-09-Image Export-14_s1_FITC-T2_ORG.tif:0057-0510	422.1	6.04524		s38_16kpa-16-Image Export-10_s1_FITC-T2_ORG.tif:0347-1660	278.8	5.63049
s38_1kpa-11-Image Export-06_s3_FITC-T2_ORG.tif:0109-1225	199.4	5.29531		s38_2kpa-12-Image Export-07_s2_FITC-T2_ORG.tif:0063-0486	769.4	6.64561		s38_4kpa-14-Image Export-08_s1_FITC-T2_ORG.tif:0265-1751	1056	6.96224		s86_8kpa-09-Image Export-14_s1_FITC-T2_ORG.tif:0058-0518	448.6	6.10613		s38_16kpa-16-Image Export-10_s1_FITC-T2_ORG.tif:0350-1647	43.6	3.77506
s38_1kpa-11-Image Export-06_s3_FITC-T2_ORG.tif:0110-1237	57.6	4.05352		s38_2kpa-12-Image Export-07_s2_FITC-T2_ORG.tif:0064-0529	1722.6	7.45159		s38_4kpa-14-Image Export-08_s1_FITC-T2_ORG.tif:0266-1744	91.9	4.5207		s86_8kpa-09-Image Export-14_s1_FITC-T2_ORG.tif:0060-0533	32.7	3.48738		s38_16kpa-16-Image Export-10_s1_FITC-T2_ORG.tif:0355-1735	2054.3	7.62769
s38_1kpa-11-Image Export-06_s3_FITC-T2_ORG.tif:0111-1251	149.5	5.0073		s38_2kpa-12-Image Export-07_s2_FITC-T2_ORG.tif:0065-0488	1096.5	6.99988		s38_4kpa-14-Image Export-08_s1_FITC-T2_ORG.tif:0267-1788	596.5	6.39108		s86_8kpa-09-Image Export-14_s1_FITC-T2_ORG.tif:0061-0547	381.6	5.94437		s38_16kpa-16-Image Export-10_s1_FITC-T2_ORG.tif:0360-1684	263.2	5.57291
s38_1kpa-11-Image Export-06_s3_FITC-T2_ORG.tif:0112-1250	191.6	5.25541		s38_2kpa-12-Image Export-07_s2_FITC-T2_ORG.tif:0066-0497	915.8	6.8198		s38_4kpa-14-Image Export-08_s1_FITC-T2_ORG.tif:0268-1784	135.5	4.90897		s86_8kpa-09-Image Export-14_s1_FITC-T2_ORG.tif:0062-0549	598.1	6.39376		s38_16kpa-16-Image Export-10_s1_FITC-T2_ORG.tif:0361-1714	239.9	5.48022
s38_1kpa-11-Image Export-06_s3_FITC-T2_ORG.tif:0113-1273	336.4	5.8183		s38_2kpa-12-Image Export-07_s2_FITC-T2_ORG.tif:0067-0530	641.7	6.46412		s38_4kpa-14-Image Export-08_s1_FITC-T2_ORG.tif:0269-1818	580.9	6.36458		s86_8kpa-09-Image Export-14_s1_FITC-T2_ORG.tif:0063-0550	48.3	3.87743		s38_16kpa-16-Image Export-10_s1_FITC-T2_ORG.tif:0362-1789	5653.7	8.64007
s38_1kpa-11-Image Export-06_s3_FITC-T2_ORG.tif:0115-1275	775.6	6.65364		s38_2kpa-12-Image Export-07_s2_FITC-T2_ORG.tif:0068-0609	2090.2	7.64502		s38_4kpa-14-Image Export-08_s1_FITC-T2_ORG.tif:0272-1801	127.7	4.84968		s86_8kpa-09-Image Export-14_s1_FITC-T2_ORG.tif:0064-0558	403.4	5.99993		s38_16kpa-16-Image Export-10_s1_FITC-T2_ORG.tif:0365-1740	169.8	5.13462
s38_1kpa-11-Image Export-06_s3_FITC-T2_ORG.tif:0117-1338	84.1	4.43201		s38_2kpa-12-Image Export-07_s2_FITC-T2_ORG.tif:0069-0500	74.8	4.31482		s38_4kpa-14-Image Export-08_s1_FITC-T2_ORG.tif:0273-1840	683.7	6.52752		s86_8kpa-09-Image Export-14_s1_FITC-T2_ORG.tif:0065-0572	690	6.53669		s38_16kpa-16-Image Export-10_s1_FITC-T2_ORG.tif:0369-1750	62.3	4.13196
s38_1kpa-11-Image Export-06_s3_FITC-T2_ORG.tif:0118-1375	1660.3	7.41475		s38_2kpa-12-Image Export-07_s2_FITC-T2_ORG.tif:0070-0564	989	6.89669		s38_4kpa-14-Image Export-08_s1_FITC-T2_ORG.tif:0274-1845	412.7	6.02272		s86_8kpa-09-Image Export-14_s1_FITC-T2_ORG.tif:0066-0588	485.9	6.186		s38_16kpa-16-Image Export-10_s1_FITC-T2_ORG.tif:0370-1753	43.6	3.77506
s38_1kpa-11-Image Export-06_s3_FITC-T2_ORG.tif:0119-1362	613.7	6.41951		s38_2kpa-12-Image Export-07_s2_FITC-T2_ORG.tif:0071-0569	1087.1	6.99127		s38_4kpa-14-Image Export-08_s1_FITC-T2_ORG.tif:0276-1841	71.6	4.2711		s86_8kpa-09-Image Export-14_s1_FITC-T2_ORG.tif:0068-0589	49.8	3.90801		s38_16kpa-16-Image Export-10_s1_FITC-T2_ORG.tif:0373-1773	129.3	4.86214
s38_1kpa-11-Image Export-06_s3_FITC-T2_ORG.tif:0120-1362	479.7	6.17316		s38_2kpa-12-Image Export-07_s2_FITC-T2_ORG.tif:0072-0578	979.7	6.88725		s38_4kpa-14-Image Export-08_s1_FITC-T2_ORG.tif:0277-1854	1091.8	6.99558		s86_8kpa-09-Image Export-14_s1_FITC-T2_ORG.tif:0069-0629	1183.7	7.0764		s38_16kpa-16-Image Export-10_s1_FITC-T2_ORG.tif:0391-1815	630.8	6.44699
s38_1kpa-11-Image Export-06_s3_FITC-T2_ORG.tif:0123-1386	496.8	6.20819		s38_2kpa-12-Image Export-07_s2_FITC-T2_ORG.tif:0073-0560	538.9	6.28953		s38_4kpa-14-Image Export-08_s1_FITC-T2_ORG.tif:0283-1923	1161.9	7.05781		s86_8kpa-09-Image Export-14_s1_FITC-T2_ORG.tif:0070-0591	87.2	4.4682		s38_16kpa-16-Image Export-10_s1_FITC-T2_ORG.tif:0395-1849	1612	7.38523
s38_1kpa-11-Image Export-06_s3_FITC-T2_ORG.tif:0126-1483	682.2	6.52532		s38_2kpa-12-Image Export-07_s2_FITC-T2_ORG.tif:0074-0577	1540.4	7.3398		s38_4kpa-14-Image Export-08_s1_FITC-T2_ORG.tif:0284-1892	34.3	3.53515		s86_8kpa-09-Image Export-14_s1_FITC-T2_ORG.tif:0071-0597	91.9	4.5207		s38_16kpa-16-Image Export-10_s1_FITC-T2_ORG.tif:0396-1845	661.9	6.49511
s38_1kpa-11-Image Export-06_s3_FITC-T2_ORG.tif:0127-1514	1591.8	7.37262		s38_2kpa-12-Image Export-07_s2_FITC-T2_ORG.tif:0076-0559	35.8	3.57795		s38_4kpa-14-Image Export-08_s1_FITC-T2_ORG.tif:0285-1914	1724.2	7.45252		s86_8kpa-09-Image Export-14_s1_FITC-T2_ORG.tif:0072-0611	63.9	4.15732		s38_16kpa-16-Image Export-10_s1_FITC-T2_ORG.tif:0399-1838	56.1	4.02714
s38_1kpa-11-Image Export-06_s3_FITC-T2_ORG.tif:0128-1518	651	6.47851		s38_2kpa-12-Image Export-07_s2_FITC-T2_ORG.tif:0077-0633	4094.7	8.31745		s38_4kpa-14-Image Export-08_s1_FITC-T2_ORG.tif:0287-1930	658.8	6.49042		s86_8kpa-09-Image Export-14_s1_FITC-T2_ORG.tif:0073-0621	651	6.47851		s38_16kpa-16-Image Export-10_s1_FITC-T2_ORG.tif:0400-1872	978.1	6.88561
s38_1kpa-11-Image Export-06_s3_FITC-T2_ORG.tif:0129-1502	42.1	3.74005		s38_2kpa-12-Image Export-07_s2_FITC-T2_ORG.tif:0078-0567	32.7	3.48738		s38_4kpa-14-Image Export-08_s1_FITC-T2_ORG.tif:0291-1953	999.9	6.90766		s86_8kpa-09-Image Export-14_s1_FITC-T2_ORG.tif:0074-0619	422.1	6.04524		s38_16kpa-16-Image Export-10_s1_FITC-T2_ORG.tif:0401-1844	119.9	4.78666
s38_1kpa-11-Image Export-06_s3_FITC-T2_ORG.tif:0130-1513	165.1	5.10655		s38_2kpa-12-Image Export-07_s2_FITC-T2_ORG.tif:0080-0583	518.6	6.25113		s38_4kpa-14-Image Export-08_s1_FITC-T2_ORG.tif:0292-1945	2105.7	7.6524		s86_8kpa-09-Image Export-14_s1_FITC-T2_ORG.tif:0075-0619	523.3	6.26015		s38_16kpa-16-Image Export-10_s1_FITC-T2_ORG.tif:0408-1873	67	4.20469
s38_1kpa-11-Image Export-06_s3_FITC-T2_ORG.tif:0131-1530	568.5	6.343		s38_2kpa-12-Image Export-07_s2_FITC-T2_ORG.tif:0083-0617	897.1	6.79917		s38_4kpa-14-Image Export-08_s1_FITC-T2_ORG.tif:0296-1993	1074.7	6.9798		s86_8kpa-09-Image Export-14_s1_FITC-T2_ORG.tif:0076-0631	596.5	6.39108		s38_16kpa-16-Image Export-10_s1_FITC-T2_ORG.tif:0409-1887	197.8	5.28726
s38_1kpa-11-Image Export-06_s3_FITC-T2_ORG.tif:0134-1604	453.2	6.11633		s38_2kpa-12-Image Export-07_s2_FITC-T2_ORG.tif:0084-0628	417.4	6.03404		s38_4kpa-14-Image Export-08_s1_FITC-T2_ORG.tif:0298-1953	98.1	4.58599		s86_8kpa-09-Image Export-14_s1_FITC-T2_ORG.tif:0077-0621	62.3	4.13196		s38_16kpa-16-Image Export-10_s1_FITC-T2_ORG.tif:0410-1891	361.3	5.88971
s38_1kpa-11-Image Export-06_s3_FITC-T2_ORG.tif:0136-1636	799	6.68336		s38_2kpa-12-Image Export-07_s2_FITC-T2_ORG.tif:0086-0671	1320.8	7.18599		s38_4kpa-14-Image Export-08_s1_FITC-T2_ORG.tif:0299-1966	1300.5	7.1705		s86_8kpa-09-Image Export-14_s1_FITC-T2_ORG.tif:0078-0627	221.2	5.39907		s38_16kpa-16-Image Export-10_s1_FITC-T2_ORG.tif:0412-1925	802.1	6.68723
s38_1kpa-11-Image Export-06_s3_FITC-T2_ORG.tif:0137-1637	942.3	6.84832		s38_2kpa-12-Image Export-07_s2_FITC-T2_ORG.tif:0087-0676	163.5	5.09681		s38_4kpa-14-Image Export-08_s1_FITC-T2_ORG.tif:0300-1997	440.8	6.08859		s86_8kpa-09-Image Export-14_s1_FITC-T2_ORG.tif:0079-0644	968.8	6.87606		s38_16kpa-16-Image Export-10_s1_FITC-T2_ORG.tif:0413-1964	1401.8	7.24551
s38_1kpa-11-Image Export-06_s3_FITC-T2_ORG.tif:0138-1679	1473.4	7.29533		s38_2kpa-12-Image Export-07_s2_FITC-T2_ORG.tif:0088-0695	492.2	6.19889		s38_4kpa-14-Image Export-08_s1_FITC-T2_ORG.tif:0302-1988	1191.5	7.08297		s86_8kpa-09-Image Export-14_s1_FITC-T2_ORG.tif:0080-0659	48.3	3.87743		s38_16kpa-16-Image Export-10_s1_FITC-T2_ORG.tif:0414-1910	46.7	3.84374
s38_1kpa-11-Image Export-06_s3_FITC-T2_ORG.tif:0139-1717	629.2	6.44445		s38_2kpa-12-Image Export-07_s2_FITC-T2_ORG.tif:0090-0755	1179	7.07242		s38_4kpa-14-Image Export-08_s1_FITC-T2_ORG.tif:0309-2046	409.6	6.01518		s86_8kpa-09-Image Export-14_s1_FITC-T2_ORG.tif:0081-0671	529.6	6.27212		s38_16kpa-16-Image Export-10_s1_FITC-T2_ORG.tif:0415-1921	520.2	6.25421
s38_1kpa-11-Image Export-06_s3_FITC-T2_ORG.tif:0141-1722	1171.2	7.06578		s38_2kpa-12-Image Export-07_s2_FITC-T2_ORG.tif:0091-0730	1158.8	7.05514		s38_4kpa-14-Image Export-08_s1_FITC-T2_ORG.tif:0310-2055	277.2	5.62474		s86_8kpa-09-Image Export-14_s1_FITC-T2_ORG.tif:0082-0677	320.8	5.77082		s38_16kpa-16-Image Export-10_s1_FITC-T2_ORG.tif:0417-1916	34.3	3.53515
s38_1kpa-11-Image Export-06_s3_FITC-T2_ORG.tif:0142-1758	1255.3	7.13513		s38_2kpa-12-Image Export-07_s2_FITC-T2_ORG.tif:0092-0724	909.6	6.813		s38_4kpa-14-Image Export-08_s1_FITC-T2_ORG.tif:0316-2084	842.6	6.73649		s86_8kpa-09-Image Export-14_s1_FITC-T2_ORG.tif:0083-0698	512.4	6.23911		s38_16kpa-16-Image Export-10_s1_FITC-T2_ORG.tif:0418-1960	848.8	6.74382
s38_1kpa-11-Image Export-06_s3_FITC-T2_ORG.tif:0143-1760	258.5	5.5549		s38_2kpa-12-Image Export-07_s2_FITC-T2_ORG.tif:0093-0797	1953.1	7.57717		s38_4kpa-14-Image Export-08_s1_FITC-T2_ORG.tif:0348-2250	498.4	6.2114		s86_8kpa-09-Image Export-14_s1_FITC-T2_ORG.tif:0084-0686	34.3	3.53515		s38_16kpa-16-Image Export-10_s1_FITC-T2_ORG.tif:0423-1962	257	5.54908
s38_1kpa-11-Image Export-06_s3_FITC-T2_ORG.tif:0148-1838	1308.3	7.17648		s38_2kpa-12-Image Export-07_s2_FITC-T2_ORG.tif:0094-0789	605.9	6.40671		s38_4kpa-14-Image Export-08_s1_FITC-T2_ORG.tif:0353-2284	560.7	6.32919		s86_8kpa-09-Image Export-14_s1_FITC-T2_ORG.tif:0085-0689	37.4	3.62167		s38_16kpa-16-Image Export-10_s1_FITC-T2_ORG.tif:0425-1983	208.7	5.3409
s38_1kpa-11-Image Export-06_s3_FITC-T2_ORG.tif:0150-1930	2683.6	7.89491		s38_2kpa-12-Image Export-07_s2_FITC-T2_ORG.tif:0095-0796	338	5.82305		s38_4kpa-14-Image Export-08_s1_FITC-T2_ORG.tif:0357-2259	38.9	3.66099		s86_8kpa-09-Image Export-14_s1_FITC-T2_ORG.tif:0086-0702	655.7	6.4857		s38_16kpa-16-Image Export-10_s1_FITC-T2_ORG.tif:0426-1989	685.3	6.52986
s38_1kpa-11-Image Export-06_s3_FITC-T2_ORG.tif:0151-1867	1895.5	7.54724		s38_2kpa-12-Image Export-07_s2_FITC-T2_ORG.tif:0096-0801	445.4	6.09897		s38_4kpa-14-Image Export-08_s1_FITC-T2_ORG.tif:0362-2314	842.6	6.73649		s86_8kpa-09-Image Export-14_s1_FITC-T2_ORG.tif:0087-0710	883.1	6.78344		s38_16kpa-16-Image Export-10_s1_FITC-T2_ORG.tif:0427-1995	736.7	6.60218
s38_1kpa-11-Image Export-06_s3_FITC-T2_ORG.tif:0175-2186	797.4	6.68136		s38_2kpa-12-Image Export-07_s2_FITC-T2_ORG.tif:0097-0822	1004.6	6.91234		s38_4kpa-14-Image Export-08_s1_FITC-T2_ORG.tif:0381-2338	269.4	5.5962		s86_8kpa-09-Image Export-14_s1_FITC-T2_ORG.tif:0088-0707	230.5	5.44025		s38_16kpa-16-Image Export-10_s1_FITC-T2_ORG.tif:0428-2024	820.8	6.71028
s86_1kpa-06-Image Export-11_s1_FITC-T2_ORG.tif:0002-0033	428.3	6.05982		s38_2kpa-12-Image Export-07_s2_FITC-T2_ORG.tif:0100-0863	1369	7.22184		s38_4kpa-14-Image Export-08_s2_FITC-T2_ORG.tif:0007-0059	1020.2	6.92775		s86_8kpa-09-Image Export-14_s1_FITC-T2_ORG.tif:0089-0734	532.7	6.27796		s38_16kpa-16-Image Export-10_s1_FITC-T2_ORG.tif:0430-2019	1728.8	7.45518
s86_1kpa-06-Image Export-11_s1_FITC-T2_ORG.tif:0003-0043	316.2	5.75637		s38_2kpa-12-Image Export-07_s2_FITC-T2_ORG.tif:0101-0865	590.3	6.38063		s38_4kpa-14-Image Export-08_s2_FITC-T2_ORG.tif:0008-0075	110.6	4.70592		s86_8kpa-09-Image Export-14_s1_FITC-T2_ORG.tif:0090-0726	405	6.00389		s38_16kpa-16-Image Export-10_s1_FITC-T2_ORG.tif:0435-2043	447	6.10256
s86_1kpa-06-Image Export-11_s1_FITC-T2_ORG.tif:0004-0043	225.8	5.41965		s38_2kpa-12-Image Export-07_s2_FITC-T2_ORG.tif:0102-0875	1708.6	7.44343		s38_4kpa-14-Image Export-08_s2_FITC-T2_ORG.tif:0011-0083	264.8	5.57897		s86_8kpa-09-Image Export-14_s1_FITC-T2_ORG.tif:0091-0736	375.4	5.92799		s38_16kpa-16-Image Export-10_s1_FITC-T2_ORG.tif:0436-2066	638.6	6.45928
s86_1kpa-06-Image Export-11_s1_FITC-T2_ORG.tif:0005-0058	595	6.38856		s38_2kpa-12-Image Export-07_s2_FITC-T2_ORG.tif:0103-0869	239.9	5.48022		s38_4kpa-14-Image Export-08_s2_FITC-T2_ORG.tif:0012-0083	43.6	3.77506		s86_8kpa-09-Image Export-14_s1_FITC-T2_ORG.tif:0092-0748	392.5	5.97254		s38_16kpa-16-Image Export-10_s1_FITC-T2_ORG.tif:0438-2058	325.5	5.78536
s86_1kpa-06-Image Export-11_s1_FITC-T2_ORG.tif:0006-0042	154.2	5.03825		s38_2kpa-12-Image Export-07_s2_FITC-T2_ORG.tif:0104-0950	2766.1	7.92519		s38_4kpa-14-Image Export-08_s2_FITC-T2_ORG.tif:0013-0084	137.1	4.92071		s86_8kpa-09-Image Export-14_s1_FITC-T2_ORG.tif:0093-0770	459.5	6.13014		s38_16kpa-16-Image Export-10_s1_FITC-T2_ORG.tif:0440-2054	67	4.20469
s86_1kpa-06-Image Export-11_s1_FITC-T2_ORG.tif:0007-0071	570	6.34564		s38_2kpa-12-Image Export-07_s2_FITC-T2_ORG.tif:0105-0919	31.2	3.44042		s38_4kpa-14-Image Export-08_s2_FITC-T2_ORG.tif:0015-0089	49.8	3.90801		s86_8kpa-09-Image Export-14_s1_FITC-T2_ORG.tif:0094-0759	137.1	4.92071		s38_16kpa-16-Image Export-10_s1_FITC-T2_ORG.tif:0441-2063	60.7	4.10594
s86_1kpa-06-Image Export-11_s1_FITC-T2_ORG.tif:0008-0071	313.1	5.74652		s38_2kpa-12-Image Export-07_s2_FITC-T2_ORG.tif:0106-0926	84.1	4.43201		s38_4kpa-14-Image Export-08_s2_FITC-T2_ORG.tif:0016-0098	454.8	6.11986		s86_8kpa-09-Image Export-14_s1_FITC-T2_ORG.tif:0097-0793	1812.9	7.50268		s38_16kpa-16-Image Export-10_s1_FITC-T2_ORG.tif:0446-2109	485.9	6.186
s86_1kpa-06-Image Export-11_s1_FITC-T2_ORG.tif:0009-0076	361.3	5.88971		s38_2kpa-12-Image Export-07_s2_FITC-T2_ORG.tif:0107-0937	948.5	6.85488		s38_4kpa-14-Image Export-08_s2_FITC-T2_ORG.tif:0018-0099	133.9	4.89709		s86_8kpa-09-Image Export-14_s1_FITC-T2_ORG.tif:0098-0773	34.3	3.53515		s38_16kpa-16-Image Export-10_s1_FITC-T2_ORG.tif:0453-2147	1295.8	7.16688
s86_1kpa-06-Image Export-11_s1_FITC-T2_ORG.tif:0010-0091	610.5	6.41428		s38_2kpa-12-Image Export-07_s2_FITC-T2_ORG.tif:0109-0969	841.1	6.73471		s38_4kpa-14-Image Export-08_s2_FITC-T2_ORG.tif:0019-0103	81	4.39445		s86_8kpa-09-Image Export-14_s1_FITC-T2_ORG.tif:0099-0785	577.8	6.35923		s38_16kpa-16-Image Export-10_s1_FITC-T2_ORG.tif:0454-2129	51.4	3.93964
s86_1kpa-06-Image Export-11_s1_FITC-T2_ORG.tif:0011-0082	244.5	5.49922		s38_2kpa-12-Image Export-07_s2_FITC-T2_ORG.tif:0110-0987	649.5	6.4762		s38_4kpa-14-Image Export-08_s2_FITC-T2_ORG.tif:0024-0136	493.7	6.20193		s86_8kpa-09-Image Export-14_s1_FITC-T2_ORG.tif:0100-0795	422.1	6.04524		s38_16kpa-16-Image Export-10_s1_FITC-T2_ORG.tif:0455-2155	492.2	6.19889
s86_1kpa-06-Image Export-11_s1_FITC-T2_ORG.tif:0012-0081	257	5.54908		s38_2kpa-12-Image Export-07_s2_FITC-T2_ORG.tif:0111-0970	563.8	6.3347		s38_4kpa-14-Image Export-08_s2_FITC-T2_ORG.tif:0030-0154	308.4	5.7314		s86_8kpa-09-Image Export-14_s1_FITC-T2_ORG.tif:0101-0781	35.8	3.57795		s38_16kpa-16-Image Export-10_s1_FITC-T2_ORG.tif:0456-2136	37.4	3.62167
s86_1kpa-06-Image Export-11_s1_FITC-T2_ORG.tif:0013-0088	330.2	5.7997		s38_2kpa-12-Image Export-07_s2_FITC-T2_ORG.tif:0112-0984	1040.4	6.94736		s38_4kpa-14-Image Export-08_s2_FITC-T2_ORG.tif:0033-0165	233.6	5.45361		s86_8kpa-09-Image Export-14_s1_FITC-T2_ORG.tif:0104-0821	1056	6.96224		s38_16kpa-16-Image Export-10_s1_FITC-T2_ORG.tif:0461-2165	34.3	3.53515
s86_1kpa-06-Image Export-11_s1_FITC-T2_ORG.tif:0014-0101	208.7	5.3409		s38_2kpa-12-Image Export-07_s2_FITC-T2_ORG.tif:0116-1053	104.4	4.64823		s38_4kpa-14-Image Export-08_s2_FITC-T2_ORG.tif:0038-0197	174.4	5.16135		s86_8kpa-09-Image Export-14_s1_FITC-T2_ORG.tif:0105-0812	260.1	5.56107		s38_16kpa-16-Image Export-10_s1_FITC-T2_ORG.tif:0463-2176	362.9	5.89413
s86_1kpa-06-Image Export-11_s1_FITC-T2_ORG.tif:0015-0107	352	5.86363		s38_2kpa-12-Image Export-07_s2_FITC-T2_ORG.tif:0117-1097	1531	7.33368		s38_4kpa-14-Image Export-08_s2_FITC-T2_ORG.tif:0051-0214	297.5	5.69541		s86_8kpa-09-Image Export-14_s1_FITC-T2_ORG.tif:0106-0814	501.5	6.2176		s38_16kpa-16-Image Export-10_s1_FITC-T2_ORG.tif:0466-2183	98.1	4.58599
s86_1kpa-06-Image Export-11_s1_FITC-T2_ORG.tif:0016-0143	292.8	5.67949		s38_2kpa-12-Image Export-07_s2_FITC-T2_ORG.tif:0118-1074	49.8	3.90801		s38_4kpa-14-Image Export-08_s2_FITC-T2_ORG.tif:0054-0221	520.2	6.25421		s86_8kpa-09-Image Export-14_s1_FITC-T2_ORG.tif:0108-0810	233.6	5.45361		s38_16kpa-16-Image Export-10_s1_FITC-T2_ORG.tif:0473-2241	1342.6	7.20236
s86_1kpa-06-Image Export-11_s1_FITC-T2_ORG.tif:0017-0142	392.5	5.97254		s38_2kpa-12-Image Export-07_s2_FITC-T2_ORG.tif:0119-1100	542	6.29527		s38_4kpa-14-Image Export-08_s2_FITC-T2_ORG.tif:0064-0234	141.7	4.95371		s86_8kpa-09-Image Export-14_s1_FITC-T2_ORG.tif:0109-0827	1021.7	6.92922		s38_16kpa-16-Image Export-10_s1_FITC-T2_ORG.tif:0475-2235	165.1	5.10655
s86_1kpa-06-Image Export-11_s1_FITC-T2_ORG.tif:0018-0142	772.5	6.64963		s38_2kpa-12-Image Export-07_s2_FITC-T2_ORG.tif:0121-1082	48.3	3.87743		s38_4kpa-14-Image Export-08_s2_FITC-T2_ORG.tif:0076-0267	252.3	5.53062		s86_8kpa-09-Image Export-14_s1_FITC-T2_ORG.tif:0110-0817	518.6	6.25113		s38_16kpa-16-Image Export-10_s1_FITC-T2_ORG.tif:0476-2251	62.3	4.13196
s86_1kpa-06-Image Export-11_s1_FITC-T2_ORG.tif:0019-0142	320.8	5.77082		s38_2kpa-12-Image Export-07_s2_FITC-T2_ORG.tif:0124-1110	127.7	4.84968		s38_4kpa-14-Image Export-08_s2_FITC-T2_ORG.tif:0082-0291	133.9	4.89709		s86_8kpa-09-Image Export-14_s1_FITC-T2_ORG.tif:0112-0842	742.9	6.61056		s38_16kpa-16-Image Export-10_s1_FITC-T2_ORG.tif:0477-2280	1060.7	6.96668
s86_1kpa-06-Image Export-11_s1_FITC-T2_ORG.tif:0020-0144	168.2	5.12515		s38_2kpa-12-Image Export-07_s2_FITC-T2_ORG.tif:0126-1122	70.1	4.24992		s38_4kpa-14-Image Export-08_s2_FITC-T2_ORG.tif:0083-0304	406.5	6.00758		s86_8kpa-09-Image Export-14_s1_FITC-T2_ORG.tif:0113-0837	105.9	4.6625		s38_16kpa-16-Image Export-10_s1_FITC-T2_ORG.tif:0478-2308	1594.9	7.37457
s86_1kpa-06-Image Export-11_s1_FITC-T2_ORG.tif:0021-0222	817.7	6.7065		s38_2kpa-12-Image Export-07_s2_FITC-T2_ORG.tif:0127-1147	914.3	6.81816		s38_4kpa-14-Image Export-08_s2_FITC-T2_ORG.tif:0089-0300	63.9	4.15732		s86_8kpa-09-Image Export-14_s1_FITC-T2_ORG.tif:0114-0844	580.9	6.36458		s38_16kpa-16-Image Export-10_s1_FITC-T2_ORG.tif:0479-2284	269.4	5.5962
s86_1kpa-06-Image Export-11_s1_FITC-T2_ORG.tif:0022-0183	780.3	6.65968		s38_2kpa-12-Image Export-07_s2_FITC-T2_ORG.tif:0129-1136	35.8	3.57795		s38_4kpa-14-Image Export-08_s2_FITC-T2_ORG.tif:0096-0328	179.1	5.18794		s86_8kpa-09-Image Export-14_s1_FITC-T2_ORG.tif:0115-0849	37.4	3.62167		s38_16kpa-16-Image Export-10_s1_FITC-T2_ORG.tif:0480-2289	1328.6	7.19188
s86_1kpa-06-Image Export-11_s1_FITC-T2_ORG.tif:0023-0183	364.5	5.89853		s38_2kpa-12-Image Export-07_s2_FITC-T2_ORG.tif:0130-1171	948.5	6.85488		s38_4kpa-14-Image Export-08_s2_FITC-T2_ORG.tif:0104-0347	275.7	5.61931		s86_8kpa-09-Image Export-14_s1_FITC-T2_ORG.tif:0116-0855	119.9	4.78666		s38_16kpa-16-Image Export-10_s1_FITC-T2_ORG.tif:0483-2314	1121.4	7.02233
s86_1kpa-06-Image Export-11_s1_FITC-T2_ORG.tif:0024-0185	152.6	5.02782		s38_2kpa-12-Image Export-07_s2_FITC-T2_ORG.tif:0131-1175	975	6.88244		s38_4kpa-14-Image Export-08_s2_FITC-T2_ORG.tif:0110-0393	1085.6	6.98989		s86_8kpa-09-Image Export-14_s1_FITC-T2_ORG.tif:0117-0861	42.1	3.74005		s38_16kpa-16-Image Export-10_s1_FITC-T2_ORG.tif:0484-2294	88.8	4.48639
s86_1kpa-06-Image Export-11_s1_FITC-T2_ORG.tif:0025-0204	601.2	6.39893		s38_2kpa-12-Image Export-07_s2_FITC-T2_ORG.tif:0132-1178	685.3	6.52986		s38_4kpa-14-Image Export-08_s2_FITC-T2_ORG.tif:0111-0370	67	4.20469		s86_8kpa-09-Image Export-14_s1_FITC-T2_ORG.tif:0118-0871	303.7	5.71604		s38_16kpa-16-Image Export-10_s1_FITC-T2_ORG.tif:0485-2301	239.9	5.48022
s86_1kpa-06-Image Export-11_s1_FITC-T2_ORG.tif:0026-0193	38.9	3.66099		s38_2kpa-12-Image Export-07_s2_FITC-T2_ORG.tif:0134-1177	70.1	4.24992		s38_4kpa-14-Image Export-08_s2_FITC-T2_ORG.tif:0119-0403	77.9	4.35543		s86_8kpa-09-Image Export-14_s1_FITC-T2_ORG.tif:0119-0878	492.2	6.19889		s38_16kpa-16-Image Export-10_s1_FITC-T2_ORG.tif:0487-2316	422.1	6.04524
s86_1kpa-06-Image Export-11_s1_FITC-T2_ORG.tif:0027-0202	45.2	3.8111		s38_2kpa-12-Image Export-07_s2_FITC-T2_ORG.tif:0136-1232	599.6	6.39626		s38_4kpa-14-Image Export-08_s2_FITC-T2_ORG.tif:0130-0441	99.7	4.60217		s86_8kpa-09-Image Export-14_s1_FITC-T2_ORG.tif:0120-0883	182.2	5.2051		s38_16kpa-16-Image Export-10_s2_FITC-T2_ORG.tif:0002-0079	3664.8	8.20653
s86_1kpa-06-Image Export-11_s1_FITC-T2_ORG.tif:0028-0208	79.4	4.3745		s38_2kpa-12-Image Export-07_s2_FITC-T2_ORG.tif:0137-1250	534.2	6.28077		s38_4kpa-14-Image Export-08_s2_FITC-T2_ORG.tif:0134-0464	1929.7	7.56512		s86_8kpa-09-Image Export-14_s1_FITC-T2_ORG.tif:0121-0907	987.5	6.89518		s38_16kpa-16-Image Export-10_s2_FITC-T2_ORG.tif:0006-0033	247.6	5.51181
s86_1kpa-06-Image Export-11_s1_FITC-T2_ORG.tif:0029-0216	288.1	5.66331		s38_2kpa-12-Image Export-07_s2_FITC-T2_ORG.tif:0141-1334	2261.5	7.72378		s38_4kpa-14-Image Export-08_s2_FITC-T2_ORG.tif:0136-0479	797.4	6.68136		s86_8kpa-09-Image Export-14_s1_FITC-T2_ORG.tif:0122-0886	31.2	3.44042		s38_16kpa-16-Image Export-10_s2_FITC-T2_ORG.tif:0007-0043	260.1	5.56107
s86_1kpa-06-Image Export-11_s1_FITC-T2_ORG.tif:0030-0215	59.2	4.08092		s38_2kpa-12-Image Export-07_s2_FITC-T2_ORG.tif:0142-1309	43.6	3.77506		s38_4kpa-14-Image Export-08_s2_FITC-T2_ORG.tif:0141-0473	31.2	3.44042		s86_8kpa-09-Image Export-14_s1_FITC-T2_ORG.tif:0123-0887	35.8	3.57795		s38_16kpa-16-Image Export-10_s2_FITC-T2_ORG.tif:0010-0065	856.6	6.75297
s86_1kpa-06-Image Export-11_s1_FITC-T2_ORG.tif:0031-0222	422.1	6.04524		s38_2kpa-12-Image Export-07_s2_FITC-T2_ORG.tif:0143-1317	71.6	4.2711		s38_4kpa-14-Image Export-08_s2_FITC-T2_ORG.tif:0143-0481	59.2	4.08092		s86_8kpa-09-Image Export-14_s1_FITC-T2_ORG.tif:0124-0912	457.9	6.12665		s38_16kpa-16-Image Export-10_s2_FITC-T2_ORG.tif:0012-0169	5047.9	8.52673
s86_1kpa-06-Image Export-11_s1_FITC-T2_ORG.tif:0032-0234	63.9	4.15732		s38_2kpa-12-Image Export-07_s2_FITC-T2_ORG.tif:0145-1359	280.4	5.63622		s38_4kpa-14-Image Export-08_s2_FITC-T2_ORG.tif:0151-0507	158.9	5.06828		s86_8kpa-09-Image Export-14_s1_FITC-T2_ORG.tif:0125-0908	537.3	6.28656		s38_16kpa-16-Image Export-10_s2_FITC-T2_ORG.tif:0013-0164	1024.8	6.93225
s86_1kpa-06-Image Export-11_s1_FITC-T2_ORG.tif:0033-0256	417.4	6.03404		s38_2kpa-12-Image Export-07_s2_FITC-T2_ORG.tif:0146-1386	1079.4	6.98416		s38_4kpa-14-Image Export-08_s2_FITC-T2_ORG.tif:0155-0516	57.6	4.05352		s86_8kpa-09-Image Export-14_s1_FITC-T2_ORG.tif:0126-0920	400.3	5.99221		s38_16kpa-16-Image Export-10_s2_FITC-T2_ORG.tif:0015-0154	3250.5	8.08656
s86_1kpa-06-Image Export-11_s1_FITC-T2_ORG.tif:0034-0264	1862.8	7.52984		s38_2kpa-12-Image Export-07_s2_FITC-T2_ORG.tif:0148-1373	32.7	3.48738		s38_4kpa-14-Image Export-08_s2_FITC-T2_ORG.tif:0179-0673	2122.9	7.66054		s86_8kpa-09-Image Export-14_s1_FITC-T2_ORG.tif:0127-0926	386.3	5.95661		s38_16kpa-16-Image Export-10_s2_FITC-T2_ORG.tif:0019-0150	168.2	5.12515
s86_1kpa-06-Image Export-11_s1_FITC-T2_ORG.tif:0035-0291	331.7	5.80423		s38_2kpa-12-Image Export-07_s2_FITC-T2_ORG.tif:0153-1437	2473.3	7.81331		s38_4kpa-14-Image Export-08_s2_FITC-T2_ORG.tif:0188-0698	2487.3	7.81895		s86_8kpa-09-Image Export-14_s1_FITC-T2_ORG.tif:0128-0948	319.3	5.76613		s38_16kpa-16-Image Export-10_s2_FITC-T2_ORG.tif:0023-0172	266.3	5.58462
s86_1kpa-06-Image Export-11_s1_FITC-T2_ORG.tif:0036-0315	652.6	6.48096		s38_2kpa-12-Image Export-07_s2_FITC-T2_ORG.tif:0154-1425	1098	7.00125		s38_4kpa-14-Image Export-08_s2_FITC-T2_ORG.tif:0199-0720	1517	7.32449		s86_8kpa-09-Image Export-14_s1_FITC-T2_ORG.tif:0129-0939	37.4	3.62167		s38_16kpa-16-Image Export-10_s2_FITC-T2_ORG.tif:0030-0189	1144.8	7.04299
s86_1kpa-06-Image Export-11_s1_FITC-T2_ORG.tif:0037-0307	42.1	3.74005		s38_2kpa-12-Image Export-07_s2_FITC-T2_ORG.tif:0157-1421	412.7	6.02272		s38_4kpa-14-Image Export-08_s2_FITC-T2_ORG.tif:0218-0783	1306.7	7.17526		s86_8kpa-09-Image Export-14_s1_FITC-T2_ORG.tif:0130-0978	236.7	5.46679		s38_16kpa-16-Image Export-10_s2_FITC-T2_ORG.tif:0032-0186	76.3	4.33467
s86_1kpa-06-Image Export-11_s1_FITC-T2_ORG.tif:0038-0322	74.8	4.31482		s38_2kpa-12-Image Export-07_s2_FITC-T2_ORG.tif:0158-1424	126.2	4.83787		s38_4kpa-14-Image Export-08_s2_FITC-T2_ORG.tif:0219-0763	31.2	3.44042		s86_8kpa-09-Image Export-14_s1_FITC-T2_ORG.tif:0131-0984	325.5	5.78536		s38_16kpa-16-Image Export-10_s2_FITC-T2_ORG.tif:0038-0234	2255.3	7.72104
s86_1kpa-06-Image Export-11_s1_FITC-T2_ORG.tif:0039-0339	378.5	5.93622		s38_2kpa-12-Image Export-07_s2_FITC-T2_ORG.tif:0159-1416	53	3.97029		s38_4kpa-14-Image Export-08_s2_FITC-T2_ORG.tif:0223-0784	507.7	6.22989		s86_8kpa-09-Image Export-14_s1_FITC-T2_ORG.tif:0132-1004	1791.1	7.49059		s38_16kpa-16-Image Export-10_s2_FITC-T2_ORG.tif:0047-0228	392.5	5.97254
s86_1kpa-06-Image Export-11_s1_FITC-T2_ORG.tif:0040-0345	38.9	3.66099		s38_2kpa-12-Image Export-07_s2_FITC-T2_ORG.tif:0161-1426	31.2	3.44042		s38_4kpa-14-Image Export-08_s2_FITC-T2_ORG.tif:0224-0775	37.4	3.62167		s86_8kpa-09-Image Export-14_s1_FITC-T2_ORG.tif:0133-1066	903.4	6.80617		s38_16kpa-16-Image Export-10_s2_FITC-T2_ORG.tif:0055-0251	222.7	5.40583
s86_1kpa-06-Image Export-11_s1_FITC-T2_ORG.tif:0041-0358	415.9	6.03044		s38_2kpa-12-Image Export-07_s2_FITC-T2_ORG.tif:0163-1446	985.9	6.89355		s38_4kpa-14-Image Export-08_s2_FITC-T2_ORG.tif:0225-0787	442.3	6.09199		s86_8kpa-09-Image Export-14_s1_FITC-T2_ORG.tif:0134-1060	551.4	6.31246		s38_16kpa-16-Image Export-10_s2_FITC-T2_ORG.tif:0060-0284	861.3	6.75844
s86_1kpa-06-Image Export-11_s1_FITC-T2_ORG.tif:0044-0393	229	5.43372		s38_2kpa-12-Image Export-07_s2_FITC-T2_ORG.tif:0173-1490	96.6	4.57058		s38_4kpa-14-Image Export-08_s2_FITC-T2_ORG.tif:0226-0790	38.9	3.66099		s86_8kpa-09-Image Export-14_s1_FITC-T2_ORG.tif:0135-1062	278.8	5.63049		s38_16kpa-16-Image Export-10_s2_FITC-T2_ORG.tif:0062-0293	1154.1	7.05108
s86_1kpa-06-Image Export-11_s1_FITC-T2_ORG.tif:0045-0395	311.5	5.7414		s38_2kpa-12-Image Export-07_s2_FITC-T2_ORG.tif:0177-1535	579.4	6.36199		s38_4kpa-14-Image Export-08_s2_FITC-T2_ORG.tif:0227-0837	1260	7.13887		s86_8kpa-09-Image Export-14_s1_FITC-T2_ORG.tif:0136-1090	766.3	6.64157		s38_16kpa-16-Image Export-10_s2_FITC-T2_ORG.tif:0069-0289	42.1	3.74005
s86_1kpa-06-Image Export-11_s1_FITC-T2_ORG.tif:0047-0425	342.7	5.83686		s38_2kpa-12-Image Export-07_s2_FITC-T2_ORG.tif:0180-1560	1151	7.04839		s38_4kpa-14-Image Export-08_s2_FITC-T2_ORG.tif:0229-0818	182.2	5.2051		s86_8kpa-09-Image Export-14_s1_FITC-T2_ORG.tif:0137-1088	43.6	3.77506		s38_16kpa-16-Image Export-10_s2_FITC-T2_ORG.tif:0075-0309	235.2	5.46044
s86_1kpa-06-Image Export-11_s1_FITC-T2_ORG.tif:0049-0422	429.9	6.06355		s38_2kpa-12-Image Export-07_s2_FITC-T2_ORG.tif:0183-1554	91.9	4.5207		s38_4kpa-14-Image Export-08_s2_FITC-T2_ORG.tif:0230-0813	43.6	3.77506		s86_8kpa-09-Image Export-14_s1_FITC-T2_ORG.tif:0138-1096	185.3	5.22198		s38_16kpa-16-Image Export-10_s2_FITC-T2_ORG.tif:0080-0334	116.8	4.76046
s86_1kpa-06-Image Export-11_s1_FITC-T2_ORG.tif:0051-0420	43.6	3.77506		s38_2kpa-12-Image Export-07_s2_FITC-T2_ORG.tif:0185-1564	102.8	4.63279		s38_4kpa-14-Image Export-08_s2_FITC-T2_ORG.tif:0235-0903	674.4	6.51382		s86_8kpa-09-Image Export-14_s1_FITC-T2_ORG.tif:0139-1100	540.5	6.29249		s38_16kpa-16-Image Export-10_s2_FITC-T2_ORG.tif:0083-0352	246.1	5.50574
s86_1kpa-06-Image Export-11_s1_FITC-T2_ORG.tif:0052-0443	292.8	5.67949		s38_2kpa-12-Image Export-07_s2_FITC-T2_ORG.tif:0189-1624	3102.5	8.03996		s38_4kpa-14-Image Export-08_s2_FITC-T2_ORG.tif:0236-0918	1169.7	7.0645		s86_8kpa-09-Image Export-14_s1_FITC-T2_ORG.tif:0140-1097	32.7	3.48738		s38_16kpa-16-Image Export-10_s2_FITC-T2_ORG.tif:0086-0356	132.4	4.88583
s86_1kpa-06-Image Export-11_s1_FITC-T2_ORG.tif:0054-0460	367.6	5.907		s38_2kpa-12-Image Export-07_s2_FITC-T2_ORG.tif:0191-1590	445.4	6.09897		s38_4kpa-14-Image Export-08_s2_FITC-T2_ORG.tif:0237-0962	1299	7.16935		s86_8kpa-09-Image Export-14_s1_FITC-T2_ORG.tif:0141-1100	32.7	3.48738		s38_16kpa-16-Image Export-10_s2_FITC-T2_ORG.tif:0087-0370	53	3.97029
s86_1kpa-06-Image Export-11_s1_FITC-T2_ORG.tif:0060-0503	168.2	5.12515		s38_2kpa-12-Image Export-07_s2_FITC-T2_ORG.tif:0192-1588	42.1	3.74005		s38_4kpa-14-Image Export-08_s2_FITC-T2_ORG.tif:0240-0925	635.5	6.45441		s86_8kpa-09-Image Export-14_s1_FITC-T2_ORG.tif:0142-1102	48.3	3.87743		s38_16kpa-16-Image Export-10_s2_FITC-T2_ORG.tif:0090-0382	130.8	4.87367
s86_1kpa-06-Image Export-11_s1_FITC-T2_ORG.tif:0064-0582	727.4	6.58948		s38_2kpa-12-Image Export-07_s2_FITC-T2_ORG.tif:0194-1604	327.1	5.79027		s38_4kpa-14-Image Export-08_s2_FITC-T2_ORG.tif:0241-0918	32.7	3.48738		s86_8kpa-09-Image Export-14_s1_FITC-T2_ORG.tif:0143-1120	894	6.79571		s38_16kpa-16-Image Export-10_s2_FITC-T2_ORG.tif:0094-0409	697.8	6.54793
s86_1kpa-06-Image Export-11_s1_FITC-T2_ORG.tif:0065-0568	225.8	5.41965		s38_2kpa-12-Image Export-07_s2_FITC-T2_ORG.tif:0195-1617	162	5.0876		s38_4kpa-14-Image Export-08_s2_FITC-T2_ORG.tif:0242-0927	35.8	3.57795		s86_8kpa-09-Image Export-14_s1_FITC-T2_ORG.tif:0144-1129	814.6	6.7027		s38_16kpa-16-Image Export-10_s2_FITC-T2_ORG.tif:0096-0405	197.8	5.28726
s86_1kpa-06-Image Export-11_s1_FITC-T2_ORG.tif:0067-0598	205.6	5.32593		s38_2kpa-12-Image Export-07_s2_FITC-T2_ORG.tif:0197-1634	162	5.0876		s38_4kpa-14-Image Export-08_s2_FITC-T2_ORG.tif:0243-0934	362.9	5.89413		s86_8kpa-09-Image Export-14_s1_FITC-T2_ORG.tif:0145-1131	476.6	6.16668		s38_16kpa-16-Image Export-10_s2_FITC-T2_ORG.tif:0100-0451	459.5	6.13014
s86_1kpa-06-Image Export-11_s1_FITC-T2_ORG.tif:0070-0624	366	5.90263		s38_2kpa-12-Image Export-07_s2_FITC-T2_ORG.tif:0199-1632	358.2	5.88109		s38_4kpa-14-Image Export-08_s2_FITC-T2_ORG.tif:0244-0936	70.1	4.24992		s86_8kpa-09-Image Export-14_s1_FITC-T2_ORG.tif:0146-1191	686.9	6.53219		s38_16kpa-16-Image Export-10_s2_FITC-T2_ORG.tif:0115-0510	440.8	6.08859
s86_1kpa-06-Image Export-11_s1_FITC-T2_ORG.tif:0071-0658	889.3	6.79043		s38_2kpa-12-Image Export-07_s2_FITC-T2_ORG.tif:0202-1659	249.2	5.51826		s38_4kpa-14-Image Export-08_s2_FITC-T2_ORG.tif:0247-0992	2302	7.74153		s86_8kpa-09-Image Export-14_s1_FITC-T2_ORG.tif:0147-1207	749.2	6.61901		s38_16kpa-16-Image Export-10_s2_FITC-T2_ORG.tif:0117-0497	35.8	3.57795
s86_1kpa-06-Image Export-11_s1_FITC-T2_ORG.tif:0072-0662	454.8	6.11986		s38_2kpa-12-Image Export-07_s2_FITC-T2_ORG.tif:0205-1676	482.8	6.1796		s38_4kpa-14-Image Export-08_s2_FITC-T2_ORG.tif:0248-0994	641.7	6.46412		s86_8kpa-09-Image Export-14_s1_FITC-T2_ORG.tif:0148-1194	697.8	6.54793		s38_16kpa-16-Image Export-10_s2_FITC-T2_ORG.tif:0118-0514	439.2	6.08495
s86_1kpa-06-Image Export-11_s1_FITC-T2_ORG.tif:0073-0681	953.2	6.85982		s38_2kpa-12-Image Export-07_s2_FITC-T2_ORG.tif:0206-1682	465.7	6.14354		s38_4kpa-14-Image Export-08_s2_FITC-T2_ORG.tif:0249-1020	708.7	6.56343		s86_8kpa-09-Image Export-14_s1_FITC-T2_ORG.tif:0149-1191	278.8	5.63049		s38_16kpa-16-Image Export-10_s2_FITC-T2_ORG.tif:0121-0513	67	4.20469
s86_1kpa-06-Image Export-11_s1_FITC-T2_ORG.tif:0075-0689	77.9	4.35543		s38_2kpa-12-Image Export-07_s2_FITC-T2_ORG.tif:0208-1716	1035.7	6.94283		s38_4kpa-14-Image Export-08_s2_FITC-T2_ORG.tif:0250-1021	85.7	4.45085		s86_8kpa-09-Image Export-14_s1_FITC-T2_ORG.tif:0150-1204	710.2	6.56555		s38_16kpa-16-Image Export-10_s2_FITC-T2_ORG.tif:0127-0531	141.7	4.95371
s86_1kpa-06-Image Export-11_s1_FITC-T2_ORG.tif:0076-0750	366	5.90263		s38_2kpa-12-Image Export-07_s2_FITC-T2_ORG.tif:0212-1728	718	6.57647		s38_4kpa-14-Image Export-08_s2_FITC-T2_ORG.tif:0252-1040	57.6	4.05352		s86_8kpa-09-Image Export-14_s1_FITC-T2_ORG.tif:0151-1198	297.5	5.69541		s38_16kpa-16-Image Export-10_s2_FITC-T2_ORG.tif:0129-0567	1219.5	7.1062
s86_1kpa-06-Image Export-11_s1_FITC-T2_ORG.tif:0077-0742	409.6	6.01518		s38_2kpa-12-Image Export-07_s2_FITC-T2_ORG.tif:0214-1740	165.1	5.10655		s38_4kpa-14-Image Export-08_s2_FITC-T2_ORG.tif:0253-1058	612.1	6.4169		s86_8kpa-09-Image Export-14_s1_FITC-T2_ORG.tif:0152-1199	48.3	3.87743		s38_16kpa-16-Image Export-10_s2_FITC-T2_ORG.tif:0132-0555	77.9	4.35543
s86_1kpa-06-Image Export-11_s1_FITC-T2_ORG.tif:0078-0761	295.9	5.69002		s38_2kpa-12-Image Export-07_s2_FITC-T2_ORG.tif:0215-1734	369.1	5.91107		s38_4kpa-14-Image Export-08_s2_FITC-T2_ORG.tif:0255-1065	570	6.34564		s86_8kpa-09-Image Export-14_s1_FITC-T2_ORG.tif:0153-1209	325.5	5.78536		s38_16kpa-16-Image Export-10_s2_FITC-T2_ORG.tif:0137-0568	60.7	4.10594
s86_1kpa-06-Image Export-11_s1_FITC-T2_ORG.tif:0079-0781	528	6.2691		s38_2kpa-12-Image Export-07_s2_FITC-T2_ORG.tif:0217-1760	892.4	6.79391		s38_4kpa-14-Image Export-08_s2_FITC-T2_ORG.tif:0257-1078	45.2	3.8111		s86_8kpa-09-Image Export-14_s1_FITC-T2_ORG.tif:0154-1216	442.3	6.09199		s38_16kpa-16-Image Export-10_s2_FITC-T2_ORG.tif:0140-0577	535.8	6.28376
s86_1kpa-06-Image Export-11_s1_FITC-T2_ORG.tif:0080-0770	51.4	3.93964		s38_2kpa-12-Image Export-07_s2_FITC-T2_ORG.tif:0221-1779	1459.4	7.28578		s38_4kpa-14-Image Export-08_s2_FITC-T2_ORG.tif:0258-1078	109	4.69135		s86_8kpa-09-Image Export-14_s1_FITC-T2_ORG.tif:0155-1227	422.1	6.04524		s38_16kpa-16-Image Export-10_s2_FITC-T2_ORG.tif:0147-0671	1189.9	7.08162
s86_1kpa-06-Image Export-11_s1_FITC-T2_ORG.tif:0081-0772	42.1	3.74005		s38_2kpa-12-Image Export-07_s2_FITC-T2_ORG.tif:0223-1808	937.6	6.84332		s38_4kpa-14-Image Export-08_s2_FITC-T2_ORG.tif:0259-1096	864.4	6.76204		s86_8kpa-09-Image Export-14_s1_FITC-T2_ORG.tif:0156-1234	749.2	6.61901		s38_16kpa-16-Image Export-10_s2_FITC-T2_ORG.tif:0151-0654	2023.2	7.61244
s86_1kpa-06-Image Export-11_s1_FITC-T2_ORG.tif:0082-0787	358.2	5.88109		s38_2kpa-12-Image Export-07_s2_FITC-T2_ORG.tif:0225-1817	1842.5	7.51888		s38_4kpa-14-Image Export-08_s2_FITC-T2_ORG.tif:0260-1090	112.1	4.71939		s86_8kpa-09-Image Export-14_s1_FITC-T2_ORG.tif:0157-1249	2794.2	7.9353		s38_16kpa-16-Image Export-10_s2_FITC-T2_ORG.tif:0173-0722	107.5	4.67749
s86_1kpa-06-Image Export-11_s1_FITC-T2_ORG.tif:0083-0786	482.8	6.1796		s38_2kpa-12-Image Export-07_s2_FITC-T2_ORG.tif:0226-1881	1982.7	7.59221		s38_4kpa-14-Image Export-08_s2_FITC-T2_ORG.tif:0262-1155	2342.5	7.75897		s86_8kpa-09-Image Export-14_s1_FITC-T2_ORG.tif:0158-1231	155.8	5.04857		s38_16kpa-16-Image Export-10_s2_FITC-T2_ORG.tif:0174-0755	2555.9	7.84616
s86_1kpa-06-Image Export-11_s1_FITC-T2_ORG.tif:0084-0801	548.2	6.30664		s38_2kpa-12-Image Export-07_s2_FITC-T2_ORG.tif:0227-1814	249.2	5.51826		s38_4kpa-14-Image Export-08_s2_FITC-T2_ORG.tif:0263-1128	953.2	6.85982		s86_8kpa-09-Image Export-14_s1_FITC-T2_ORG.tif:0159-1235	81	4.39445		s38_16kpa-16-Image Export-10_s2_FITC-T2_ORG.tif:0210-0774	59.2	4.08092
s86_1kpa-06-Image Export-11_s1_FITC-T2_ORG.tif:0086-0827	1076.2	6.98119		s38_2kpa-12-Image Export-07_s2_FITC-T2_ORG.tif:0228-1827	490.6	6.19563		s38_4kpa-14-Image Export-08_s2_FITC-T2_ORG.tif:0265-1155	344.2	5.84122		s86_8kpa-09-Image Export-14_s1_FITC-T2_ORG.tif:0160-1240	34.3	3.53515		s38_16kpa-16-Image Export-10_s2_FITC-T2_ORG.tif:0215-0787	70.1	4.24992
s86_1kpa-06-Image Export-11_s1_FITC-T2_ORG.tif:0087-0810	350.4	5.85908		s38_2kpa-12-Image Export-07_s2_FITC-T2_ORG.tif:0229-1822	124.6	4.82511		s38_4kpa-14-Image Export-08_s2_FITC-T2_ORG.tif:0267-1144	104.4	4.64823		s86_8kpa-09-Image Export-14_s1_FITC-T2_ORG.tif:0161-1242	140.2	4.94307		s38_16kpa-16-Image Export-10_s2_FITC-T2_ORG.tif:0226-0824	370.7	5.91539
s86_1kpa-06-Image Export-11_s1_FITC-T2_ORG.tif:0089-0841	300.6	5.70578		s38_2kpa-12-Image Export-07_s2_FITC-T2_ORG.tif:0230-1841	794.3	6.67746		s38_4kpa-14-Image Export-08_s2_FITC-T2_ORG.tif:0270-1154	62.3	4.13196		s86_8kpa-09-Image Export-14_s1_FITC-T2_ORG.tif:0162-1254	353.6	5.86817		s38_16kpa-16-Image Export-10_s2_FITC-T2_ORG.tif:0230-0815	127.7	4.84968
s86_1kpa-06-Image Export-11_s1_FITC-T2_ORG.tif:0091-0870	652.6	6.48096		s38_2kpa-12-Image Export-07_s2_FITC-T2_ORG.tif:0231-1845	752.3	6.62314		s38_4kpa-14-Image Export-08_s2_FITC-T2_ORG.tif:0273-1193	38.9	3.66099		s86_8kpa-09-Image Export-14_s1_FITC-T2_ORG.tif:0163-1260	588.7	6.37792		s38_16kpa-16-Image Export-10_s2_FITC-T2_ORG.tif:0256-0908	129.3	4.86214
s86_1kpa-06-Image Export-11_s1_FITC-T2_ORG.tif:0092-0882	481.3	6.17649		s38_2kpa-12-Image Export-07_s2_FITC-T2_ORG.tif:0232-1854	482.8	6.1796		s38_4kpa-14-Image Export-08_s2_FITC-T2_ORG.tif:0274-1195	88.8	4.48639		s86_8kpa-09-Image Export-14_s1_FITC-T2_ORG.tif:0164-1258	151.1	5.01794		s38_16kpa-16-Image Export-10_s2_FITC-T2_ORG.tif:0260-0965	1510.8	7.32039
s86_1kpa-06-Image Export-11_s1_FITC-T2_ORG.tif:0093-0873	412.7	6.02272		s38_2kpa-12-Image Export-07_s2_FITC-T2_ORG.tif:0233-1847	35.8	3.57795		s38_4kpa-14-Image Export-08_s2_FITC-T2_ORG.tif:0275-1204	77.9	4.35543		s86_8kpa-09-Image Export-14_s1_FITC-T2_ORG.tif:0165-1263	46.7	3.84374		s38_16kpa-16-Image Export-10_s2_FITC-T2_ORG.tif:0264-0987	330.2	5.7997
s86_1kpa-06-Image Export-11_s1_FITC-T2_ORG.tif:0094-0872	130.8	4.87367		s38_2kpa-12-Image Export-07_s2_FITC-T2_ORG.tif:0234-1850	42.1	3.74005		s38_4kpa-14-Image Export-08_s2_FITC-T2_ORG.tif:0277-1216	137.1	4.92071		s86_8kpa-09-Image Export-14_s1_FITC-T2_ORG.tif:0166-1283	376.9	5.93198		s38_16kpa-16-Image Export-10_s2_FITC-T2_ORG.tif:0265-0984	584.1	6.37007
s86_1kpa-06-Image Export-11_s1_FITC-T2_ORG.tif:0095-0888	434.5	6.0742		s38_2kpa-12-Image Export-07_s2_FITC-T2_ORG.tif:0235-1854	77.9	4.35543		s38_4kpa-14-Image Export-08_s2_FITC-T2_ORG.tif:0278-1206	70.1	4.24992		s86_8kpa-09-Image Export-14_s1_FITC-T2_ORG.tif:0169-1284	325.5	5.78536		s38_16kpa-16-Image Export-10_s2_FITC-T2_ORG.tif:0266-0998	1741.3	7.46239
s86_1kpa-06-Image Export-11_s1_FITC-T2_ORG.tif:0096-0876	213.4	5.36317		s38_2kpa-12-Image Export-07_s2_FITC-T2_ORG.tif:0236-1865	945.4	6.85161		s38_4kpa-14-Image Export-08_s2_FITC-T2_ORG.tif:0279-1207	46.7	3.84374		s86_8kpa-09-Image Export-14_s1_FITC-T2_ORG.tif:0170-1288	447	6.10256		s38_16kpa-16-Image Export-10_s2_FITC-T2_ORG.tif:0274-1015	208.7	5.3409
s86_1kpa-06-Image Export-11_s1_FITC-T2_ORG.tif:0097-0877	46.7	3.84374		s38_2kpa-12-Image Export-07_s2_FITC-T2_ORG.tif:0238-1874	573.2	6.35123		s38_4kpa-14-Image Export-08_s2_FITC-T2_ORG.tif:0281-1214	641.7	6.46412		s86_8kpa-09-Image Export-14_s1_FITC-T2_ORG.tif:0176-1353	543.6	6.29821		s38_16kpa-16-Image Export-10_s2_FITC-T2_ORG.tif:0277-1020	73.2	4.2932
s86_1kpa-06-Image Export-11_s1_FITC-T2_ORG.tif:0098-0885	247.6	5.51181		s38_2kpa-12-Image Export-07_s2_FITC-T2_ORG.tif:0241-1883	510.9	6.23617		s38_4kpa-14-Image Export-08_s2_FITC-T2_ORG.tif:0283-1217	110.6	4.70592		s86_8kpa-09-Image Export-14_s1_FITC-T2_ORG.tif:0177-1369	378.5	5.93622		s38_16kpa-16-Image Export-10_s2_FITC-T2_ORG.tif:0286-1048	35.8	3.57795
s86_1kpa-06-Image Export-11_s1_FITC-T2_ORG.tif:0099-0884	210.3	5.34854		s38_2kpa-12-Image Export-07_s2_FITC-T2_ORG.tif:0242-1905	425.2	6.05256		s38_4kpa-14-Image Export-08_s2_FITC-T2_ORG.tif:0285-1225	207.1	5.3332		s86_8kpa-09-Image Export-14_s1_FITC-T2_ORG.tif:0179-1375	225.8	5.41965		s38_16kpa-16-Image Export-10_s2_FITC-T2_ORG.tif:0292-1084	627.7	6.44206
s86_1kpa-06-Image Export-11_s1_FITC-T2_ORG.tif:0100-0904	1017.1	6.92471		s38_2kpa-12-Image Export-07_s2_FITC-T2_ORG.tif:0247-1948	531.1	6.27495		s38_4kpa-14-Image Export-08_s2_FITC-T2_ORG.tif:0286-1221	32.7	3.48738		s86_8kpa-09-Image Export-14_s1_FITC-T2_ORG.tif:0181-1409	700.9	6.55237		s38_16kpa-16-Image Export-10_s2_FITC-T2_ORG.tif:0295-1093	188.5	5.2391
s86_1kpa-06-Image Export-11_s1_FITC-T2_ORG.tif:0101-0915	325.5	5.78536		s38_2kpa-12-Image Export-07_s2_FITC-T2_ORG.tif:0261-2004	923.6	6.82828		s38_4kpa-14-Image Export-08_s2_FITC-T2_ORG.tif:0287-1254	534.2	6.28077		s86_8kpa-09-Image Export-14_s1_FITC-T2_ORG.tif:0182-1383	462.6	6.13686		s38_16kpa-16-Image Export-10_s2_FITC-T2_ORG.tif:0312-1157	314.6	5.7513
s86_1kpa-06-Image Export-11_s1_FITC-T2_ORG.tif:0102-0952	884.7	6.78525		s38_2kpa-12-Image Export-07_s2_FITC-T2_ORG.tif:0263-2039	1042	6.9489		s38_4kpa-14-Image Export-08_s2_FITC-T2_ORG.tif:0289-1284	1028	6.93537		s86_8kpa-09-Image Export-14_s1_FITC-T2_ORG.tif:0184-1386	423.6	6.04879		s38_16kpa-16-Image Export-10_s2_FITC-T2_ORG.tif:0314-1149	151.1	5.01794
s86_1kpa-06-Image Export-11_s1_FITC-T2_ORG.tif:0103-0945	476.6	6.16668		s38_2kpa-12-Image Export-07_s2_FITC-T2_ORG.tif:0264-2014	1013.9	6.92156		s38_4kpa-14-Image Export-08_s2_FITC-T2_ORG.tif:0292-1251	73.2	4.2932		s86_8kpa-09-Image Export-14_s1_FITC-T2_ORG.tif:0193-1433	88.8	4.48639		s38_16kpa-16-Image Export-10_s2_FITC-T2_ORG.tif:0315-1156	132.4	4.88583
s86_1kpa-06-Image Export-11_s1_FITC-T2_ORG.tif:0104-0949	299	5.70044		s38_2kpa-12-Image Export-07_s2_FITC-T2_ORG.tif:0265-2003	38.9	3.66099		s38_4kpa-14-Image Export-08_s2_FITC-T2_ORG.tif:0293-1301	162	5.0876		s86_8kpa-09-Image Export-14_s1_FITC-T2_ORG.tif:0194-1440	345.8	5.84586		s38_16kpa-16-Image Export-10_s2_FITC-T2_ORG.tif:0321-1208	1750.6	7.46771
s86_1kpa-06-Image Export-11_s1_FITC-T2_ORG.tif:0105-0951	57.6	4.05352		s38_2kpa-12-Image Export-07_s2_FITC-T2_ORG.tif:0268-2056	1213.3	7.1011		s38_4kpa-14-Image Export-08_s2_FITC-T2_ORG.tif:0295-1344	239.9	5.48022		s86_8kpa-09-Image Export-14_s1_FITC-T2_ORG.tif:0195-1436	87.2	4.4682		s38_16kpa-16-Image Export-10_s2_FITC-T2_ORG.tif:0323-1180	238.3	5.47353
s86_1kpa-06-Image Export-11_s1_FITC-T2_ORG.tif:0106-0961	425.2	6.05256		s38_2kpa-12-Image Export-07_s2_FITC-T2_ORG.tif:0270-2037	630.8	6.44699		s38_4kpa-14-Image Export-08_s2_FITC-T2_ORG.tif:0296-1402	1640.1	7.40251		s86_8kpa-09-Image Export-14_s1_FITC-T2_ORG.tif:0196-1444	56.1	4.02714		s38_16kpa-16-Image Export-10_s2_FITC-T2_ORG.tif:0328-1189	51.4	3.93964
s86_1kpa-06-Image Export-11_s1_FITC-T2_ORG.tif:0107-0956	204	5.31812		s38_2kpa-12-Image Export-07_s2_FITC-T2_ORG.tif:0274-2108	1115.2	7.01679		s38_4kpa-14-Image Export-08_s2_FITC-T2_ORG.tif:0298-1366	661.9	6.49511		s86_8kpa-09-Image Export-14_s1_FITC-T2_ORG.tif:0197-1454	403.4	5.99993		s38_16kpa-16-Image Export-10_s2_FITC-T2_ORG.tif:0331-1215	190	5.24702
s86_1kpa-06-Image Export-11_s1_FITC-T2_ORG.tif:0109-0962	144.8	4.97535		s38_2kpa-12-Image Export-07_s2_FITC-T2_ORG.tif:0280-2116	408.1	6.01151		s38_4kpa-14-Image Export-08_s2_FITC-T2_ORG.tif:0302-1389	109	4.69135		s86_8kpa-09-Image Export-14_s1_FITC-T2_ORG.tif:0198-1452	73.2	4.2932		s38_16kpa-16-Image Export-10_s2_FITC-T2_ORG.tif:0333-1224	43.6	3.77506
s86_1kpa-06-Image Export-11_s1_FITC-T2_ORG.tif:0110-0964	442.3	6.09199		s38_2kpa-12-Image Export-07_s2_FITC-T2_ORG.tif:0281-2107	352	5.86363		s38_4kpa-14-Image Export-08_s2_FITC-T2_ORG.tif:0308-1436	805.2	6.69109		s86_8kpa-09-Image Export-14_s1_FITC-T2_ORG.tif:0199-1469	389.4	5.96461		s38_16kpa-16-Image Export-10_s2_FITC-T2_ORG.tif:0334-1245	288.1	5.66331
s86_1kpa-06-Image Export-11_s1_FITC-T2_ORG.tif:0111-0995	686.9	6.53219		s38_2kpa-12-Image Export-07_s2_FITC-T2_ORG.tif:0290-2191	489.1	6.19257		s38_4kpa-14-Image Export-08_s2_FITC-T2_ORG.tif:0309-1444	767.8	6.64353		s86_8kpa-09-Image Export-14_s1_FITC-T2_ORG.tif:0200-1475	515.5	6.24514		s38_16kpa-16-Image Export-10_s2_FITC-T2_ORG.tif:0338-1269	202.5	5.31074
s86_1kpa-06-Image Export-11_s1_FITC-T2_ORG.tif:0112-0979	436.1	6.07787		s38_2kpa-12-Image Export-07_s2_FITC-T2_ORG.tif:0294-2198	163.5	5.09681		s38_4kpa-14-Image Export-08_s2_FITC-T2_ORG.tif:0311-1440	244.5	5.49922		s86_8kpa-09-Image Export-14_s1_FITC-T2_ORG.tif:0201-1466	45.2	3.8111		s38_16kpa-16-Image Export-10_s2_FITC-T2_ORG.tif:0342-1284	34.3	3.53515
s86_1kpa-06-Image Export-11_s1_FITC-T2_ORG.tif:0113-0983	214.9	5.37017		s38_2kpa-12-Image Export-07_s2_FITC-T2_ORG.tif:0303-2233	243	5.49306		s38_4kpa-14-Image Export-08_s2_FITC-T2_ORG.tif:0312-1434	1337.9	7.19886		s86_8kpa-09-Image Export-14_s1_FITC-T2_ORG.tif:0202-1494	521.8	6.25728		s38_16kpa-16-Image Export-10_s2_FITC-T2_ORG.tif:0362-1372	88.8	4.48639
s86_1kpa-06-Image Export-11_s1_FITC-T2_ORG.tif:0115-1000	253.9	5.53694		s38_2kpa-12-Image Export-07_s2_FITC-T2_ORG.tif:0304-2250	412.7	6.02272		s38_4kpa-14-Image Export-08_s2_FITC-T2_ORG.tif:0313-1464	1774	7.48099		s86_8kpa-09-Image Export-14_s1_FITC-T2_ORG.tif:0203-1526	1185.3	7.07775		s38_16kpa-16-Image Export-10_s2_FITC-T2_ORG.tif:0366-1386	185.3	5.22198
s86_1kpa-06-Image Export-11_s1_FITC-T2_ORG.tif:0118-1026	277.2	5.62474		s38_2kpa-12-Image Export-07_s2_FITC-T2_ORG.tif:0311-2300	607.4	6.40919		s38_4kpa-14-Image Export-08_s2_FITC-T2_ORG.tif:0317-1476	470.4	6.15358		s86_8kpa-09-Image Export-14_s1_FITC-T2_ORG.tif:0204-1505	369.1	5.91107		s38_16kpa-16-Image Export-10_s2_FITC-T2_ORG.tif:0369-1400	40.5	3.7013
s86_1kpa-06-Image Export-11_s1_FITC-T2_ORG.tif:0119-1037	476.6	6.16668		s38_2kpa-12-Image Export-07_s2_FITC-T2_ORG.tif:0312-2310	132.4	4.88583		s38_4kpa-14-Image Export-08_s2_FITC-T2_ORG.tif:0318-1478	727.4	6.58948		s86_8kpa-09-Image Export-14_s1_FITC-T2_ORG.tif:0205-1516	207.1	5.3332		s38_16kpa-16-Image Export-10_s2_FITC-T2_ORG.tif:0383-1466	267.9	5.59061
s86_1kpa-06-Image Export-11_s1_FITC-T2_ORG.tif:0120-1063	914.3	6.81816		s38_2kpa-12-Image Export-07_s2_FITC-T2_ORG.tif:0313-2329	708.7	6.56343		s38_4kpa-14-Image Export-08_s2_FITC-T2_ORG.tif:0321-1481	77.9	4.35543		s86_8kpa-09-Image Export-14_s1_FITC-T2_ORG.tif:0206-1513	34.3	3.53515		s38_16kpa-16-Image Export-10_s2_FITC-T2_ORG.tif:0398-1524	67	4.20469
s86_1kpa-06-Image Export-11_s1_FITC-T2_ORG.tif:0121-1070	607.4	6.40919		s86_2kpa-07-Image Export-12_s1_FITC-T2_ORG.tif:0001-0016	389.4	5.96461		s38_4kpa-14-Image Export-08_s2_FITC-T2_ORG.tif:0325-1530	591.9	6.38334		s86_8kpa-09-Image Export-14_s1_FITC-T2_ORG.tif:0207-1560	878.4	6.7781		s38_16kpa-16-Image Export-10_s2_FITC-T2_ORG.tif:0408-1555	48.3	3.87743
s86_1kpa-06-Image Export-11_s1_FITC-T2_ORG.tif:0122-1073	638.6	6.45928		s86_2kpa-07-Image Export-12_s1_FITC-T2_ORG.tif:0002-0011	35.8	3.57795		s38_4kpa-14-Image Export-08_s2_FITC-T2_ORG.tif:0337-1567	73.2	4.2932		s86_8kpa-09-Image Export-14_s1_FITC-T2_ORG.tif:0208-1569	271	5.60212		s38_16kpa-16-Image Export-10_s2_FITC-T2_ORG.tif:0413-1577	62.3	4.13196
s86_1kpa-06-Image Export-11_s1_FITC-T2_ORG.tif:0124-1062	73.2	4.2932		s86_2kpa-07-Image Export-12_s1_FITC-T2_ORG.tif:0004-0036	574.7	6.35385		s38_4kpa-14-Image Export-08_s2_FITC-T2_ORG.tif:0338-1586	524.9	6.26321		s86_8kpa-09-Image Export-14_s1_FITC-T2_ORG.tif:0209-1574	727.4	6.58948		s38_16kpa-16-Image Export-10_s2_FITC-T2_ORG.tif:0415-1582	40.5	3.7013
s86_1kpa-06-Image Export-11_s1_FITC-T2_ORG.tif:0126-1095	414.3	6.02659		s86_2kpa-07-Image Export-12_s1_FITC-T2_ORG.tif:0005-0039	658.8	6.49042		s38_4kpa-14-Image Export-08_s2_FITC-T2_ORG.tif:0353-1723	68.5	4.22683		s86_8kpa-09-Image Export-14_s1_FITC-T2_ORG.tif:0210-1560	48.3	3.87743		s38_16kpa-16-Image Export-10_s2_FITC-T2_ORG.tif:0417-1589	34.3	3.53515
s86_1kpa-06-Image Export-11_s1_FITC-T2_ORG.tif:0127-1135	842.6	6.73649		s86_2kpa-07-Image Export-12_s1_FITC-T2_ORG.tif:0007-0038	538.9	6.28953		s38_4kpa-14-Image Export-08_s2_FITC-T2_ORG.tif:0374-1837	609	6.41182		s86_8kpa-09-Image Export-14_s1_FITC-T2_ORG.tif:0212-1615	1624.5	7.39296		s38_16kpa-16-Image Export-10_s2_FITC-T2_ORG.tif:0427-1627	59.2	4.08092
s86_1kpa-06-Image Export-11_s1_FITC-T2_ORG.tif:0128-1160	591.9	6.38334		s86_2kpa-07-Image Export-12_s1_FITC-T2_ORG.tif:0008-0029	46.7	3.84374		s38_4kpa-14-Image Export-08_s2_FITC-T2_ORG.tif:0384-1869	2638.4	7.87793		s86_8kpa-09-Image Export-14_s1_FITC-T2_ORG.tif:0213-1586	107.5	4.67749		s38_16kpa-16-Image Export-10_s2_FITC-T2_ORG.tif:0446-1678	763.2	6.63752
s86_1kpa-06-Image Export-11_s1_FITC-T2_ORG.tif:0129-1173	710.2	6.56555		s86_2kpa-07-Image Export-12_s1_FITC-T2_ORG.tif:0009-0041	109	4.69135		s38_4kpa-14-Image Export-08_s2_FITC-T2_ORG.tif:0386-1838	1090.3	6.99421		s86_8kpa-09-Image Export-14_s1_FITC-T2_ORG.tif:0214-1605	543.6	6.29821		s38_16kpa-16-Image Export-10_s2_FITC-T2_ORG.tif:0478-1771	204	5.31812
s86_1kpa-06-Image Export-11_s1_FITC-T2_ORG.tif:0130-1155	48.3	3.87743		s86_2kpa-07-Image Export-12_s1_FITC-T2_ORG.tif:0015-0083	319.3	5.76613		s38_4kpa-14-Image Export-08_s2_FITC-T2_ORG.tif:0401-1902	1071.6	6.97691		s86_8kpa-09-Image Export-14_s1_FITC-T2_ORG.tif:0215-1622	945.4	6.85161		s38_16kpa-16-Image Export-10_s2_FITC-T2_ORG.tif:0479-1764	53	3.97029
s86_1kpa-06-Image Export-11_s1_FITC-T2_ORG.tif:0131-1158	32.7	3.48738		s86_2kpa-07-Image Export-12_s1_FITC-T2_ORG.tif:0017-0089	176	5.17048		s38_4kpa-14-Image Export-08_s2_FITC-T2_ORG.tif:0408-1936	1552.8	7.34782		s86_8kpa-09-Image Export-14_s1_FITC-T2_ORG.tif:0216-1617	593.4	6.38587		s38_16kpa-16-Image Export-10_s2_FITC-T2_ORG.tif:0480-1766	62.3	4.13196
s86_1kpa-06-Image Export-11_s1_FITC-T2_ORG.tif:0132-1182	31.2	3.44042		s86_2kpa-07-Image Export-12_s1_FITC-T2_ORG.tif:0023-0132	392.5	5.97254		s38_4kpa-14-Image Export-08_s2_FITC-T2_ORG.tif:0411-1929	482.8	6.1796		s86_8kpa-09-Image Export-14_s1_FITC-T2_ORG.tif:0217-1611	62.3	4.13196		s38_16kpa-16-Image Export-10_s2_FITC-T2_ORG.tif:0482-1821	1330.1	7.19301
s86_1kpa-06-Image Export-11_s1_FITC-T2_ORG.tif:0134-1190	56.1	4.02714		s86_2kpa-07-Image Export-12_s1_FITC-T2_ORG.tif:0027-0144	722.7	6.58299		s38_4kpa-14-Image Export-08_s2_FITC-T2_ORG.tif:0412-1923	54.5	3.9982		s86_8kpa-09-Image Export-14_s1_FITC-T2_ORG.tif:0218-1625	200.9	5.30281		s38_16kpa-16-Image Export-10_s2_FITC-T2_ORG.tif:0485-1789	137.1	4.92071
s86_1kpa-06-Image Export-11_s1_FITC-T2_ORG.tif:0135-1199	481.3	6.17649		s86_2kpa-07-Image Export-12_s1_FITC-T2_ORG.tif:0030-0145	59.2	4.08092		s38_4kpa-14-Image Export-08_s2_FITC-T2_ORG.tif:0429-2037	2540.3	7.84004		s86_8kpa-09-Image Export-14_s1_FITC-T2_ORG.tif:0219-1623	222.7	5.40583		s38_16kpa-16-Image Export-10_s2_FITC-T2_ORG.tif:0494-1822	37.4	3.62167
s86_1kpa-06-Image Export-11_s1_FITC-T2_ORG.tif:0137-1206	70.1	4.24992		s86_2kpa-07-Image Export-12_s1_FITC-T2_ORG.tif:0033-0152	82.5	4.4128		s38_4kpa-14-Image Export-08_s2_FITC-T2_ORG.tif:0438-2031	221.2	5.39907		s86_8kpa-09-Image Export-14_s1_FITC-T2_ORG.tif:0220-1655	947	6.8533		s38_16kpa-16-Image Export-10_s2_FITC-T2_ORG.tif:0497-1843	54.5	3.9982
s86_1kpa-06-Image Export-11_s1_FITC-T2_ORG.tif:0138-1241	1074.7	6.9798		s86_2kpa-07-Image Export-12_s1_FITC-T2_ORG.tif:0037-0171	1104.3	7.00697		s38_4kpa-14-Image Export-08_s2_FITC-T2_ORG.tif:0440-2041	60.7	4.10594		s86_8kpa-09-Image Export-14_s1_FITC-T2_ORG.tif:0221-1669	982.8	6.89041		s38_16kpa-16-Image Export-10_s2_FITC-T2_ORG.tif:0502-1861	352	5.86363
s86_1kpa-06-Image Export-11_s1_FITC-T2_ORG.tif:0139-1228	894	6.79571		s86_2kpa-07-Image Export-12_s1_FITC-T2_ORG.tif:0038-0171	450.1	6.10947		s38_4kpa-14-Image Export-08_s2_FITC-T2_ORG.tif:0441-2051	211.8	5.35564		s86_8kpa-09-Image Export-14_s1_FITC-T2_ORG.tif:0222-1665	844.2	6.73839		s38_16kpa-16-Image Export-10_s2_FITC-T2_ORG.tif:0512-1893	339.5	5.82747
s86_1kpa-06-Image Export-11_s1_FITC-T2_ORG.tif:0140-1226	171.3	5.14342		s86_2kpa-07-Image Export-12_s1_FITC-T2_ORG.tif:0040-0203	350.4	5.85908		s38_4kpa-14-Image Export-08_s2_FITC-T2_ORG.tif:0444-2063	1566.8	7.35679		s86_8kpa-09-Image Export-14_s1_FITC-T2_ORG.tif:0223-1653	32.7	3.48738		s38_16kpa-16-Image Export-10_s2_FITC-T2_ORG.tif:0517-1922	468.8	6.15018
s86_1kpa-06-Image Export-11_s1_FITC-T2_ORG.tif:0141-1225	644.8	6.46894		s86_2kpa-07-Image Export-12_s1_FITC-T2_ORG.tif:0041-0213	369.1	5.91107		s38_4kpa-14-Image Export-08_s2_FITC-T2_ORG.tif:0448-2079	35.8	3.57795		s86_8kpa-09-Image Export-14_s1_FITC-T2_ORG.tif:0224-1656	133.9	4.89709		s38_16kpa-16-Image Export-10_s2_FITC-T2_ORG.tif:0518-1929	685.3	6.52986
s86_1kpa-06-Image Export-11_s1_FITC-T2_ORG.tif:0142-1233	565.4	6.33753		s86_2kpa-07-Image Export-12_s1_FITC-T2_ORG.tif:0045-0253	451.7	6.11302		s38_4kpa-14-Image Export-08_s2_FITC-T2_ORG.tif:0449-2088	155.8	5.04857		s86_8kpa-09-Image Export-14_s1_FITC-T2_ORG.tif:0225-1658	105.9	4.6625		s38_16kpa-16-Image Export-10_s2_FITC-T2_ORG.tif:0521-1959	2882.9	7.96655
s86_1kpa-06-Image Export-11_s1_FITC-T2_ORG.tif:0143-1240	387.8	5.96049		s86_2kpa-07-Image Export-12_s1_FITC-T2_ORG.tif:0047-0243	320.8	5.77082		s38_4kpa-14-Image Export-08_s2_FITC-T2_ORG.tif:0470-2198	1476.5	7.29743		s86_8kpa-09-Image Export-14_s1_FITC-T2_ORG.tif:0226-1669	116.8	4.76046		s38_16kpa-16-Image Export-10_s2_FITC-T2_ORG.tif:0524-1929	63.9	4.15732
s86_1kpa-06-Image Export-11_s1_FITC-T2_ORG.tif:0144-1246	390.9	5.96845		s86_2kpa-07-Image Export-12_s1_FITC-T2_ORG.tif:0056-0263	207.1	5.3332		s38_4kpa-14-Image Export-08_s2_FITC-T2_ORG.tif:0474-2162	65.4	4.18052		s86_8kpa-09-Image Export-14_s1_FITC-T2_ORG.tif:0227-1687	626.1	6.43951		s38_16kpa-16-Image Export-10_s2_FITC-T2_ORG.tif:0526-1932	71.6	4.2711
s86_1kpa-06-Image Export-11_s1_FITC-T2_ORG.tif:0145-1252	133.9	4.89709		s86_2kpa-07-Image Export-12_s1_FITC-T2_ORG.tif:0059-0296	610.5	6.41428		s38_4kpa-14-Image Export-08_s2_FITC-T2_ORG.tif:0476-2180	280.4	5.63622		s86_8kpa-09-Image Export-14_s1_FITC-T2_ORG.tif:0229-1710	305.3	5.72129		s38_16kpa-16-Image Export-10_s2_FITC-T2_ORG.tif:0532-1974	2476.4	7.81456
s86_1kpa-06-Image Export-11_s1_FITC-T2_ORG.tif:0146-1255	319.3	5.76613		s86_2kpa-07-Image Export-12_s1_FITC-T2_ORG.tif:0060-0318	755.4	6.62725		s38_4kpa-14-Image Export-08_s2_FITC-T2_ORG.tif:0482-2191	48.3	3.87743		s86_8kpa-09-Image Export-14_s1_FITC-T2_ORG.tif:0230-1724	356.7	5.8769		s38_16kpa-16-Image Export-10_s2_FITC-T2_ORG.tif:0534-1953	63.9	4.15732
s86_1kpa-06-Image Export-11_s1_FITC-T2_ORG.tif:0147-1262	353.6	5.86817		s86_2kpa-07-Image Export-12_s1_FITC-T2_ORG.tif:0063-0314	84.1	4.43201		s38_4kpa-14-Image Export-08_s2_FITC-T2_ORG.tif:0483-2201	543.6	6.29821		s86_8kpa-09-Image Export-14_s1_FITC-T2_ORG.tif:0231-1737	294.4	5.68494		s38_16kpa-16-Image Export-10_s2_FITC-T2_ORG.tif:0536-1969	219.6	5.39181
s86_1kpa-06-Image Export-11_s1_FITC-T2_ORG.tif:0148-1267	615.2	6.42195		s86_2kpa-07-Image Export-12_s1_FITC-T2_ORG.tif:0064-0315	76.3	4.33467		s38_4kpa-14-Image Export-08_s2_FITC-T2_ORG.tif:0484-2223	1051.3	6.95778		s86_8kpa-09-Image Export-14_s1_FITC-T2_ORG.tif:0232-1763	1194.6	7.08557		s38_16kpa-16-Image Export-10_s2_FITC-T2_ORG.tif:0537-1972	137.1	4.92071
s86_1kpa-06-Image Export-11_s1_FITC-T2_ORG.tif:0149-1306	766.3	6.64157		s86_2kpa-07-Image Export-12_s1_FITC-T2_ORG.tif:0067-0354	59.2	4.08092		s38_4kpa-14-Image Export-08_s2_FITC-T2_ORG.tif:0486-2221	384.7	5.95246		s86_8kpa-09-Image Export-14_s1_FITC-T2_ORG.tif:0233-1752	914.3	6.81816		s38_16kpa-16-Image Export-10_s2_FITC-T2_ORG.tif:0539-1972	48.3	3.87743
s86_1kpa-06-Image Export-11_s1_FITC-T2_ORG.tif:0150-1319	367.6	5.907		s86_2kpa-07-Image Export-12_s1_FITC-T2_ORG.tif:0071-0398	222.7	5.40583		s38_4kpa-14-Image Export-08_s2_FITC-T2_ORG.tif:0488-2253	604.3	6.40407		s86_8kpa-09-Image Export-14_s1_FITC-T2_ORG.tif:0234-1746	309.9	5.73625		s38_16kpa-16-Image Export-10_s2_FITC-T2_ORG.tif:0541-1991	598.1	6.39376
s86_1kpa-06-Image Export-11_s1_FITC-T2_ORG.tif:0151-1340	149.5	5.0073		s86_2kpa-07-Image Export-12_s1_FITC-T2_ORG.tif:0072-0399	182.2	5.2051		s38_4kpa-14-Image Export-08_s2_FITC-T2_ORG.tif:0492-2259	376.9	5.93198		s86_8kpa-09-Image Export-14_s1_FITC-T2_ORG.tif:0235-1774	833.3	6.72539		s38_16kpa-16-Image Export-10_s2_FITC-T2_ORG.tif:0544-2055	2018.5	7.61011
s86_1kpa-06-Image Export-11_s1_FITC-T2_ORG.tif:0152-1355	362.9	5.89413		s86_2kpa-07-Image Export-12_s1_FITC-T2_ORG.tif:0076-0434	660.4	6.49285		s38_4kpa-14-Image Export-08_s2_FITC-T2_ORG.tif:0493-2268	861.3	6.75844		s86_8kpa-09-Image Export-14_s1_FITC-T2_ORG.tif:0236-1752	532.7	6.27796		s38_16kpa-16-Image Export-10_s2_FITC-T2_ORG.tif:0548-2045	1300.5	7.1705
s86_1kpa-06-Image Export-11_s1_FITC-T2_ORG.tif:0153-1376	476.6	6.16668		s86_2kpa-07-Image Export-12_s1_FITC-T2_ORG.tif:0077-0451	313.1	5.74652		s38_4kpa-14-Image Export-08_s2_FITC-T2_ORG.tif:0494-2256	158.9	5.06828		s86_8kpa-09-Image Export-14_s1_FITC-T2_ORG.tif:0238-1794	339.5	5.82747		s38_16kpa-16-Image Export-10_s2_FITC-T2_ORG.tif:0549-2032	333.3	5.80904
s86_1kpa-06-Image Export-11_s1_FITC-T2_ORG.tif:0154-1431	1031.1	6.93838		s86_2kpa-07-Image Export-12_s1_FITC-T2_ORG.tif:0078-0475	1123	7.02376		s38_4kpa-14-Image Export-08_s2_FITC-T2_ORG.tif:0496-2274	733.6	6.59796		s86_8kpa-09-Image Export-14_s1_FITC-T2_ORG.tif:0239-1799	34.3	3.53515		s38_16kpa-16-Image Export-10_s2_FITC-T2_ORG.tif:0550-2027	95	4.55388
s86_1kpa-06-Image Export-11_s1_FITC-T2_ORG.tif:0155-1418	291.3	5.67435		s86_2kpa-07-Image Export-12_s1_FITC-T2_ORG.tif:0079-0474	680.6	6.52297		s86_4kpa-08-Image Export-13_s1_FITC-T2_ORG.tif:0001-0028	355.1	5.8724		s86_8kpa-09-Image Export-14_s1_FITC-T2_ORG.tif:0241-1808	32.7	3.48738		s38_16kpa-16-Image Export-10_s2_FITC-T2_ORG.tif:0553-2072	1189.9	7.08162
s86_1kpa-06-Image Export-11_s1_FITC-T2_ORG.tif:0156-1439	450.1	6.10947		s86_2kpa-07-Image Export-12_s1_FITC-T2_ORG.tif:0083-0488	906.5	6.80959		s86_4kpa-08-Image Export-13_s1_FITC-T2_ORG.tif:0002-0030	580.9	6.36458		s86_8kpa-09-Image Export-14_s1_FITC-T2_ORG.tif:0243-1816	31.2	3.44042		s38_16kpa-16-Image Export-10_s2_FITC-T2_ORG.tif:0560-2108	1555.9	7.34981
s86_1kpa-06-Image Export-11_s1_FITC-T2_ORG.tif:0157-1447	253.9	5.53694		s86_2kpa-07-Image Export-12_s1_FITC-T2_ORG.tif:0084-0502	876.9	6.77639		s86_4kpa-08-Image Export-13_s1_FITC-T2_ORG.tif:0003-0024	1573.1	7.3608		s86_8kpa-09-Image Export-14_s1_FITC-T2_ORG.tif:0246-1855	320.8	5.77082		s38_16kpa-16-Image Export-10_s2_FITC-T2_ORG.tif:0562-2178	2389.2	7.77871
s86_1kpa-06-Image Export-11_s1_FITC-T2_ORG.tif:0158-1469	563.8	6.3347		s86_2kpa-07-Image Export-12_s1_FITC-T2_ORG.tif:0085-0492	93.5	4.53796		s86_4kpa-08-Image Export-13_s1_FITC-T2_ORG.tif:0004-0035	443.9	6.0956		s86_8kpa-09-Image Export-14_s1_FITC-T2_ORG.tif:0247-1860	266.3	5.58462		s38_16kpa-16-Image Export-10_s2_FITC-T2_ORG.tif:0563-2100	38.9	3.66099
s86_1kpa-06-Image Export-11_s1_FITC-T2_ORG.tif:0159-1460	239.9	5.48022		s86_2kpa-07-Image Export-12_s1_FITC-T2_ORG.tif:0086-0494	146.4	4.98634		s86_4kpa-08-Image Export-13_s1_FITC-T2_ORG.tif:0005-0032	31.2	3.44042		s86_8kpa-09-Image Export-14_s1_FITC-T2_ORG.tif:0249-1871	225.8	5.41965		s38_16kpa-16-Image Export-10_s2_FITC-T2_ORG.tif:0574-2177	1998.3	7.60005
s86_1kpa-06-Image Export-11_s1_FITC-T2_ORG.tif:0161-1464	229	5.43372		s86_2kpa-07-Image Export-12_s1_FITC-T2_ORG.tif:0088-0516	113.7	4.73356		s86_4kpa-08-Image Export-13_s1_FITC-T2_ORG.tif:0006-0051	54.5	3.9982		s86_8kpa-09-Image Export-14_s1_FITC-T2_ORG.tif:0250-1898	976.6	6.88408		s38_16kpa-16-Image Export-10_s2_FITC-T2_ORG.tif:0582-2182	836.4	6.72911
s86_1kpa-06-Image Export-11_s1_FITC-T2_ORG.tif:0163-1521	498.4	6.2114		s86_2kpa-07-Image Export-12_s1_FITC-T2_ORG.tif:0090-0530	397.2	5.98444		s86_4kpa-08-Image Export-13_s1_FITC-T2_ORG.tif:0008-0093	372.2	5.91943		s86_8kpa-09-Image Export-14_s1_FITC-T2_ORG.tif:0254-1920	1230.4	7.11509		s38_16kpa-16-Image Export-10_s2_FITC-T2_ORG.tif:0587-2189	263.2	5.57291
s86_1kpa-06-Image Export-11_s1_FITC-T2_ORG.tif:0165-1535	317.7	5.76111		s86_2kpa-07-Image Export-12_s1_FITC-T2_ORG.tif:0091-0548	509.3	6.23304		s86_4kpa-08-Image Export-13_s1_FITC-T2_ORG.tif:0009-0090	45.2	3.8111		s86_8kpa-09-Image Export-14_s1_FITC-T2_ORG.tif:0255-1937	929.8	6.83497		s38_16kpa-16-Image Export-10_s2_FITC-T2_ORG.tif:0592-2279	1671.2	7.4213
s86_1kpa-06-Image Export-11_s1_FITC-T2_ORG.tif:0166-1540	43.6	3.77506		s86_2kpa-07-Image Export-12_s1_FITC-T2_ORG.tif:0092-0535	699.3	6.55008		s86_4kpa-08-Image Export-13_s1_FITC-T2_ORG.tif:0010-0107	112.1	4.71939		s86_8kpa-09-Image Export-14_s1_FITC-T2_ORG.tif:0257-1936	506.2	6.22693		s38_16kpa-16-Image Export-10_s2_FITC-T2_ORG.tif:0593-2210	132.4	4.88583
s86_1kpa-06-Image Export-11_s1_FITC-T2_ORG.tif:0167-1549	476.6	6.16668		s86_2kpa-07-Image Export-12_s1_FITC-T2_ORG.tif:0094-0543	518.6	6.25113		s86_4kpa-08-Image Export-13_s1_FITC-T2_ORG.tif:0014-0156	2384.5	7.77674		s86_8kpa-09-Image Export-14_s1_FITC-T2_ORG.tif:0260-1946	35.8	3.57795		s38_16kpa-16-Image Export-10_s2_FITC-T2_ORG.tif:0596-2265	2926.6	7.9816
s86_1kpa-06-Image Export-11_s1_FITC-T2_ORG.tif:0168-1597	485.9	6.186		s86_2kpa-07-Image Export-12_s1_FITC-T2_ORG.tif:0095-0534	200.9	5.30281		s86_4kpa-08-Image Export-13_s1_FITC-T2_ORG.tif:0015-0140	135.5	4.90897		s86_8kpa-09-Image Export-14_s1_FITC-T2_ORG.tif:0261-1964	308.4	5.7314		s38_16kpa-16-Image Export-10_s2_FITC-T2_ORG.tif:0601-2265	51.4	3.93964
s86_1kpa-06-Image Export-11_s1_FITC-T2_ORG.tif:0170-1602	305.3	5.72129		s86_2kpa-07-Image Export-12_s1_FITC-T2_ORG.tif:0096-0540	540.5	6.29249		s86_4kpa-08-Image Export-13_s1_FITC-T2_ORG.tif:0017-0183	1306.7	7.17526		s86_8kpa-09-Image Export-14_s1_FITC-T2_ORG.tif:0264-1981	425.2	6.05256		s38_16kpa-16-Image Export-10_s2_FITC-T2_ORG.tif:0602-2273	104.4	4.64823
s86_1kpa-06-Image Export-11_s1_FITC-T2_ORG.tif:0171-1612	95	4.55388		s86_2kpa-07-Image Export-12_s1_FITC-T2_ORG.tif:0099-0550	714.9	6.57214		s86_4kpa-08-Image Export-13_s1_FITC-T2_ORG.tif:0019-0146	67	4.20469		s86_8kpa-09-Image Export-14_s1_FITC-T2_ORG.tif:0265-1984	336.4	5.8183		s38_16kpa-16-Image Export-10_s2_FITC-T2_ORG.tif:0607-2322	417.4	6.03404
s86_1kpa-06-Image Export-11_s1_FITC-T2_ORG.tif:0172-1644	528	6.2691		s86_2kpa-07-Image Export-12_s1_FITC-T2_ORG.tif:0100-0555	504.6	6.22377		s86_4kpa-08-Image Export-13_s1_FITC-T2_ORG.tif:0020-0182	2358.1	7.76561		s86_8kpa-09-Image Export-14_s1_FITC-T2_ORG.tif:0266-1998	945.4	6.85161		s38_16kpa-16-Image Export-10_s2_FITC-T2_ORG.tif:0616-2343	302.2	5.71109
s86_1kpa-06-Image Export-11_s1_FITC-T2_ORG.tif:0173-1642	88.8	4.48639		s86_2kpa-07-Image Export-12_s1_FITC-T2_ORG.tif:0101-0554	493.7	6.20193		s86_4kpa-08-Image Export-13_s1_FITC-T2_ORG.tif:0021-0163	85.7	4.45085		s86_8kpa-09-Image Export-14_s1_FITC-T2_ORG.tif:0267-2021	507.7	6.22989		s86_16kpa-10-Image Export-15_s1_FITC-T2_ORG.tif:0001-0031	249.2	5.51826
s86_1kpa-06-Image Export-11_s1_FITC-T2_ORG.tif:0175-1650	85.7	4.45085		s86_2kpa-07-Image Export-12_s1_FITC-T2_ORG.tif:0102-0549	37.4	3.62167		s86_4kpa-08-Image Export-13_s1_FITC-T2_ORG.tif:0024-0176	915.8	6.8198		s86_8kpa-09-Image Export-14_s1_FITC-T2_ORG.tif:0268-2007	60.7	4.10594		s86_16kpa-10-Image Export-15_s1_FITC-T2_ORG.tif:0002-0031	283.5	5.64721
s86_1kpa-06-Image Export-11_s1_FITC-T2_ORG.tif:0176-1663	484.4	6.18291		s86_2kpa-07-Image Export-12_s1_FITC-T2_ORG.tif:0103-0563	409.6	6.01518		s86_4kpa-08-Image Export-13_s1_FITC-T2_ORG.tif:0025-0172	447	6.10256		s86_8kpa-09-Image Export-14_s1_FITC-T2_ORG.tif:0269-2010	166.7	5.1162		s86_16kpa-10-Image Export-15_s1_FITC-T2_ORG.tif:0005-0040	45.2	3.8111
s86_1kpa-06-Image Export-11_s1_FITC-T2_ORG.tif:0177-1671	48.3	3.87743		s86_2kpa-07-Image Export-12_s1_FITC-T2_ORG.tif:0104-0561	60.7	4.10594		s86_4kpa-08-Image Export-13_s1_FITC-T2_ORG.tif:0026-0178	76.3	4.33467		s86_8kpa-09-Image Export-14_s1_FITC-T2_ORG.tif:0271-2014	445.4	6.09897		s86_16kpa-10-Image Export-15_s1_FITC-T2_ORG.tif:0006-0057	727.4	6.58948
s86_1kpa-06-Image Export-11_s1_FITC-T2_ORG.tif:0178-1684	275.7	5.61931		s86_2kpa-07-Image Export-12_s1_FITC-T2_ORG.tif:0105-0602	500	6.21461		s86_4kpa-08-Image Export-13_s1_FITC-T2_ORG.tif:0028-0201	319.3	5.76613		s86_8kpa-09-Image Export-14_s1_FITC-T2_ORG.tif:0273-2051	322.4	5.77579		s86_16kpa-10-Image Export-15_s1_FITC-T2_ORG.tif:0008-0052	35.8	3.57795
s86_1kpa-06-Image Export-11_s1_FITC-T2_ORG.tif:0179-1682	115.3	4.74754		s86_2kpa-07-Image Export-12_s1_FITC-T2_ORG.tif:0107-0593	180.7	5.19684		s86_4kpa-08-Image Export-13_s1_FITC-T2_ORG.tif:0030-0200	619.9	6.42956		s86_8kpa-09-Image Export-14_s1_FITC-T2_ORG.tif:0274-2055	528	6.2691		s86_16kpa-10-Image Export-15_s1_FITC-T2_ORG.tif:0010-0067	295.9	5.69002
s86_1kpa-06-Image Export-11_s1_FITC-T2_ORG.tif:0180-1705	342.7	5.83686		s86_2kpa-07-Image Export-12_s1_FITC-T2_ORG.tif:0108-0612	850.4	6.74571		s86_4kpa-08-Image Export-13_s1_FITC-T2_ORG.tif:0032-0198	84.1	4.43201		s86_8kpa-09-Image Export-14_s1_FITC-T2_ORG.tif:0276-2081	674.4	6.51382		s86_16kpa-10-Image Export-15_s1_FITC-T2_ORG.tif:0013-0135	904.9	6.80782
s86_1kpa-06-Image Export-11_s1_FITC-T2_ORG.tif:0181-1715	496.8	6.20819		s86_2kpa-07-Image Export-12_s1_FITC-T2_ORG.tif:0109-0593	110.6	4.70592		s86_4kpa-08-Image Export-13_s1_FITC-T2_ORG.tif:0035-0211	76.3	4.33467		s86_8kpa-09-Image Export-14_s1_FITC-T2_ORG.tif:0277-2105	917.4	6.82154		s86_16kpa-10-Image Export-15_s1_FITC-T2_ORG.tif:0015-0158	46.7	3.84374
s86_1kpa-06-Image Export-11_s1_FITC-T2_ORG.tif:0182-1724	277.2	5.62474		s86_2kpa-07-Image Export-12_s1_FITC-T2_ORG.tif:0110-0605	389.4	5.96461		s86_4kpa-08-Image Export-13_s1_FITC-T2_ORG.tif:0036-0223	509.3	6.23304		s86_8kpa-09-Image Export-14_s1_FITC-T2_ORG.tif:0278-2082	172.9	5.15271		s86_16kpa-10-Image Export-15_s1_FITC-T2_ORG.tif:0016-0185	440.8	6.08859
s86_1kpa-06-Image Export-11_s1_FITC-T2_ORG.tif:0183-1739	305.3	5.72129		s86_2kpa-07-Image Export-12_s1_FITC-T2_ORG.tif:0111-0604	548.2	6.30664		s86_4kpa-08-Image Export-13_s1_FITC-T2_ORG.tif:0037-0218	476.6	6.16668		s86_8kpa-09-Image Export-14_s1_FITC-T2_ORG.tif:0279-2087	470.4	6.15358		s86_16kpa-10-Image Export-15_s1_FITC-T2_ORG.tif:0019-0183	403.4	5.99993
s86_1kpa-06-Image Export-11_s1_FITC-T2_ORG.tif:0184-1753	334.9	5.81383		s86_2kpa-07-Image Export-12_s1_FITC-T2_ORG.tif:0112-0626	1239.8	7.12271		s86_4kpa-08-Image Export-13_s1_FITC-T2_ORG.tif:0038-0219	176	5.17048		s86_8kpa-09-Image Export-14_s1_FITC-T2_ORG.tif:0280-2102	621.4	6.43197		s86_16kpa-10-Image Export-15_s1_FITC-T2_ORG.tif:0020-0188	559.1	6.32633
s86_1kpa-06-Image Export-11_s1_FITC-T2_ORG.tif:0185-1785	249.2	5.51826		s86_2kpa-07-Image Export-12_s1_FITC-T2_ORG.tif:0113-0607	71.6	4.2711		s86_4kpa-08-Image Export-13_s1_FITC-T2_ORG.tif:0039-0222	90.3	4.50314		s86_8kpa-09-Image Export-14_s1_FITC-T2_ORG.tif:0281-2090	531.1	6.27495		s86_16kpa-10-Image Export-15_s1_FITC-T2_ORG.tif:0021-0188	115.3	4.74754
s86_1kpa-06-Image Export-11_s1_FITC-T2_ORG.tif:0186-1813	127.7	4.84968		s86_2kpa-07-Image Export-12_s1_FITC-T2_ORG.tif:0114-0615	823.9	6.71405		s86_4kpa-08-Image Export-13_s1_FITC-T2_ORG.tif:0041-0244	568.5	6.343		s86_8kpa-09-Image Export-14_s1_FITC-T2_ORG.tif:0282-2104	428.3	6.05982		s86_16kpa-10-Image Export-15_s1_FITC-T2_ORG.tif:0023-0201	40.5	3.7013
s86_1kpa-06-Image Export-11_s1_FITC-T2_ORG.tif:0187-1841	996.8	6.90455		s86_2kpa-07-Image Export-12_s1_FITC-T2_ORG.tif:0115-0625	258.5	5.5549		s86_4kpa-08-Image Export-13_s1_FITC-T2_ORG.tif:0043-0267	775.6	6.65364		s86_8kpa-09-Image Export-14_s1_FITC-T2_ORG.tif:0283-2110	88.8	4.48639		s86_16kpa-10-Image Export-15_s1_FITC-T2_ORG.tif:0024-0212	789.7	6.67165
s86_1kpa-06-Image Export-11_s1_FITC-T2_ORG.tif:0188-1832	38.9	3.66099		s86_2kpa-07-Image Export-12_s1_FITC-T2_ORG.tif:0116-0630	68.5	4.22683		s86_4kpa-08-Image Export-13_s1_FITC-T2_ORG.tif:0044-0245	102.8	4.63279		s86_8kpa-09-Image Export-14_s1_FITC-T2_ORG.tif:0284-2145	546.7	6.3039		s86_16kpa-10-Image Export-15_s1_FITC-T2_ORG.tif:0025-0214	447	6.10256
s86_1kpa-06-Image Export-11_s1_FITC-T2_ORG.tif:0189-1838	49.8	3.90801		s86_2kpa-07-Image Export-12_s1_FITC-T2_ORG.tif:0117-0630	121.5	4.79991		s86_4kpa-08-Image Export-13_s1_FITC-T2_ORG.tif:0046-0260	339.5	5.82747		s86_8kpa-09-Image Export-14_s1_FITC-T2_ORG.tif:0285-2136	46.7	3.84374		s86_16kpa-10-Image Export-15_s1_FITC-T2_ORG.tif:0027-0235	495.3	6.20516
s86_1kpa-06-Image Export-11_s1_FITC-T2_ORG.tif:0190-1853	208.7	5.3409		s86_2kpa-07-Image Export-12_s1_FITC-T2_ORG.tif:0118-0635	101.2	4.6171		s86_4kpa-08-Image Export-13_s1_FITC-T2_ORG.tif:0048-0264	46.7	3.84374		s86_8kpa-09-Image Export-14_s1_FITC-T2_ORG.tif:0286-2139	51.4	3.93964		s86_16kpa-10-Image Export-15_s1_FITC-T2_ORG.tif:0030-0248	464.1	6.1401
s86_1kpa-06-Image Export-11_s1_FITC-T2_ORG.tif:0191-1849	35.8	3.57795		s86_2kpa-07-Image Export-12_s1_FITC-T2_ORG.tif:0119-0638	224.3	5.41298		s86_4kpa-08-Image Export-13_s1_FITC-T2_ORG.tif:0049-0270	85.7	4.45085		s86_8kpa-09-Image Export-14_s1_FITC-T2_ORG.tif:0287-2150	359.8	5.88555		s86_16kpa-10-Image Export-15_s1_FITC-T2_ORG.tif:0031-0266	341.1	5.83218
s86_1kpa-06-Image Export-11_s1_FITC-T2_ORG.tif:0192-1853	236.7	5.46679		s86_2kpa-07-Image Export-12_s1_FITC-T2_ORG.tif:0120-0643	595	6.38856		s86_4kpa-08-Image Export-13_s1_FITC-T2_ORG.tif:0050-0270	81	4.39445		s86_8kpa-09-Image Export-14_s1_FITC-T2_ORG.tif:0290-2182	556	6.32077		s86_16kpa-10-Image Export-15_s1_FITC-T2_ORG.tif:0034-0264	795.9	6.67947
s86_1kpa-06-Image Export-11_s1_FITC-T2_ORG.tif:0193-1886	53	3.97029		s86_2kpa-07-Image Export-12_s1_FITC-T2_ORG.tif:0121-0663	590.3	6.38063		s86_4kpa-08-Image Export-13_s1_FITC-T2_ORG.tif:0051-0276	456.3	6.12315		s86_8kpa-09-Image Export-14_s1_FITC-T2_ORG.tif:0291-2180	286.6	5.65809		s86_16kpa-10-Image Export-15_s1_FITC-T2_ORG.tif:0036-0283	214.9	5.37017
s86_1kpa-06-Image Export-11_s1_FITC-T2_ORG.tif:0194-1895	366	5.90263		s86_2kpa-07-Image Export-12_s1_FITC-T2_ORG.tif:0122-0688	1051.3	6.95778		s86_4kpa-08-Image Export-13_s1_FITC-T2_ORG.tif:0052-0285	327.1	5.79027		s86_8kpa-09-Image Export-14_s1_FITC-T2_ORG.tif:0292-2197	644.8	6.46894		s86_16kpa-10-Image Export-15_s1_FITC-T2_ORG.tif:0037-0297	599.6	6.39626
s86_1kpa-06-Image Export-11_s1_FITC-T2_ORG.tif:0195-1920	437.7	6.08153		s86_2kpa-07-Image Export-12_s1_FITC-T2_ORG.tif:0123-0712	799	6.68336		s86_4kpa-08-Image Export-13_s1_FITC-T2_ORG.tif:0053-0320	1422	7.25982		s86_8kpa-09-Image Export-14_s1_FITC-T2_ORG.tif:0293-2198	467.3	6.14697		s86_16kpa-10-Image Export-15_s1_FITC-T2_ORG.tif:0039-0303	512.4	6.23911
s86_1kpa-06-Image Export-11_s1_FITC-T2_ORG.tif:0196-1928	428.3	6.05982		s86_2kpa-07-Image Export-12_s1_FITC-T2_ORG.tif:0124-0710	1800.5	7.49582		s86_4kpa-08-Image Export-13_s1_FITC-T2_ORG.tif:0054-0323	1555.9	7.34981		s86_8kpa-09-Image Export-14_s1_FITC-T2_ORG.tif:0295-2221	229	5.43372		s86_16kpa-10-Image Export-15_s1_FITC-T2_ORG.tif:0041-0320	473.5	6.16015
s86_1kpa-06-Image Export-11_s1_FITC-T2_ORG.tif:0197-1934	585.6	6.37264		s86_2kpa-07-Image Export-12_s1_FITC-T2_ORG.tif:0125-0720	702.4	6.5545		s86_4kpa-08-Image Export-13_s1_FITC-T2_ORG.tif:0055-0326	887.8	6.78875		s86_8kpa-09-Image Export-14_s1_FITC-T2_ORG.tif:0296-2226	503.1	6.22079		s86_16kpa-10-Image Export-15_s1_FITC-T2_ORG.tif:0042-0307	31.2	3.44042
s86_1kpa-06-Image Export-11_s1_FITC-T2_ORG.tif:0198-1929	359.8	5.88555		s86_2kpa-07-Image Export-12_s1_FITC-T2_ORG.tif:0126-0745	979.7	6.88725		s86_4kpa-08-Image Export-13_s1_FITC-T2_ORG.tif:0056-0305	151.1	5.01794		s86_8kpa-09-Image Export-14_s1_FITC-T2_ORG.tif:0297-2239	546.7	6.3039		s86_16kpa-10-Image Export-15_s1_FITC-T2_ORG.tif:0043-0328	403.4	5.99993
s86_1kpa-06-Image Export-11_s1_FITC-T2_ORG.tif:0199-1929	126.2	4.83787		s86_2kpa-07-Image Export-12_s1_FITC-T2_ORG.tif:0127-0741	517.1	6.24824		s86_4kpa-08-Image Export-13_s1_FITC-T2_ORG.tif:0057-0317	319.3	5.76613		s86_8kpa-09-Image Export-14_s1_FITC-T2_ORG.tif:0302-2293	345.8	5.84586		s86_16kpa-10-Image Export-15_s1_FITC-T2_ORG.tif:0046-0330	88.8	4.48639
s86_1kpa-06-Image Export-11_s1_FITC-T2_ORG.tif:0200-1934	389.4	5.96461		s86_2kpa-07-Image Export-12_s1_FITC-T2_ORG.tif:0128-0723	70.1	4.24992		s86_4kpa-08-Image Export-13_s1_FITC-T2_ORG.tif:0058-0329	609	6.41182		s86_8kpa-09-Image Export-14_s1_FITC-T2_ORG.tif:0303-2306	724.2	6.58507		s86_16kpa-10-Image Export-15_s1_FITC-T2_ORG.tif:0048-0336	174.4	5.16135
s86_1kpa-06-Image Export-11_s1_FITC-T2_ORG.tif:0201-1947	445.4	6.09897		s86_2kpa-07-Image Export-12_s1_FITC-T2_ORG.tif:0129-0740	549.8	6.30955		s86_4kpa-08-Image Export-13_s1_FITC-T2_ORG.tif:0059-0324	411.2	6.01908		s86_8kpa-09-Image Export-14_s1_FITC-T2_ORG.tif:0304-2302	320.8	5.77082		s86_16kpa-10-Image Export-15_s1_FITC-T2_ORG.tif:0049-0341	299	5.70044
s86_1kpa-06-Image Export-11_s1_FITC-T2_ORG.tif:0202-1950	172.9	5.15271		s86_2kpa-07-Image Export-12_s1_FITC-T2_ORG.tif:0130-0741	197.8	5.28726		s86_4kpa-08-Image Export-13_s1_FITC-T2_ORG.tif:0060-0327	140.2	4.94307		s86_8kpa-09-Image Export-14_s1_FITC-T2_ORG.tif:0306-2311	471.9	6.15677		s86_16kpa-10-Image Export-15_s1_FITC-T2_ORG.tif:0050-0342	214.9	5.37017
s86_1kpa-06-Image Export-11_s1_FITC-T2_ORG.tif:0203-1957	196.2	5.27913		s86_2kpa-07-Image Export-12_s1_FITC-T2_ORG.tif:0131-0746	144.8	4.97535		s86_4kpa-08-Image Export-13_s1_FITC-T2_ORG.tif:0061-0342	574.7	6.35385		s86_8kpa-09-Image Export-14_s1_FITC-T2_ORG.tif:0307-2318	257	5.54908		s86_16kpa-10-Image Export-15_s1_FITC-T2_ORG.tif:0052-0372	356.7	5.8769
s86_1kpa-06-Image Export-11_s1_FITC-T2_ORG.tif:0204-1975	506.2	6.22693		s86_2kpa-07-Image Export-12_s1_FITC-T2_ORG.tif:0132-0779	1538.8	7.33876		s86_4kpa-08-Image Export-13_s1_FITC-T2_ORG.tif:0063-0347	211.8	5.35564		s86_8kpa-09-Image Export-14_s1_FITC-T2_ORG.tif:0309-2325	898.7	6.80095		s86_16kpa-10-Image Export-15_s1_FITC-T2_ORG.tif:0053-0353	218.1	5.38495
s86_1kpa-06-Image Export-11_s1_FITC-T2_ORG.tif:0205-2000	370.7	5.91539		s86_2kpa-07-Image Export-12_s1_FITC-T2_ORG.tif:0133-0763	54.5	3.9982		s86_4kpa-08-Image Export-13_s1_FITC-T2_ORG.tif:0065-0371	70.1	4.24992						s86_16kpa-10-Image Export-15_s1_FITC-T2_ORG.tif:0055-0362	372.2	5.91943
s86_1kpa-06-Image Export-11_s1_FITC-T2_ORG.tif:0206-2038	844.2	6.73839		s86_2kpa-07-Image Export-12_s1_FITC-T2_ORG.tif:0134-0766	65.4	4.18052		s86_4kpa-08-Image Export-13_s1_FITC-T2_ORG.tif:0066-0369	35.8	3.57795			Area	LN(Area)		s86_16kpa-10-Image Export-15_s1_FITC-T2_ORG.tif:0057-0363	68.5	4.22683
s86_1kpa-06-Image Export-11_s1_FITC-T2_ORG.tif:0207-2024	353.6	5.86817		s86_2kpa-07-Image Export-12_s1_FITC-T2_ORG.tif:0135-0789	1049.8	6.95635		s86_4kpa-08-Image Export-13_s1_FITC-T2_ORG.tif:0067-0374	169.8	5.13462		Stem 21 Average 8 kPa	570.473	5.9789		s86_16kpa-10-Image Export-15_s1_FITC-T2_ORG.tif:0058-0385	500	6.21461
s86_1kpa-06-Image Export-11_s1_FITC-T2_ORG.tif:0208-2024	46.7	3.84374		s86_2kpa-07-Image Export-12_s1_FITC-T2_ORG.tif:0137-0774	116.8	4.76046		s86_4kpa-08-Image Export-13_s1_FITC-T2_ORG.tif:0068-0387	143.3	4.96494		Stem38 Average 8 kPa	484.979	5.50237		s86_16kpa-10-Image Export-15_s1_FITC-T2_ORG.tif:0059-0375	526.4	6.26606
s86_1kpa-06-Image Export-11_s1_FITC-T2_ORG.tif:0210-2048	517.1	6.24824		s86_2kpa-07-Image Export-12_s1_FITC-T2_ORG.tif:0138-0792	475	6.16331		s86_4kpa-08-Image Export-13_s1_FITC-T2_ORG.tif:0069-0390	302.2	5.71109		Stem 86 Average 8 kPa	447.027	5.65283		s86_16kpa-10-Image Export-15_s1_FITC-T2_ORG.tif:0060-0401	305.3	5.72129
s86_1kpa-06-Image Export-11_s1_FITC-T2_ORG.tif:0211-2043	420.5	6.04144		s86_2kpa-07-Image Export-12_s1_FITC-T2_ORG.tif:0139-0791	123	4.81218		s86_4kpa-08-Image Export-13_s1_FITC-T2_ORG.tif:0070-0402	809.9	6.69691						s86_16kpa-10-Image Export-15_s1_FITC-T2_ORG.tif:0062-0439	1071.6	6.97691
s86_1kpa-06-Image Export-11_s1_FITC-T2_ORG.tif:0212-2070	264.8	5.57897		s86_2kpa-07-Image Export-12_s1_FITC-T2_ORG.tif:0140-0795	138.6	4.93159		s86_4kpa-08-Image Export-13_s1_FITC-T2_ORG.tif:0071-0406	532.7	6.27796						s86_16kpa-10-Image Export-15_s1_FITC-T2_ORG.tif:0063-0411	42.1	3.74005
s86_1kpa-06-Image Export-11_s1_FITC-T2_ORG.tif:0213-2075	702.4	6.5545		s86_2kpa-07-Image Export-12_s1_FITC-T2_ORG.tif:0142-0809	1057.5	6.96366		s86_4kpa-08-Image Export-13_s1_FITC-T2_ORG.tif:0072-0412	93.5	4.53796						s86_16kpa-10-Image Export-15_s1_FITC-T2_ORG.tif:0065-0501	747.6	6.61687
s86_1kpa-06-Image Export-11_s1_FITC-T2_ORG.tif:0214-2085	342.7	5.83686		s86_2kpa-07-Image Export-12_s1_FITC-T2_ORG.tif:0143-0815	308.4	5.7314		s86_4kpa-08-Image Export-13_s1_FITC-T2_ORG.tif:0073-0425	704	6.55678						s86_16kpa-10-Image Export-15_s1_FITC-T2_ORG.tif:0066-0457	295.9	5.69002
s86_1kpa-06-Image Export-11_s1_FITC-T2_ORG.tif:0215-2088	320.8	5.77082		s86_2kpa-07-Image Export-12_s1_FITC-T2_ORG.tif:0145-0817	48.3	3.87743		s86_4kpa-08-Image Export-13_s1_FITC-T2_ORG.tif:0074-0414	38.9	3.66099						s86_16kpa-10-Image Export-15_s1_FITC-T2_ORG.tif:0067-0455	168.2	5.12515
s86_1kpa-06-Image Export-11_s1_FITC-T2_ORG.tif:0217-2125	613.7	6.41951		s86_2kpa-07-Image Export-12_s1_FITC-T2_ORG.tif:0146-0827	35.8	3.57795		s86_4kpa-08-Image Export-13_s1_FITC-T2_ORG.tif:0075-0420	612.1	6.4169						s86_16kpa-10-Image Export-15_s1_FITC-T2_ORG.tif:0068-0482	957.9	6.86474
s86_1kpa-06-Image Export-11_s1_FITC-T2_ORG.tif:0218-2120	146.4	4.98634		s86_2kpa-07-Image Export-12_s1_FITC-T2_ORG.tif:0147-0835	638.6	6.45928		s86_4kpa-08-Image Export-13_s1_FITC-T2_ORG.tif:0076-0419	317.7	5.76111						s86_16kpa-10-Image Export-15_s1_FITC-T2_ORG.tif:0070-0464	71.6	4.2711
s86_1kpa-06-Image Export-11_s1_FITC-T2_ORG.tif:0219-2155	482.8	6.1796		s86_2kpa-07-Image Export-12_s1_FITC-T2_ORG.tif:0148-0851	1074.7	6.9798		s86_4kpa-08-Image Export-13_s1_FITC-T2_ORG.tif:0077-0454	2400.1	7.78327						s86_16kpa-10-Image Export-15_s1_FITC-T2_ORG.tif:0071-0463	35.8	3.57795
s86_1kpa-06-Image Export-11_s1_FITC-T2_ORG.tif:0221-2172	504.6	6.22377		s86_2kpa-07-Image Export-12_s1_FITC-T2_ORG.tif:0149-0854	563.8	6.3347		s86_4kpa-08-Image Export-13_s1_FITC-T2_ORG.tif:0078-0456	836.4	6.72911						s86_16kpa-10-Image Export-15_s1_FITC-T2_ORG.tif:0074-0481	46.7	3.84374
s86_1kpa-06-Image Export-11_s1_FITC-T2_ORG.tif:0222-2183	247.6	5.51181		s86_2kpa-07-Image Export-12_s1_FITC-T2_ORG.tif:0150-0853	168.2	5.12515		s86_4kpa-08-Image Export-13_s1_FITC-T2_ORG.tif:0079-0443	48.3	3.87743						s86_16kpa-10-Image Export-15_s1_FITC-T2_ORG.tif:0075-0502	31.2	3.44042
s86_1kpa-06-Image Export-11_s1_FITC-T2_ORG.tif:0223-2208	1105.8	7.00832		s86_2kpa-07-Image Export-12_s1_FITC-T2_ORG.tif:0151-0865	470.4	6.15358		s86_4kpa-08-Image Export-13_s1_FITC-T2_ORG.tif:0082-0464	1043.5	6.95034						s86_16kpa-10-Image Export-15_s1_FITC-T2_ORG.tif:0076-0513	95	4.55388
s86_1kpa-06-Image Export-11_s1_FITC-T2_ORG.tif:0224-2212	238.3	5.47353		s86_2kpa-07-Image Export-12_s1_FITC-T2_ORG.tif:0152-0863	799	6.68336		s86_4kpa-08-Image Export-13_s1_FITC-T2_ORG.tif:0084-0479	219.6	5.39181						s86_16kpa-10-Image Export-15_s1_FITC-T2_ORG.tif:0077-0525	257	5.54908
s86_1kpa-06-Image Export-11_s1_FITC-T2_ORG.tif:0225-2215	390.9	5.96845		s86_2kpa-07-Image Export-12_s1_FITC-T2_ORG.tif:0153-0905	1540.4	7.3398		s86_4kpa-08-Image Export-13_s1_FITC-T2_ORG.tif:0085-0473	38.9	3.66099						s86_16kpa-10-Image Export-15_s1_FITC-T2_ORG.tif:0078-0530	350.4	5.85908
s86_1kpa-06-Image Export-11_s1_FITC-T2_ORG.tif:0226-2231	302.2	5.71109		s86_2kpa-07-Image Export-12_s1_FITC-T2_ORG.tif:0154-0871	186.9	5.23057		s86_4kpa-08-Image Export-13_s1_FITC-T2_ORG.tif:0087-0485	79.4	4.3745						s86_16kpa-10-Image Export-15_s1_FITC-T2_ORG.tif:0079-0517	67	4.20469
s86_1kpa-06-Image Export-11_s1_FITC-T2_ORG.tif:0227-2266	671.3	6.50922		s86_2kpa-07-Image Export-12_s1_FITC-T2_ORG.tif:0156-0888	929.8	6.83497		s86_4kpa-08-Image Export-13_s1_FITC-T2_ORG.tif:0088-0509	704	6.55678						s86_16kpa-10-Image Export-15_s1_FITC-T2_ORG.tif:0080-0519	35.8	3.57795
s86_1kpa-06-Image Export-11_s1_FITC-T2_ORG.tif:0228-2286	551.4	6.31246		s86_2kpa-07-Image Export-12_s1_FITC-T2_ORG.tif:0161-0925	468.8	6.15018		s86_4kpa-08-Image Export-13_s1_FITC-T2_ORG.tif:0090-0502	291.3	5.67435						s86_16kpa-10-Image Export-15_s1_FITC-T2_ORG.tif:0084-0542	283.5	5.64721
s86_1kpa-06-Image Export-11_s1_FITC-T2_ORG.tif:0229-2305	1316.1	7.18243		s86_2kpa-07-Image Export-12_s1_FITC-T2_ORG.tif:0162-0918	49.8	3.90801		s86_4kpa-08-Image Export-13_s1_FITC-T2_ORG.tif:0091-0521	1112.1	7.01401						s86_16kpa-10-Image Export-15_s1_FITC-T2_ORG.tif:0087-0564	409.6	6.01518
s86_1kpa-06-Image Export-11_s1_FITC-T2_ORG.tif:0230-2286	336.4	5.8183		s86_2kpa-07-Image Export-12_s1_FITC-T2_ORG.tif:0163-0960	518.6	6.25113		s86_4kpa-08-Image Export-13_s1_FITC-T2_ORG.tif:0093-0531	489.1	6.19257						s86_16kpa-10-Image Export-15_s1_FITC-T2_ORG.tif:0089-0565	366	5.90263
s86_1kpa-06-Image Export-11_s1_FITC-T2_ORG.tif:0231-2297	621.4	6.43197		s86_2kpa-07-Image Export-12_s1_FITC-T2_ORG.tif:0164-0964	534.2	6.28077		s86_4kpa-08-Image Export-13_s1_FITC-T2_ORG.tif:0098-0555	241.4	5.48646						s86_16kpa-10-Image Export-15_s1_FITC-T2_ORG.tif:0091-0581	95	4.55388
s86_1kpa-06-Image Export-11_s1_FITC-T2_ORG.tif:0232-2286	269.4	5.5962		s86_2kpa-07-Image Export-12_s1_FITC-T2_ORG.tif:0165-0971	405	6.00389		s86_4kpa-08-Image Export-13_s1_FITC-T2_ORG.tif:0102-0581	690	6.53669						s86_16kpa-10-Image Export-15_s1_FITC-T2_ORG.tif:0092-0591	79.4	4.3745
s86_1kpa-06-Image Export-11_s1_FITC-T2_ORG.tif:0233-2296	250.8	5.52466		s86_2kpa-07-Image Export-12_s1_FITC-T2_ORG.tif:0166-0968	130.8	4.87367		s86_4kpa-08-Image Export-13_s1_FITC-T2_ORG.tif:0104-0587	556	6.32077						s86_16kpa-10-Image Export-15_s1_FITC-T2_ORG.tif:0093-0612	699.3	6.55008
s86_1kpa-06-Image Export-11_s1_FITC-T2_ORG.tif:0234-2305	462.6	6.13686		s86_2kpa-07-Image Export-12_s1_FITC-T2_ORG.tif:0167-0985	562.3	6.33204		s86_4kpa-08-Image Export-13_s1_FITC-T2_ORG.tif:0109-0619	504.6	6.22377						s86_16kpa-10-Image Export-15_s1_FITC-T2_ORG.tif:0095-0620	31.2	3.44042
s86_1kpa-06-Image Export-11_s1_FITC-T2_ORG.tif:0235-2310	747.6	6.61687		s86_2kpa-07-Image Export-12_s1_FITC-T2_ORG.tif:0168-1019	1630.7	7.39676		s86_4kpa-08-Image Export-13_s1_FITC-T2_ORG.tif:0110-0626	1907.9	7.55376						s86_16kpa-10-Image Export-15_s1_FITC-T2_ORG.tif:0096-0634	255.4	5.54283
s86_1kpa-06-Image Export-11_s1_FITC-T2_ORG.tif:0236-2311	79.4	4.3745		s86_2kpa-07-Image Export-12_s1_FITC-T2_ORG.tif:0169-0999	660.4	6.49285		s86_4kpa-08-Image Export-13_s1_FITC-T2_ORG.tif:0115-0631	643.2	6.46646						s86_16kpa-10-Image Export-15_s1_FITC-T2_ORG.tif:0097-0652	579.4	6.36199
s86_1kpa-06-Image Export-11_s1_FITC-T2_ORG.tif:0237-2314	137.1	4.92071		s86_2kpa-07-Image Export-12_s1_FITC-T2_ORG.tif:0171-1012	587.2	6.37537		s86_4kpa-08-Image Export-13_s1_FITC-T2_ORG.tif:0116-0641	370.7	5.91539						s86_16kpa-10-Image Export-15_s1_FITC-T2_ORG.tif:0098-0645	37.4	3.62167
s86_1kpa-06-Image Export-11_s2_FITC-T2_ORG.tif:0001-0023	348.9	5.85479		s86_2kpa-07-Image Export-12_s1_FITC-T2_ORG.tif:0173-1010	604.3	6.40407		s86_4kpa-08-Image Export-13_s1_FITC-T2_ORG.tif:0117-0634	176	5.17048						s86_16kpa-10-Image Export-15_s1_FITC-T2_ORG.tif:0099-0666	1179	7.07242
s86_1kpa-06-Image Export-11_s2_FITC-T2_ORG.tif:0002-0027	197.8	5.28726		s86_2kpa-07-Image Export-12_s1_FITC-T2_ORG.tif:0174-1008	87.2	4.4682		s86_4kpa-08-Image Export-13_s1_FITC-T2_ORG.tif:0118-0637	149.5	5.0073						s86_16kpa-10-Image Export-15_s1_FITC-T2_ORG.tif:0101-0656	191.6	5.25541
s86_1kpa-06-Image Export-11_s2_FITC-T2_ORG.tif:0003-0034	507.7	6.22989		s86_2kpa-07-Image Export-12_s1_FITC-T2_ORG.tif:0177-1019	243	5.49306		s86_4kpa-08-Image Export-13_s1_FITC-T2_ORG.tif:0120-0642	112.1	4.71939						s86_16kpa-10-Image Export-15_s1_FITC-T2_ORG.tif:0102-0672	381.6	5.94437
s86_1kpa-06-Image Export-11_s2_FITC-T2_ORG.tif:0004-0043	1496.8	7.31108		s86_2kpa-07-Image Export-12_s1_FITC-T2_ORG.tif:0178-1028	666.6	6.50219		s86_4kpa-08-Image Export-13_s1_FITC-T2_ORG.tif:0125-0661	490.6	6.19563						s86_16kpa-10-Image Export-15_s1_FITC-T2_ORG.tif:0105-0689	1169.7	7.0645
s86_1kpa-06-Image Export-11_s2_FITC-T2_ORG.tif:0007-0063	67	4.20469		s86_2kpa-07-Image Export-12_s1_FITC-T2_ORG.tif:0179-1022	98.1	4.58599		s86_4kpa-08-Image Export-13_s1_FITC-T2_ORG.tif:0126-0657	32.7	3.48738						s86_16kpa-10-Image Export-15_s1_FITC-T2_ORG.tif:0106-0689	392.5	5.97254
s86_1kpa-06-Image Export-11_s2_FITC-T2_ORG.tif:0008-0069	193.1	5.26321		s86_2kpa-07-Image Export-12_s1_FITC-T2_ORG.tif:0181-1051	1425.1	7.262		s86_4kpa-08-Image Export-13_s1_FITC-T2_ORG.tif:0127-0674	859.7	6.75658						s86_16kpa-10-Image Export-15_s1_FITC-T2_ORG.tif:0107-0703	766.3	6.64157
s86_1kpa-06-Image Export-11_s2_FITC-T2_ORG.tif:0009-0087	518.6	6.25113		s86_2kpa-07-Image Export-12_s1_FITC-T2_ORG.tif:0182-1028	82.5	4.4128		s86_4kpa-08-Image Export-13_s1_FITC-T2_ORG.tif:0128-0674	691.5	6.53886						s86_16kpa-10-Image Export-15_s1_FITC-T2_ORG.tif:0108-0683	37.4	3.62167
s86_1kpa-06-Image Export-11_s2_FITC-T2_ORG.tif:0011-0107	627.7	6.44206		s86_2kpa-07-Image Export-12_s1_FITC-T2_ORG.tif:0184-1053	738.3	6.60435		s86_4kpa-08-Image Export-13_s1_FITC-T2_ORG.tif:0129-0691	165.1	5.10655						s86_16kpa-10-Image Export-15_s1_FITC-T2_ORG.tif:0109-0697	32.7	3.48738
s86_1kpa-06-Image Export-11_s2_FITC-T2_ORG.tif:0012-0102	562.3	6.33204		s86_2kpa-07-Image Export-12_s1_FITC-T2_ORG.tif:0191-1076	443.9	6.0956		s86_4kpa-08-Image Export-13_s1_FITC-T2_ORG.tif:0133-0696	244.5	5.49922						s86_16kpa-10-Image Export-15_s1_FITC-T2_ORG.tif:0110-0711	74.8	4.31482
s86_1kpa-06-Image Export-11_s2_FITC-T2_ORG.tif:0014-0126	439.2	6.08495		s86_2kpa-07-Image Export-12_s1_FITC-T2_ORG.tif:0192-1080	609	6.41182		s86_4kpa-08-Image Export-13_s1_FITC-T2_ORG.tif:0134-0708	224.3	5.41298						s86_16kpa-10-Image Export-15_s1_FITC-T2_ORG.tif:0111-0713	70.1	4.24992
s86_1kpa-06-Image Export-11_s2_FITC-T2_ORG.tif:0016-0153	390.9	5.96845		s86_2kpa-07-Image Export-12_s1_FITC-T2_ORG.tif:0193-1083	168.2	5.12515		s86_4kpa-08-Image Export-13_s1_FITC-T2_ORG.tif:0146-0775	781.9	6.66173						s86_16kpa-10-Image Export-15_s1_FITC-T2_ORG.tif:0113-0726	193.1	5.26321
s86_1kpa-06-Image Export-11_s2_FITC-T2_ORG.tif:0017-0185	641.7	6.46412		s86_2kpa-07-Image Export-12_s1_FITC-T2_ORG.tif:0194-1103	546.7	6.3039		s86_4kpa-08-Image Export-13_s1_FITC-T2_ORG.tif:0147-0770	389.4	5.96461						s86_16kpa-10-Image Export-15_s1_FITC-T2_ORG.tif:0114-0726	291.3	5.67435
s86_1kpa-06-Image Export-11_s2_FITC-T2_ORG.tif:0018-0176	214.9	5.37017		s86_2kpa-07-Image Export-12_s1_FITC-T2_ORG.tif:0198-1121	1088.7	6.99274		s86_4kpa-08-Image Export-13_s1_FITC-T2_ORG.tif:0148-0776	412.7	6.02272						s86_16kpa-10-Image Export-15_s1_FITC-T2_ORG.tif:0115-0740	356.7	5.8769
s86_1kpa-06-Image Export-11_s2_FITC-T2_ORG.tif:0019-0174	43.6	3.77506		s86_2kpa-07-Image Export-12_s1_FITC-T2_ORG.tif:0201-1115	588.7	6.37792		s86_4kpa-08-Image Export-13_s1_FITC-T2_ORG.tif:0149-0782	369.1	5.91107						s86_16kpa-10-Image Export-15_s1_FITC-T2_ORG.tif:0116-0732	110.6	4.70592
s86_1kpa-06-Image Export-11_s2_FITC-T2_ORG.tif:0020-0205	686.9	6.53219		s86_2kpa-07-Image Export-12_s1_FITC-T2_ORG.tif:0202-1125	319.3	5.76613		s86_4kpa-08-Image Export-13_s1_FITC-T2_ORG.tif:0152-0784	669.7	6.50683						s86_16kpa-10-Image Export-15_s1_FITC-T2_ORG.tif:0118-0741	87.2	4.4682
s86_1kpa-06-Image Export-11_s2_FITC-T2_ORG.tif:0021-0225	576.3	6.35663		s86_2kpa-07-Image Export-12_s1_FITC-T2_ORG.tif:0206-1139	42.1	3.74005		s86_4kpa-08-Image Export-13_s1_FITC-T2_ORG.tif:0153-0810	1443.8	7.27503						s86_16kpa-10-Image Export-15_s1_FITC-T2_ORG.tif:0120-0766	124.6	4.82511
s86_1kpa-06-Image Export-11_s2_FITC-T2_ORG.tif:0023-0219	207.1	5.3332		s86_2kpa-07-Image Export-12_s1_FITC-T2_ORG.tif:0207-1146	48.3	3.87743		s86_4kpa-08-Image Export-13_s1_FITC-T2_ORG.tif:0154-0785	102.8	4.63279						s86_16kpa-10-Image Export-15_s1_FITC-T2_ORG.tif:0121-0792	352	5.86363
s86_1kpa-06-Image Export-11_s2_FITC-T2_ORG.tif:0025-0248	660.4	6.49285		s86_2kpa-07-Image Export-12_s1_FITC-T2_ORG.tif:0208-1179	2957.7	7.99217		s86_4kpa-08-Image Export-13_s1_FITC-T2_ORG.tif:0155-0789	56.1	4.02714						s86_16kpa-10-Image Export-15_s1_FITC-T2_ORG.tif:0131-0809	448.6	6.10613
s86_1kpa-06-Image Export-11_s2_FITC-T2_ORG.tif:0026-0244	465.7	6.14354		s86_2kpa-07-Image Export-12_s1_FITC-T2_ORG.tif:0211-1171	208.7	5.3409		s86_4kpa-08-Image Export-13_s1_FITC-T2_ORG.tif:0156-0790	46.7	3.84374						s86_16kpa-10-Image Export-15_s1_FITC-T2_ORG.tif:0132-0817	445.4	6.09897
s86_1kpa-06-Image Export-11_s2_FITC-T2_ORG.tif:0027-0251	105.9	4.6625		s86_2kpa-07-Image Export-12_s1_FITC-T2_ORG.tif:0212-1171	626.1	6.43951		s86_4kpa-08-Image Export-13_s1_FITC-T2_ORG.tif:0159-0822	721.1	6.58078						s86_16kpa-10-Image Export-15_s1_FITC-T2_ORG.tif:0133-0808	35.8	3.57795
s86_1kpa-06-Image Export-11_s2_FITC-T2_ORG.tif:0028-0262	194.7	5.27146		s86_2kpa-07-Image Export-12_s1_FITC-T2_ORG.tif:0214-1216	700.9	6.55237		s86_4kpa-08-Image Export-13_s1_FITC-T2_ORG.tif:0160-0828	126.2	4.83787						s86_16kpa-10-Image Export-15_s1_FITC-T2_ORG.tif:0134-0816	68.5	4.22683
s86_1kpa-06-Image Export-11_s2_FITC-T2_ORG.tif:0029-0293	672.8	6.51145		s86_2kpa-07-Image Export-12_s1_FITC-T2_ORG.tif:0216-1207	529.6	6.27212		s86_4kpa-08-Image Export-13_s1_FITC-T2_ORG.tif:0161-0834	71.6	4.2711						s86_16kpa-10-Image Export-15_s1_FITC-T2_ORG.tif:0135-0839	462.6	6.13686
s86_1kpa-06-Image Export-11_s2_FITC-T2_ORG.tif:0031-0309	440.8	6.08859		s86_2kpa-07-Image Export-12_s1_FITC-T2_ORG.tif:0217-1206	208.7	5.3409		s86_4kpa-08-Image Export-13_s1_FITC-T2_ORG.tif:0163-0874	1789.6	7.48975						s86_16kpa-10-Image Export-15_s1_FITC-T2_ORG.tif:0137-0893	1872.1	7.53482
s86_1kpa-06-Image Export-11_s2_FITC-T2_ORG.tif:0032-0303	241.4	5.48646		s86_2kpa-07-Image Export-12_s1_FITC-T2_ORG.tif:0222-1241	275.7	5.61931		s86_4kpa-08-Image Export-13_s1_FITC-T2_ORG.tif:0167-0878	719.6	6.5787						s86_16kpa-10-Image Export-15_s1_FITC-T2_ORG.tif:0138-0872	439.2	6.08495
s86_1kpa-06-Image Export-11_s2_FITC-T2_ORG.tif:0033-0317	32.7	3.48738		s86_2kpa-07-Image Export-12_s1_FITC-T2_ORG.tif:0224-1230	54.5	3.9982		s86_4kpa-08-Image Export-13_s1_FITC-T2_ORG.tif:0168-0877	799	6.68336						s86_16kpa-10-Image Export-15_s1_FITC-T2_ORG.tif:0139-0868	144.8	4.97535
s86_1kpa-06-Image Export-11_s2_FITC-T2_ORG.tif:0034-0331	317.7	5.76111		s86_2kpa-07-Image Export-12_s1_FITC-T2_ORG.tif:0225-1255	387.8	5.96049		s86_4kpa-08-Image Export-13_s1_FITC-T2_ORG.tif:0169-0899	651	6.47851						s86_16kpa-10-Image Export-15_s1_FITC-T2_ORG.tif:0141-0914	37.4	3.62167
s86_1kpa-06-Image Export-11_s2_FITC-T2_ORG.tif:0035-0329	200.9	5.30281		s86_2kpa-07-Image Export-12_s1_FITC-T2_ORG.tif:0227-1267	806.8	6.69308		s86_4kpa-08-Image Export-13_s1_FITC-T2_ORG.tif:0172-0905	876.9	6.77639						s86_16kpa-10-Image Export-15_s1_FITC-T2_ORG.tif:0142-0937	451.7	6.11302
s86_1kpa-06-Image Export-11_s2_FITC-T2_ORG.tif:0036-0335	548.2	6.30664		s86_2kpa-07-Image Export-12_s1_FITC-T2_ORG.tif:0230-1274	623	6.43455		s86_4kpa-08-Image Export-13_s1_FITC-T2_ORG.tif:0174-0886	345.8	5.84586						s86_16kpa-10-Image Export-15_s1_FITC-T2_ORG.tif:0143-0943	281.9	5.64155
s86_1kpa-06-Image Export-11_s2_FITC-T2_ORG.tif:0037-0355	376.9	5.93198		s86_2kpa-07-Image Export-12_s1_FITC-T2_ORG.tif:0231-1278	915.8	6.8198		s86_4kpa-08-Image Export-13_s1_FITC-T2_ORG.tif:0175-0889	450.1	6.10947						s86_16kpa-10-Image Export-15_s1_FITC-T2_ORG.tif:0144-1012	2283.3	7.73338
s86_1kpa-06-Image Export-11_s2_FITC-T2_ORG.tif:0039-0410	755.4	6.62725		s86_2kpa-07-Image Export-12_s1_FITC-T2_ORG.tif:0232-1307	405	6.00389		s86_4kpa-08-Image Export-13_s1_FITC-T2_ORG.tif:0176-0884	43.6	3.77506						s86_16kpa-10-Image Export-15_s1_FITC-T2_ORG.tif:0146-0953	42.1	3.74005
s86_1kpa-06-Image Export-11_s2_FITC-T2_ORG.tif:0040-0411	322.4	5.77579		s86_2kpa-07-Image Export-12_s1_FITC-T2_ORG.tif:0238-1348	43.6	3.77506		s86_4kpa-08-Image Export-13_s1_FITC-T2_ORG.tif:0177-0896	101.2	4.6171						s86_16kpa-10-Image Export-15_s1_FITC-T2_ORG.tif:0149-0967	105.9	4.6625
s86_1kpa-06-Image Export-11_s2_FITC-T2_ORG.tif:0041-0415	443.9	6.0956		s86_2kpa-07-Image Export-12_s1_FITC-T2_ORG.tif:0239-1353	62.3	4.13196		s86_4kpa-08-Image Export-13_s1_FITC-T2_ORG.tif:0179-0911	1107.4	7.00977						s86_16kpa-10-Image Export-15_s1_FITC-T2_ORG.tif:0151-0997	431.4	6.06704
s86_1kpa-06-Image Export-11_s2_FITC-T2_ORG.tif:0042-0419	275.7	5.61931		s86_2kpa-07-Image Export-12_s1_FITC-T2_ORG.tif:0240-1365	299	5.70044		s86_4kpa-08-Image Export-13_s1_FITC-T2_ORG.tif:0180-0905	98.1	4.58599						s86_16kpa-10-Image Export-15_s1_FITC-T2_ORG.tif:0152-0990	31.2	3.44042
s86_1kpa-06-Image Export-11_s2_FITC-T2_ORG.tif:0043-0434	264.8	5.57897		s86_2kpa-07-Image Export-12_s1_FITC-T2_ORG.tif:0241-1378	1017.1	6.92471		s86_4kpa-08-Image Export-13_s1_FITC-T2_ORG.tif:0182-0919	721.1	6.58078						s86_16kpa-10-Image Export-15_s1_FITC-T2_ORG.tif:0153-0997	521.8	6.25728
s86_1kpa-06-Image Export-11_s2_FITC-T2_ORG.tif:0044-0448	649.5	6.4762		s86_2kpa-07-Image Export-12_s1_FITC-T2_ORG.tif:0243-1380	540.5	6.29249		s86_4kpa-08-Image Export-13_s1_FITC-T2_ORG.tif:0184-0919	197.8	5.28726						s86_16kpa-10-Image Export-15_s1_FITC-T2_ORG.tif:0156-1028	77.9	4.35543
s86_1kpa-06-Image Export-11_s2_FITC-T2_ORG.tif:0046-0438	62.3	4.13196		s86_2kpa-07-Image Export-12_s1_FITC-T2_ORG.tif:0248-1391	253.9	5.53694		s86_4kpa-08-Image Export-13_s1_FITC-T2_ORG.tif:0185-0919	70.1	4.24992						s86_16kpa-10-Image Export-15_s1_FITC-T2_ORG.tif:0157-1045	1651	7.40914
s86_1kpa-06-Image Export-11_s2_FITC-T2_ORG.tif:0047-0459	330.2	5.7997		s86_2kpa-07-Image Export-12_s1_FITC-T2_ORG.tif:0251-1417	841.1	6.73471		s86_4kpa-08-Image Export-13_s1_FITC-T2_ORG.tif:0186-0931	677.5	6.51841						s86_16kpa-10-Image Export-15_s1_FITC-T2_ORG.tif:0159-1039	121.5	4.79991
s86_1kpa-06-Image Export-11_s2_FITC-T2_ORG.tif:0048-0467	62.3	4.13196		s86_2kpa-07-Image Export-12_s1_FITC-T2_ORG.tif:0253-1420	574.7	6.35385		s86_4kpa-08-Image Export-13_s1_FITC-T2_ORG.tif:0190-0943	165.1	5.10655						s86_16kpa-10-Image Export-15_s1_FITC-T2_ORG.tif:0160-1049	517.1	6.24824
s86_1kpa-06-Image Export-11_s2_FITC-T2_ORG.tif:0049-0467	49.8	3.90801		s86_2kpa-07-Image Export-12_s1_FITC-T2_ORG.tif:0256-1442	760.1	6.63345		s86_4kpa-08-Image Export-13_s1_FITC-T2_ORG.tif:0191-0960	526.4	6.26606						s86_16kpa-10-Image Export-15_s1_FITC-T2_ORG.tif:0163-1091	596.5	6.39108
s86_1kpa-06-Image Export-11_s2_FITC-T2_ORG.tif:0050-0471	162	5.0876		s86_2kpa-07-Image Export-12_s1_FITC-T2_ORG.tif:0260-1446	129.3	4.86214		s86_4kpa-08-Image Export-13_s1_FITC-T2_ORG.tif:0192-0995	1735.1	7.45882						s86_16kpa-10-Image Export-15_s1_FITC-T2_ORG.tif:0165-1112	619.9	6.42956
s86_1kpa-06-Image Export-11_s2_FITC-T2_ORG.tif:0051-0479	87.2	4.4682		s86_2kpa-07-Image Export-12_s1_FITC-T2_ORG.tif:0262-1463	140.2	4.94307		s86_4kpa-08-Image Export-13_s1_FITC-T2_ORG.tif:0193-0966	524.9	6.26321						s86_16kpa-10-Image Export-15_s1_FITC-T2_ORG.tif:0166-1087	42.1	3.74005
s86_1kpa-06-Image Export-11_s2_FITC-T2_ORG.tif:0052-0487	116.8	4.76046		s86_2kpa-07-Image Export-12_s1_FITC-T2_ORG.tif:0264-1466	91.9	4.5207		s86_4kpa-08-Image Export-13_s1_FITC-T2_ORG.tif:0197-0997	1733.5	7.4579						s86_16kpa-10-Image Export-15_s1_FITC-T2_ORG.tif:0167-1093	218.1	5.38495
s86_1kpa-06-Image Export-11_s2_FITC-T2_ORG.tif:0053-0492	95	4.55388		s86_2kpa-07-Image Export-12_s1_FITC-T2_ORG.tif:0267-1490	627.7	6.44206		s86_4kpa-08-Image Export-13_s1_FITC-T2_ORG.tif:0198-0986	666.6	6.50219						s86_16kpa-10-Image Export-15_s1_FITC-T2_ORG.tif:0168-1110	208.7	5.3409
s86_1kpa-06-Image Export-11_s2_FITC-T2_ORG.tif:0054-0536	1130.7	7.03059		s86_2kpa-07-Image Export-12_s1_FITC-T2_ORG.tif:0270-1522	1671.2	7.4213		s86_4kpa-08-Image Export-13_s1_FITC-T2_ORG.tif:0201-0992	148	4.99721						s86_16kpa-10-Image Export-15_s1_FITC-T2_ORG.tif:0171-1118	51.4	3.93964
s86_1kpa-06-Image Export-11_s2_FITC-T2_ORG.tif:0055-0502	62.3	4.13196		s86_2kpa-07-Image Export-12_s1_FITC-T2_ORG.tif:0271-1557	585.6	6.37264		s86_4kpa-08-Image Export-13_s1_FITC-T2_ORG.tif:0202-0994	48.3	3.87743						s86_16kpa-10-Image Export-15_s1_FITC-T2_ORG.tif:0173-1121	37.4	3.62167
s86_1kpa-06-Image Export-11_s2_FITC-T2_ORG.tif:0057-0515	132.4	4.88583		s86_2kpa-07-Image Export-12_s1_FITC-T2_ORG.tif:0276-1592	1364.4	7.21847		s86_4kpa-08-Image Export-13_s1_FITC-T2_ORG.tif:0210-1012	35.8	3.57795						s86_16kpa-10-Image Export-15_s1_FITC-T2_ORG.tif:0176-1133	211.8	5.35564
s86_1kpa-06-Image Export-11_s2_FITC-T2_ORG.tif:0058-0515	119.9	4.78666		s86_2kpa-07-Image Export-12_s1_FITC-T2_ORG.tif:0282-1603	45.2	3.8111		s86_4kpa-08-Image Export-13_s1_FITC-T2_ORG.tif:0213-1035	439.2	6.08495						s86_16kpa-10-Image Export-15_s1_FITC-T2_ORG.tif:0177-1133	45.2	3.8111
s86_1kpa-06-Image Export-11_s2_FITC-T2_ORG.tif:0059-0541	485.9	6.186		s86_2kpa-07-Image Export-12_s1_FITC-T2_ORG.tif:0283-1616	291.3	5.67435		s86_4kpa-08-Image Export-13_s1_FITC-T2_ORG.tif:0215-1039	481.3	6.17649						s86_16kpa-10-Image Export-15_s1_FITC-T2_ORG.tif:0178-1136	53	3.97029
s86_1kpa-06-Image Export-11_s2_FITC-T2_ORG.tif:0060-0540	397.2	5.98444		s86_2kpa-07-Image Export-12_s1_FITC-T2_ORG.tif:0286-1645	1493.6	7.30894		s86_4kpa-08-Image Export-13_s1_FITC-T2_ORG.tif:0219-1068	121.5	4.79991						s86_16kpa-10-Image Export-15_s1_FITC-T2_ORG.tif:0179-1140	32.7	3.48738
s86_1kpa-06-Image Export-11_s2_FITC-T2_ORG.tif:0061-0546	610.5	6.41428		s86_2kpa-07-Image Export-12_s1_FITC-T2_ORG.tif:0290-1625	46.7	3.84374		s86_4kpa-08-Image Export-13_s1_FITC-T2_ORG.tif:0222-1066	49.8	3.90801						s86_16kpa-10-Image Export-15_s1_FITC-T2_ORG.tif:0180-1143	49.8	3.90801
s86_1kpa-06-Image Export-11_s2_FITC-T2_ORG.tif:0062-0546	60.7	4.10594		s86_2kpa-07-Image Export-12_s1_FITC-T2_ORG.tif:0294-1649	49.8	3.90801		s86_4kpa-08-Image Export-13_s1_FITC-T2_ORG.tif:0223-1093	1232	7.11639						s86_16kpa-10-Image Export-15_s1_FITC-T2_ORG.tif:0181-1152	339.5	5.82747
s86_1kpa-06-Image Export-11_s2_FITC-T2_ORG.tif:0063-0573	43.6	3.77506		s86_2kpa-07-Image Export-12_s1_FITC-T2_ORG.tif:0298-1670	409.6	6.01518		s86_4kpa-08-Image Export-13_s1_FITC-T2_ORG.tif:0225-1096	825.5	6.71599						s86_16kpa-10-Image Export-15_s1_FITC-T2_ORG.tif:0182-1166	56.1	4.02714
s86_1kpa-06-Image Export-11_s2_FITC-T2_ORG.tif:0064-0587	806.8	6.69308		s86_2kpa-07-Image Export-12_s1_FITC-T2_ORG.tif:0299-1666	450.1	6.10947		s86_4kpa-08-Image Export-13_s1_FITC-T2_ORG.tif:0228-1105	383.1	5.9483						s86_16kpa-10-Image Export-15_s1_FITC-T2_ORG.tif:0183-1173	109	4.69135
s86_1kpa-06-Image Export-11_s2_FITC-T2_ORG.tif:0065-0621	671.3	6.50922		s86_2kpa-07-Image Export-12_s1_FITC-T2_ORG.tif:0300-1665	730.5	6.59373		s86_4kpa-08-Image Export-13_s1_FITC-T2_ORG.tif:0229-1092	283.5	5.64721						s86_16kpa-10-Image Export-15_s1_FITC-T2_ORG.tif:0184-1179	316.2	5.75637
s86_1kpa-06-Image Export-11_s2_FITC-T2_ORG.tif:0066-0630	1306.7	7.17526		s86_2kpa-07-Image Export-12_s1_FITC-T2_ORG.tif:0302-1691	665.1	6.49994		s86_4kpa-08-Image Export-13_s1_FITC-T2_ORG.tif:0232-1118	707.1	6.56117						s86_16kpa-10-Image Export-15_s1_FITC-T2_ORG.tif:0185-1185	596.5	6.39108
s86_1kpa-06-Image Export-11_s2_FITC-T2_ORG.tif:0067-0616	38.9	3.66099		s86_2kpa-07-Image Export-12_s1_FITC-T2_ORG.tif:0303-1734	735.1	6.60001		s86_4kpa-08-Image Export-13_s1_FITC-T2_ORG.tif:0233-1118	81	4.39445						s86_16kpa-10-Image Export-15_s1_FITC-T2_ORG.tif:0186-1207	774.1	6.6517
s86_1kpa-06-Image Export-11_s2_FITC-T2_ORG.tif:0068-0636	459.5	6.13014		s86_2kpa-07-Image Export-12_s1_FITC-T2_ORG.tif:0304-1729	654.2	6.48341		s86_4kpa-08-Image Export-13_s1_FITC-T2_ORG.tif:0234-1139	2171.2	7.68304						s86_16kpa-10-Image Export-15_s1_FITC-T2_ORG.tif:0187-1203	1003	6.91075
s86_1kpa-06-Image Export-11_s2_FITC-T2_ORG.tif:0069-0631	277.2	5.62474		s86_2kpa-07-Image Export-12_s1_FITC-T2_ORG.tif:0305-1711	37.4	3.62167		s86_4kpa-08-Image Export-13_s1_FITC-T2_ORG.tif:0235-1128	535.8	6.28376						s86_16kpa-10-Image Export-15_s1_FITC-T2_ORG.tif:0188-1187	57.6	4.05352
s86_1kpa-06-Image Export-11_s2_FITC-T2_ORG.tif:0070-0638	263.2	5.57291		s86_2kpa-07-Image Export-12_s1_FITC-T2_ORG.tif:0306-1732	158.9	5.06828		s86_4kpa-08-Image Export-13_s1_FITC-T2_ORG.tif:0237-1140	783.4	6.66364						s86_16kpa-10-Image Export-15_s1_FITC-T2_ORG.tif:0190-1206	545.1	6.30097
s86_1kpa-06-Image Export-11_s2_FITC-T2_ORG.tif:0071-0639	93.5	4.53796		s86_2kpa-07-Image Export-12_s1_FITC-T2_ORG.tif:0307-1737	693.1	6.54117		s86_4kpa-08-Image Export-13_s1_FITC-T2_ORG.tif:0241-1162	397.2	5.98444						s86_16kpa-10-Image Export-15_s1_FITC-T2_ORG.tif:0191-1217	842.6	6.73649
s86_1kpa-06-Image Export-11_s2_FITC-T2_ORG.tif:0072-0647	450.1	6.10947		s86_2kpa-07-Image Export-12_s1_FITC-T2_ORG.tif:0308-1755	1881.5	7.53982		s86_4kpa-08-Image Export-13_s1_FITC-T2_ORG.tif:0246-1161	73.2	4.2932						s86_16kpa-10-Image Export-15_s1_FITC-T2_ORG.tif:0193-1224	43.6	3.77506
s86_1kpa-06-Image Export-11_s2_FITC-T2_ORG.tif:0073-0655	1038.9	6.94592		s86_2kpa-07-Image Export-12_s1_FITC-T2_ORG.tif:0310-1758	475	6.16331		s86_4kpa-08-Image Export-13_s1_FITC-T2_ORG.tif:0247-1199	1594.9	7.37457						s86_16kpa-10-Image Export-15_s1_FITC-T2_ORG.tif:0194-1232	34.3	3.53515
s86_1kpa-06-Image Export-11_s2_FITC-T2_ORG.tif:0074-0666	239.9	5.48022		s86_2kpa-07-Image Export-12_s1_FITC-T2_ORG.tif:0311-1750	68.5	4.22683		s86_4kpa-08-Image Export-13_s1_FITC-T2_ORG.tif:0248-1177	281.9	5.64155						s86_16kpa-10-Image Export-15_s1_FITC-T2_ORG.tif:0195-1261	951.6	6.85814
s86_1kpa-06-Image Export-11_s2_FITC-T2_ORG.tif:0075-0660	350.4	5.85908		s86_2kpa-07-Image Export-12_s1_FITC-T2_ORG.tif:0313-1792	2127.6	7.66275		s86_4kpa-08-Image Export-13_s1_FITC-T2_ORG.tif:0249-1191	677.5	6.51841						s86_16kpa-10-Image Export-15_s1_FITC-T2_ORG.tif:0197-1259	397.2	5.98444
s86_1kpa-06-Image Export-11_s2_FITC-T2_ORG.tif:0076-0654	51.4	3.93964		s86_2kpa-07-Image Export-12_s1_FITC-T2_ORG.tif:0314-1760	45.2	3.8111		s86_4kpa-08-Image Export-13_s1_FITC-T2_ORG.tif:0250-1198	447	6.10256						s86_16kpa-10-Image Export-15_s1_FITC-T2_ORG.tif:0198-1255	59.2	4.08092
s86_1kpa-06-Image Export-11_s2_FITC-T2_ORG.tif:0077-0656	56.1	4.02714		s86_2kpa-07-Image Export-12_s1_FITC-T2_ORG.tif:0316-1769	168.2	5.12515		s86_4kpa-08-Image Export-13_s1_FITC-T2_ORG.tif:0251-1190	487.5	6.18929						s86_16kpa-10-Image Export-15_s1_FITC-T2_ORG.tif:0199-1289	710.2	6.56555
s86_1kpa-06-Image Export-11_s2_FITC-T2_ORG.tif:0078-0669	305.3	5.72129		s86_2kpa-07-Image Export-12_s1_FITC-T2_ORG.tif:0318-1785	208.7	5.3409		s86_4kpa-08-Image Export-13_s1_FITC-T2_ORG.tif:0253-1206	1281.8	7.15602						s86_16kpa-10-Image Export-15_s1_FITC-T2_ORG.tif:0200-1270	498.4	6.2114
s86_1kpa-06-Image Export-11_s2_FITC-T2_ORG.tif:0079-0667	185.3	5.22198		s86_2kpa-07-Image Export-12_s1_FITC-T2_ORG.tif:0320-1788	53	3.97029		s86_4kpa-08-Image Export-13_s1_FITC-T2_ORG.tif:0254-1191	68.5	4.22683						s86_16kpa-10-Image Export-15_s1_FITC-T2_ORG.tif:0201-1283	395.6	5.9804
s86_1kpa-06-Image Export-11_s2_FITC-T2_ORG.tif:0080-0673	87.2	4.4682		s86_2kpa-07-Image Export-12_s1_FITC-T2_ORG.tif:0321-1784	42.1	3.74005		s86_4kpa-08-Image Export-13_s1_FITC-T2_ORG.tif:0256-1204	246.1	5.50574						s86_16kpa-10-Image Export-15_s1_FITC-T2_ORG.tif:0203-1308	473.5	6.16015
s86_1kpa-06-Image Export-11_s2_FITC-T2_ORG.tif:0081-0683	383.1	5.9483		s86_2kpa-07-Image Export-12_s1_FITC-T2_ORG.tif:0322-1789	62.3	4.13196		s86_4kpa-08-Image Export-13_s1_FITC-T2_ORG.tif:0257-1250	2395.4	7.78131						s86_16kpa-10-Image Export-15_s1_FITC-T2_ORG.tif:0204-1304	57.6	4.05352
s86_1kpa-06-Image Export-11_s2_FITC-T2_ORG.tif:0082-0704	370.7	5.91539		s86_2kpa-07-Image Export-12_s1_FITC-T2_ORG.tif:0323-1792	107.5	4.67749		s86_4kpa-08-Image Export-13_s1_FITC-T2_ORG.tif:0260-1207	93.5	4.53796						s86_16kpa-10-Image Export-15_s1_FITC-T2_ORG.tif:0205-1305	42.1	3.74005
s86_1kpa-06-Image Export-11_s2_FITC-T2_ORG.tif:0083-0753	300.6	5.70578		s86_2kpa-07-Image Export-12_s1_FITC-T2_ORG.tif:0324-1852	3748.9	8.22922		s86_4kpa-08-Image Export-13_s1_FITC-T2_ORG.tif:0261-1222	568.5	6.343						s86_16kpa-10-Image Export-15_s1_FITC-T2_ORG.tif:0206-1319	255.4	5.54283
s86_1kpa-06-Image Export-11_s2_FITC-T2_ORG.tif:0085-0761	286.6	5.65809		s86_2kpa-07-Image Export-12_s1_FITC-T2_ORG.tif:0325-1845	2629.1	7.8744		s86_4kpa-08-Image Export-13_s1_FITC-T2_ORG.tif:0262-1229	537.3	6.28656						s86_16kpa-10-Image Export-15_s1_FITC-T2_ORG.tif:0207-1332	481.3	6.17649
s86_1kpa-06-Image Export-11_s2_FITC-T2_ORG.tif:0086-0797	693.1	6.54117		s86_2kpa-07-Image Export-12_s1_FITC-T2_ORG.tif:0326-1798	82.5	4.4128		s86_4kpa-08-Image Export-13_s1_FITC-T2_ORG.tif:0263-1255	641.7	6.46412						s86_16kpa-10-Image Export-15_s1_FITC-T2_ORG.tif:0209-1349	200.9	5.30281
s86_1kpa-06-Image Export-11_s2_FITC-T2_ORG.tif:0087-0802	756.9	6.62923		s86_2kpa-07-Image Export-12_s1_FITC-T2_ORG.tif:0327-1799	57.6	4.05352		s86_4kpa-08-Image Export-13_s1_FITC-T2_ORG.tif:0264-1267	2147.8	7.6722						s86_16kpa-10-Image Export-15_s1_FITC-T2_ORG.tif:0210-1358	509.3	6.23304
s86_1kpa-06-Image Export-11_s2_FITC-T2_ORG.tif:0088-0782	56.1	4.02714		s86_2kpa-07-Image Export-12_s1_FITC-T2_ORG.tif:0328-1814	894	6.79571		s86_4kpa-08-Image Export-13_s1_FITC-T2_ORG.tif:0265-1232	68.5	4.22683						s86_16kpa-10-Image Export-15_s1_FITC-T2_ORG.tif:0215-1381	834.8	6.72719
s86_1kpa-06-Image Export-11_s2_FITC-T2_ORG.tif:0089-0785	74.8	4.31482		s86_2kpa-07-Image Export-12_s1_FITC-T2_ORG.tif:0329-1816	90.3	4.50314		s86_4kpa-08-Image Export-13_s1_FITC-T2_ORG.tif:0270-1286	470.4	6.15358						s86_16kpa-10-Image Export-15_s1_FITC-T2_ORG.tif:0217-1382	422.1	6.04524
s86_1kpa-06-Image Export-11_s2_FITC-T2_ORG.tif:0090-0788	102.8	4.63279		s86_2kpa-07-Image Export-12_s1_FITC-T2_ORG.tif:0330-1822	65.4	4.18052		s86_4kpa-08-Image Export-13_s1_FITC-T2_ORG.tif:0271-1266	176	5.17048						s86_16kpa-10-Image Export-15_s1_FITC-T2_ORG.tif:0218-1384	506.2	6.22693
s86_1kpa-06-Image Export-11_s2_FITC-T2_ORG.tif:0091-0808	48.3	3.87743		s86_2kpa-07-Image Export-12_s1_FITC-T2_ORG.tif:0331-1830	31.2	3.44042		s86_4kpa-08-Image Export-13_s1_FITC-T2_ORG.tif:0274-1289	299	5.70044						s86_16kpa-10-Image Export-15_s1_FITC-T2_ORG.tif:0219-1383	48.3	3.87743
s86_1kpa-06-Image Export-11_s2_FITC-T2_ORG.tif:0092-0815	56.1	4.02714		s86_2kpa-07-Image Export-12_s1_FITC-T2_ORG.tif:0332-1861	359.8	5.88555		s86_4kpa-08-Image Export-13_s1_FITC-T2_ORG.tif:0275-1290	35.8	3.57795						s86_16kpa-10-Image Export-15_s1_FITC-T2_ORG.tif:0220-1389	35.8	3.57795
s86_1kpa-06-Image Export-11_s2_FITC-T2_ORG.tif:0093-0824	48.3	3.87743		s86_2kpa-07-Image Export-12_s1_FITC-T2_ORG.tif:0334-1878	163.5	5.09681		s86_4kpa-08-Image Export-13_s1_FITC-T2_ORG.tif:0276-1306	629.2	6.44445						s86_16kpa-10-Image Export-15_s1_FITC-T2_ORG.tif:0221-1393	70.1	4.24992
s86_1kpa-06-Image Export-11_s2_FITC-T2_ORG.tif:0094-0825	91.9	4.5207		s86_2kpa-07-Image Export-12_s1_FITC-T2_ORG.tif:0335-1887	426.8	6.05632		s86_4kpa-08-Image Export-13_s1_FITC-T2_ORG.tif:0277-1312	623	6.43455						s86_16kpa-10-Image Export-15_s1_FITC-T2_ORG.tif:0222-1417	257	5.54908
s86_1kpa-06-Image Export-11_s2_FITC-T2_ORG.tif:0095-0832	400.3	5.99221		s86_2kpa-07-Image Export-12_s1_FITC-T2_ORG.tif:0336-1901	635.5	6.45441		s86_4kpa-08-Image Export-13_s1_FITC-T2_ORG.tif:0279-1304	116.8	4.76046						s86_16kpa-10-Image Export-15_s1_FITC-T2_ORG.tif:0224-1423	753.8	6.62513
s86_1kpa-06-Image Export-11_s2_FITC-T2_ORG.tif:0097-0830	67	4.20469		s86_2kpa-07-Image Export-12_s1_FITC-T2_ORG.tif:0339-1898	43.6	3.77506		s86_4kpa-08-Image Export-13_s1_FITC-T2_ORG.tif:0280-1309	468.8	6.15018						s86_16kpa-10-Image Export-15_s1_FITC-T2_ORG.tif:0226-1412	49.8	3.90801
s86_1kpa-06-Image Export-11_s2_FITC-T2_ORG.tif:0098-0857	500	6.21461		s86_2kpa-07-Image Export-12_s1_FITC-T2_ORG.tif:0340-1913	573.2	6.35123		s86_4kpa-08-Image Export-13_s1_FITC-T2_ORG.tif:0281-1313	79.4	4.3745						s86_16kpa-10-Image Export-15_s1_FITC-T2_ORG.tif:0229-1434	105.9	4.6625
s86_1kpa-06-Image Export-11_s2_FITC-T2_ORG.tif:0099-0867	579.4	6.36199		s86_2kpa-07-Image Export-12_s1_FITC-T2_ORG.tif:0343-1933	49.8	3.90801		s86_4kpa-08-Image Export-13_s1_FITC-T2_ORG.tif:0283-1368	1884.6	7.54147						s86_16kpa-10-Image Export-15_s1_FITC-T2_ORG.tif:0230-1435	278.8	5.63049
s86_1kpa-06-Image Export-11_s2_FITC-T2_ORG.tif:0100-0941	1622.9	7.39197		s86_2kpa-07-Image Export-12_s1_FITC-T2_ORG.tif:0344-1941	222.7	5.40583		s86_4kpa-08-Image Export-13_s1_FITC-T2_ORG.tif:0284-1355	753.8	6.62513						s86_16kpa-10-Image Export-15_s1_FITC-T2_ORG.tif:0231-1443	158.9	5.06828
s86_1kpa-06-Image Export-11_s2_FITC-T2_ORG.tif:0101-0872	73.2	4.2932		s86_2kpa-07-Image Export-12_s1_FITC-T2_ORG.tif:0345-1950	398.7	5.98821		s86_4kpa-08-Image Export-13_s1_FITC-T2_ORG.tif:0285-1343	1288.1	7.16092						s86_16kpa-10-Image Export-15_s1_FITC-T2_ORG.tif:0232-1441	133.9	4.89709
s86_1kpa-06-Image Export-11_s2_FITC-T2_ORG.tif:0102-0871	54.5	3.9982		s86_2kpa-07-Image Export-12_s1_FITC-T2_ORG.tif:0346-1954	587.2	6.37537		s86_4kpa-08-Image Export-13_s1_FITC-T2_ORG.tif:0286-1344	559.1	6.32633						s86_16kpa-10-Image Export-15_s1_FITC-T2_ORG.tif:0233-1450	666.6	6.50219
s86_1kpa-06-Image Export-11_s2_FITC-T2_ORG.tif:0103-0878	300.6	5.70578		s86_2kpa-07-Image Export-12_s1_FITC-T2_ORG.tif:0350-1978	51.4	3.93964		s86_4kpa-08-Image Export-13_s1_FITC-T2_ORG.tif:0287-1352	91.9	4.5207						s86_16kpa-10-Image Export-15_s1_FITC-T2_ORG.tif:0236-1476	133.9	4.89709
s86_1kpa-06-Image Export-11_s2_FITC-T2_ORG.tif:0104-0906	612.1	6.4169		s86_2kpa-07-Image Export-12_s1_FITC-T2_ORG.tif:0351-1979	102.8	4.63279		s86_4kpa-08-Image Export-13_s1_FITC-T2_ORG.tif:0288-1382	566.9	6.34018						s86_16kpa-10-Image Export-15_s1_FITC-T2_ORG.tif:0237-1486	319.3	5.76613
s86_1kpa-06-Image Export-11_s2_FITC-T2_ORG.tif:0105-0891	456.3	6.12315		s86_2kpa-07-Image Export-12_s1_FITC-T2_ORG.tif:0352-2013	1133.9	7.03342		s86_4kpa-08-Image Export-13_s1_FITC-T2_ORG.tif:0289-1383	124.6	4.82511						s86_16kpa-10-Image Export-15_s1_FITC-T2_ORG.tif:0238-1484	574.7	6.35385
s86_1kpa-06-Image Export-11_s2_FITC-T2_ORG.tif:0106-0908	866	6.76388		s86_2kpa-07-Image Export-12_s1_FITC-T2_ORG.tif:0353-2012	397.2	5.98444		s86_4kpa-08-Image Export-13_s1_FITC-T2_ORG.tif:0291-1414	151.1	5.01794						s86_16kpa-10-Image Export-15_s1_FITC-T2_ORG.tif:0239-1491	406.5	6.00758
s86_1kpa-06-Image Export-11_s2_FITC-T2_ORG.tif:0107-0904	456.3	6.12315		s86_2kpa-07-Image Export-12_s1_FITC-T2_ORG.tif:0354-2054	761.6	6.63542		s86_4kpa-08-Image Export-13_s1_FITC-T2_ORG.tif:0292-1435	1232	7.11639						s86_16kpa-10-Image Export-15_s1_FITC-T2_ORG.tif:0244-1515	54.5	3.9982
s86_1kpa-06-Image Export-11_s2_FITC-T2_ORG.tif:0108-0923	844.2	6.73839		s86_2kpa-07-Image Export-12_s1_FITC-T2_ORG.tif:0355-2033	124.6	4.82511		s86_4kpa-08-Image Export-13_s1_FITC-T2_ORG.tif:0294-1421	45.2	3.8111						s86_16kpa-10-Image Export-15_s1_FITC-T2_ORG.tif:0245-1559	464.1	6.1401
s86_1kpa-06-Image Export-11_s2_FITC-T2_ORG.tif:0110-0950	758.5	6.63134		s86_2kpa-07-Image Export-12_s1_FITC-T2_ORG.tif:0356-2036	43.6	3.77506		s86_4kpa-08-Image Export-13_s1_FITC-T2_ORG.tif:0297-1429	37.4	3.62167						s86_16kpa-10-Image Export-15_s1_FITC-T2_ORG.tif:0246-1559	392.5	5.97254
s86_1kpa-06-Image Export-11_s2_FITC-T2_ORG.tif:0111-0947	479.7	6.17316		s86_2kpa-07-Image Export-12_s1_FITC-T2_ORG.tif:0357-2084	2630.6	7.87497		s86_4kpa-08-Image Export-13_s1_FITC-T2_ORG.tif:0298-1443	324	5.78074						s86_16kpa-10-Image Export-15_s1_FITC-T2_ORG.tif:0247-1563	375.4	5.92799
s86_1kpa-06-Image Export-11_s2_FITC-T2_ORG.tif:0114-0984	1764.7	7.47574		s86_2kpa-07-Image Export-12_s1_FITC-T2_ORG.tif:0358-2043	35.8	3.57795		s86_4kpa-08-Image Export-13_s1_FITC-T2_ORG.tif:0299-1451	1026.4	6.93381						s86_16kpa-10-Image Export-15_s1_FITC-T2_ORG.tif:0248-1564	34.3	3.53515
s86_1kpa-06-Image Export-11_s2_FITC-T2_ORG.tif:0115-0965	548.2	6.30664		s86_2kpa-07-Image Export-12_s1_FITC-T2_ORG.tif:0359-2065	43.6	3.77506		s86_4kpa-08-Image Export-13_s1_FITC-T2_ORG.tif:0300-1441	40.5	3.7013						s86_16kpa-10-Image Export-15_s1_FITC-T2_ORG.tif:0250-1607	652.6	6.48096
s86_1kpa-06-Image Export-11_s2_FITC-T2_ORG.tif:0116-0979	406.5	6.00758		s86_2kpa-07-Image Export-12_s1_FITC-T2_ORG.tif:0360-2070	221.2	5.39907		s86_4kpa-08-Image Export-13_s1_FITC-T2_ORG.tif:0301-1452	660.4	6.49285						s86_16kpa-10-Image Export-15_s1_FITC-T2_ORG.tif:0251-1635	808.3	6.69493
s86_1kpa-06-Image Export-11_s2_FITC-T2_ORG.tif:0117-0989	110.6	4.70592		s86_2kpa-07-Image Export-12_s1_FITC-T2_ORG.tif:0361-2079	54.5	3.9982		s86_4kpa-08-Image Export-13_s1_FITC-T2_ORG.tif:0302-1476	529.6	6.27212						s86_16kpa-10-Image Export-15_s1_FITC-T2_ORG.tif:0252-1624	702.4	6.5545
s86_1kpa-06-Image Export-11_s2_FITC-T2_ORG.tif:0118-1008	492.2	6.19889		s86_2kpa-07-Image Export-12_s1_FITC-T2_ORG.tif:0362-2093	369.1	5.91107		s86_4kpa-08-Image Export-13_s1_FITC-T2_ORG.tif:0303-1501	2224.1	7.70711						s86_16kpa-10-Image Export-15_s1_FITC-T2_ORG.tif:0253-1596	239.9	5.48022
s86_1kpa-06-Image Export-11_s2_FITC-T2_ORG.tif:0119-1005	38.9	3.66099		s86_2kpa-07-Image Export-12_s1_FITC-T2_ORG.tif:0363-2110	1146.3	7.04429		s86_4kpa-08-Image Export-13_s1_FITC-T2_ORG.tif:0304-1492	383.1	5.9483						s86_16kpa-10-Image Export-15_s1_FITC-T2_ORG.tif:0254-1628	654.2	6.48341
s86_1kpa-06-Image Export-11_s2_FITC-T2_ORG.tif:0120-1021	101.2	4.6171		s86_2kpa-07-Image Export-12_s1_FITC-T2_ORG.tif:0364-2105	334.9	5.81383		s86_4kpa-08-Image Export-13_s1_FITC-T2_ORG.tif:0305-1496	669.7	6.50683						s86_16kpa-10-Image Export-15_s1_FITC-T2_ORG.tif:0255-1640	454.8	6.11986
s86_1kpa-06-Image Export-11_s2_FITC-T2_ORG.tif:0121-1046	1172.8	7.06715		s86_2kpa-07-Image Export-12_s1_FITC-T2_ORG.tif:0367-2127	1605.8	7.38138		s86_4kpa-08-Image Export-13_s1_FITC-T2_ORG.tif:0306-1515	434.5	6.0742						s86_16kpa-10-Image Export-15_s1_FITC-T2_ORG.tif:0256-1632	54.5	3.9982
s86_1kpa-06-Image Export-11_s2_FITC-T2_ORG.tif:0122-1023	38.9	3.66099		s86_2kpa-07-Image Export-12_s1_FITC-T2_ORG.tif:0368-2106	54.5	3.9982		s86_4kpa-08-Image Export-13_s1_FITC-T2_ORG.tif:0307-1488	62.3	4.13196						s86_16kpa-10-Image Export-15_s1_FITC-T2_ORG.tif:0257-1651	708.7	6.56343
s86_1kpa-06-Image Export-11_s2_FITC-T2_ORG.tif:0123-1029	32.7	3.48738		s86_2kpa-07-Image Export-12_s1_FITC-T2_ORG.tif:0369-2108	34.3	3.53515		s86_4kpa-08-Image Export-13_s1_FITC-T2_ORG.tif:0308-1504	448.6	6.10613						s86_16kpa-10-Image Export-15_s1_FITC-T2_ORG.tif:0258-1656	233.6	5.45361
s86_1kpa-06-Image Export-11_s2_FITC-T2_ORG.tif:0124-1072	721.1	6.58078		s86_2kpa-07-Image Export-12_s1_FITC-T2_ORG.tif:0373-2141	538.9	6.28953		s86_4kpa-08-Image Export-13_s1_FITC-T2_ORG.tif:0309-1505	556	6.32077						s86_16kpa-10-Image Export-15_s1_FITC-T2_ORG.tif:0259-1653	309.9	5.73625
s86_1kpa-06-Image Export-11_s2_FITC-T2_ORG.tif:0125-1077	263.2	5.57291		s86_2kpa-07-Image Export-12_s1_FITC-T2_ORG.tif:0375-2136	384.7	5.95246		s86_4kpa-08-Image Export-13_s1_FITC-T2_ORG.tif:0310-1498	123	4.81218						s86_16kpa-10-Image Export-15_s1_FITC-T2_ORG.tif:0260-1662	471.9	6.15677
s86_1kpa-06-Image Export-11_s2_FITC-T2_ORG.tif:0126-1098	498.4	6.2114		s86_2kpa-07-Image Export-12_s1_FITC-T2_ORG.tif:0376-2143	1210.2	7.09854		s86_4kpa-08-Image Export-13_s1_FITC-T2_ORG.tif:0311-1504	252.3	5.53062						s86_16kpa-10-Image Export-15_s1_FITC-T2_ORG.tif:0261-1673	797.4	6.68136
s86_1kpa-06-Image Export-11_s2_FITC-T2_ORG.tif:0127-1126	443.9	6.0956		s86_2kpa-07-Image Export-12_s1_FITC-T2_ORG.tif:0377-2139	504.6	6.22377		s86_4kpa-08-Image Export-13_s1_FITC-T2_ORG.tif:0312-1512	515.5	6.24514						s86_16kpa-10-Image Export-15_s1_FITC-T2_ORG.tif:0262-1655	43.6	3.77506
s86_1kpa-06-Image Export-11_s2_FITC-T2_ORG.tif:0128-1132	886.2	6.78694		s86_2kpa-07-Image Export-12_s1_FITC-T2_ORG.tif:0380-2144	95	4.55388		s86_4kpa-08-Image Export-13_s1_FITC-T2_ORG.tif:0313-1524	1004.6	6.91234						s86_16kpa-10-Image Export-15_s1_FITC-T2_ORG.tif:0263-1668	422.1	6.04524
s86_1kpa-06-Image Export-11_s2_FITC-T2_ORG.tif:0129-1165	535.8	6.28376		s86_2kpa-07-Image Export-12_s1_FITC-T2_ORG.tif:0382-2165	507.7	6.22989		s86_4kpa-08-Image Export-13_s1_FITC-T2_ORG.tif:0314-1515	118.4	4.77407						s86_16kpa-10-Image Export-15_s1_FITC-T2_ORG.tif:0264-1682	549.8	6.30955
s86_1kpa-06-Image Export-11_s2_FITC-T2_ORG.tif:0130-1206	808.3	6.69493		s86_2kpa-07-Image Export-12_s1_FITC-T2_ORG.tif:0384-2188	380	5.94017		s86_4kpa-08-Image Export-13_s1_FITC-T2_ORG.tif:0317-1546	665.1	6.49994						s86_16kpa-10-Image Export-15_s1_FITC-T2_ORG.tif:0265-1676	37.4	3.62167
s86_1kpa-06-Image Export-11_s2_FITC-T2_ORG.tif:0131-1192	309.9	5.73625		s86_2kpa-07-Image Export-12_s1_FITC-T2_ORG.tif:0386-2211	967.2	6.87441		s86_4kpa-08-Image Export-13_s1_FITC-T2_ORG.tif:0321-1563	381.6	5.94437						s86_16kpa-10-Image Export-15_s1_FITC-T2_ORG.tif:0266-1730	344.2	5.84122
s86_1kpa-06-Image Export-11_s2_FITC-T2_ORG.tif:0132-1205	431.4	6.06704		s86_2kpa-07-Image Export-12_s1_FITC-T2_ORG.tif:0387-2195	43.6	3.77506		s86_4kpa-08-Image Export-13_s1_FITC-T2_ORG.tif:0322-1565	183.8	5.21385						s86_16kpa-10-Image Export-15_s1_FITC-T2_ORG.tif:0267-1736	749.2	6.61901
s86_1kpa-06-Image Export-11_s2_FITC-T2_ORG.tif:0134-1226	459.5	6.13014		s86_2kpa-07-Image Export-12_s1_FITC-T2_ORG.tif:0388-2213	42.1	3.74005		s86_4kpa-08-Image Export-13_s1_FITC-T2_ORG.tif:0323-1607	981.2	6.88878						s86_16kpa-10-Image Export-15_s1_FITC-T2_ORG.tif:0268-1731	219.6	5.39181
s86_1kpa-06-Image Export-11_s2_FITC-T2_ORG.tif:0135-1209	45.2	3.8111		s86_2kpa-07-Image Export-12_s1_FITC-T2_ORG.tif:0389-2236	417.4	6.03404		s86_4kpa-08-Image Export-13_s1_FITC-T2_ORG.tif:0324-1595	375.4	5.92799						s86_16kpa-10-Image Export-15_s1_FITC-T2_ORG.tif:0269-1744	405	6.00389
s86_1kpa-06-Image Export-11_s2_FITC-T2_ORG.tif:0136-1216	35.8	3.57795		s86_2kpa-07-Image Export-12_s1_FITC-T2_ORG.tif:0390-2232	545.1	6.30097		s86_4kpa-08-Image Export-13_s1_FITC-T2_ORG.tif:0325-1606	772.5	6.64963						s86_16kpa-10-Image Export-15_s1_FITC-T2_ORG.tif:0270-1737	98.1	4.58599
s86_1kpa-06-Image Export-11_s2_FITC-T2_ORG.tif:0138-1251	852	6.74759		s86_2kpa-07-Image Export-12_s1_FITC-T2_ORG.tif:0392-2239	484.4	6.18291		s86_4kpa-08-Image Export-13_s1_FITC-T2_ORG.tif:0327-1593	236.7	5.46679						s86_16kpa-10-Image Export-15_s1_FITC-T2_ORG.tif:0271-1758	266.3	5.58462
s86_1kpa-06-Image Export-11_s2_FITC-T2_ORG.tif:0139-1236	373.8	5.92372		s86_2kpa-07-Image Export-12_s1_FITC-T2_ORG.tif:0398-2261	1264.7	7.14259		s86_4kpa-08-Image Export-13_s1_FITC-T2_ORG.tif:0328-1597	84.1	4.43201						s86_16kpa-10-Image Export-15_s1_FITC-T2_ORG.tif:0272-1757	42.1	3.74005
s86_1kpa-06-Image Export-11_s2_FITC-T2_ORG.tif:0141-1237	63.9	4.15732		s86_2kpa-07-Image Export-12_s1_FITC-T2_ORG.tif:0403-2271	163.5	5.09681		s86_4kpa-08-Image Export-13_s1_FITC-T2_ORG.tif:0329-1636	528	6.2691						s86_16kpa-10-Image Export-15_s1_FITC-T2_ORG.tif:0273-1760	35.8	3.57795
s86_1kpa-06-Image Export-11_s2_FITC-T2_ORG.tif:0143-1253	59.2	4.08092		s86_2kpa-07-Image Export-12_s1_FITC-T2_ORG.tif:0404-2310	2548.1	7.8431		s86_4kpa-08-Image Export-13_s1_FITC-T2_ORG.tif:0330-1638	264.8	5.57897						s86_16kpa-10-Image Export-15_s1_FITC-T2_ORG.tif:0274-1764	70.1	4.24992
s86_1kpa-06-Image Export-11_s2_FITC-T2_ORG.tif:0144-1270	443.9	6.0956		s86_2kpa-07-Image Export-12_s1_FITC-T2_ORG.tif:0405-2283	313.1	5.74652		s86_4kpa-08-Image Export-13_s1_FITC-T2_ORG.tif:0331-1648	387.8	5.96049						s86_16kpa-10-Image Export-15_s1_FITC-T2_ORG.tif:0275-1770	426.8	6.05632
s86_1kpa-06-Image Export-11_s2_FITC-T2_ORG.tif:0145-1288	496.8	6.20819		s86_2kpa-07-Image Export-12_s1_FITC-T2_ORG.tif:0406-2296	73.2	4.2932		s86_4kpa-08-Image Export-13_s1_FITC-T2_ORG.tif:0332-1686	613.7	6.41951						s86_16kpa-10-Image Export-15_s1_FITC-T2_ORG.tif:0276-1770	314.6	5.7513
s86_1kpa-06-Image Export-11_s2_FITC-T2_ORG.tif:0146-1293	626.1	6.43951		s86_2kpa-07-Image Export-12_s1_FITC-T2_ORG.tif:0408-2316	417.4	6.03404		s86_4kpa-08-Image Export-13_s1_FITC-T2_ORG.tif:0333-1676	492.2	6.19889						s86_16kpa-10-Image Export-15_s1_FITC-T2_ORG.tif:0278-1787	585.6	6.37264
s86_1kpa-06-Image Export-11_s2_FITC-T2_ORG.tif:0147-1273	35.8	3.57795		s86_2kpa-07-Image Export-12_s1_FITC-T2_ORG.tif:0418-2346	43.6	3.77506		s86_4kpa-08-Image Export-13_s1_FITC-T2_ORG.tif:0334-1680	133.9	4.89709						s86_16kpa-10-Image Export-15_s1_FITC-T2_ORG.tif:0280-1776	91.9	4.5207
s86_1kpa-06-Image Export-11_s2_FITC-T2_ORG.tif:0148-1280	84.1	4.43201						s86_4kpa-08-Image Export-13_s1_FITC-T2_ORG.tif:0335-1677	127.7	4.84968						s86_16kpa-10-Image Export-15_s1_FITC-T2_ORG.tif:0282-1778	133.9	4.89709
s86_1kpa-06-Image Export-11_s2_FITC-T2_ORG.tif:0149-1339	252.3	5.53062			Area	LN(Area)		s86_4kpa-08-Image Export-13_s1_FITC-T2_ORG.tif:0336-1689	202.5	5.31074						s86_16kpa-10-Image Export-15_s1_FITC-T2_ORG.tif:0283-1799	464.1	6.1401
s86_1kpa-06-Image Export-11_s2_FITC-T2_ORG.tif:0150-1309	49.8	3.90801		Stem 21 Average 2 kPa	557.734	5.98432		s86_4kpa-08-Image Export-13_s1_FITC-T2_ORG.tif:0338-1703	542	6.29527						s86_16kpa-10-Image Export-15_s1_FITC-T2_ORG.tif:0285-1793	121.5	4.79991
s86_1kpa-06-Image Export-11_s2_FITC-T2_ORG.tif:0151-1314	40.5	3.7013		Stem38 Average 2 kPa	711.712	5.96665		s86_4kpa-08-Image Export-13_s1_FITC-T2_ORG.tif:0340-1700	40.5	3.7013						s86_16kpa-10-Image Export-15_s1_FITC-T2_ORG.tif:0289-1816	45.2	3.8111
s86_1kpa-06-Image Export-11_s2_FITC-T2_ORG.tif:0152-1323	230.5	5.44025		Stem 86 Average 2 kPa	509.143	5.67598		s86_4kpa-08-Image Export-13_s1_FITC-T2_ORG.tif:0344-1720	57.6	4.05352						s86_16kpa-10-Image Export-15_s1_FITC-T2_ORG.tif:0290-1822	42.1	3.74005
s86_1kpa-06-Image Export-11_s2_FITC-T2_ORG.tif:0153-1329	274.1	5.61349						s86_4kpa-08-Image Export-13_s1_FITC-T2_ORG.tif:0346-1750	630.8	6.44699						s86_16kpa-10-Image Export-15_s1_FITC-T2_ORG.tif:0292-1846	672.8	6.51145
s86_1kpa-06-Image Export-11_s2_FITC-T2_ORG.tif:0154-1343	394	5.97635						s86_4kpa-08-Image Export-13_s1_FITC-T2_ORG.tif:0352-1792	562.3	6.33204						s86_16kpa-10-Image Export-15_s1_FITC-T2_ORG.tif:0293-1835	53	3.97029
s86_1kpa-06-Image Export-11_s2_FITC-T2_ORG.tif:0155-1334	230.5	5.44025						s86_4kpa-08-Image Export-13_s1_FITC-T2_ORG.tif:0353-1810	730.5	6.59373						s86_16kpa-10-Image Export-15_s1_FITC-T2_ORG.tif:0294-1850	503.1	6.22079
s86_1kpa-06-Image Export-11_s2_FITC-T2_ORG.tif:0156-1373	1439.1	7.27177						s86_4kpa-08-Image Export-13_s1_FITC-T2_ORG.tif:0354-1805	649.5	6.4762						s86_16kpa-10-Image Export-15_s1_FITC-T2_ORG.tif:0295-1851	1023.3	6.93079
s86_1kpa-06-Image Export-11_s2_FITC-T2_ORG.tif:0157-1390	348.9	5.85479						s86_4kpa-08-Image Export-13_s1_FITC-T2_ORG.tif:0356-1843	970.3	6.87761						s86_16kpa-10-Image Export-15_s1_FITC-T2_ORG.tif:0296-1836	68.5	4.22683
s86_1kpa-06-Image Export-11_s2_FITC-T2_ORG.tif:0158-1398	313.1	5.74652						s86_4kpa-08-Image Export-13_s1_FITC-T2_ORG.tif:0357-1816	46.7	3.84374						s86_16kpa-10-Image Export-15_s1_FITC-T2_ORG.tif:0298-1846	31.2	3.44042
s86_1kpa-06-Image Export-11_s2_FITC-T2_ORG.tif:0159-1418	2412.6	7.78846						s86_4kpa-08-Image Export-13_s1_FITC-T2_ORG.tif:0362-1845	936.1	6.84172						s86_16kpa-10-Image Export-15_s1_FITC-T2_ORG.tif:0300-1852	40.5	3.7013
s86_1kpa-06-Image Export-11_s2_FITC-T2_ORG.tif:0160-1402	40.5	3.7013						s86_4kpa-08-Image Export-13_s1_FITC-T2_ORG.tif:0364-1861	934.5	6.84001						s86_16kpa-10-Image Export-15_s1_FITC-T2_ORG.tif:0301-1868	227.4	5.42671
s86_1kpa-06-Image Export-11_s2_FITC-T2_ORG.tif:0161-1443	945.4	6.85161						s86_4kpa-08-Image Export-13_s1_FITC-T2_ORG.tif:0365-1870	714.9	6.57214						s86_16kpa-10-Image Export-15_s1_FITC-T2_ORG.tif:0302-1863	160.4	5.07767
s86_1kpa-06-Image Export-11_s2_FITC-T2_ORG.tif:0162-1444	576.3	6.35663						s86_4kpa-08-Image Export-13_s1_FITC-T2_ORG.tif:0367-1868	172.9	5.15271						s86_16kpa-10-Image Export-15_s1_FITC-T2_ORG.tif:0304-1873	59.2	4.08092
s86_1kpa-06-Image Export-11_s2_FITC-T2_ORG.tif:0163-1456	324	5.78074						s86_4kpa-08-Image Export-13_s1_FITC-T2_ORG.tif:0368-1885	531.1	6.27495						s86_16kpa-10-Image Export-15_s1_FITC-T2_ORG.tif:0312-1903	364.5	5.89853
s86_1kpa-06-Image Export-11_s2_FITC-T2_ORG.tif:0164-1471	1484.3	7.3027						s86_4kpa-08-Image Export-13_s1_FITC-T2_ORG.tif:0370-1883	672.8	6.51145						s86_16kpa-10-Image Export-15_s1_FITC-T2_ORG.tif:0313-1905	811.5	6.69888
s86_1kpa-06-Image Export-11_s2_FITC-T2_ORG.tif:0165-1463	54.5	3.9982						s86_4kpa-08-Image Export-13_s1_FITC-T2_ORG.tif:0371-1892	676	6.51619						s86_16kpa-10-Image Export-15_s1_FITC-T2_ORG.tif:0314-1933	257	5.54908
s86_1kpa-06-Image Export-11_s2_FITC-T2_ORG.tif:0166-1490	324	5.78074						s86_4kpa-08-Image Export-13_s1_FITC-T2_ORG.tif:0374-1929	788.1	6.66962						s86_16kpa-10-Image Export-15_s1_FITC-T2_ORG.tif:0315-1930	68.5	4.22683
s86_1kpa-06-Image Export-11_s2_FITC-T2_ORG.tif:0167-1491	336.4	5.8183						s86_4kpa-08-Image Export-13_s1_FITC-T2_ORG.tif:0375-1913	372.2	5.91943						s86_16kpa-10-Image Export-15_s1_FITC-T2_ORG.tif:0316-1959	375.4	5.92799
s86_1kpa-06-Image Export-11_s2_FITC-T2_ORG.tif:0168-1495	57.6	4.05352						s86_4kpa-08-Image Export-13_s1_FITC-T2_ORG.tif:0379-1915	406.5	6.00758						s86_16kpa-10-Image Export-15_s1_FITC-T2_ORG.tif:0319-1961	507.7	6.22989
s86_1kpa-06-Image Export-11_s2_FITC-T2_ORG.tif:0169-1499	40.5	3.7013						s86_4kpa-08-Image Export-13_s1_FITC-T2_ORG.tif:0383-1929	191.6	5.25541						s86_16kpa-10-Image Export-15_s1_FITC-T2_ORG.tif:0320-1981	1705.5	7.44161
s86_1kpa-06-Image Export-11_s2_FITC-T2_ORG.tif:0170-1526	448.6	6.10613						s86_4kpa-08-Image Export-13_s1_FITC-T2_ORG.tif:0385-1961	618.3	6.42697						s86_16kpa-10-Image Export-15_s1_FITC-T2_ORG.tif:0321-1979	204	5.31812
s86_1kpa-06-Image Export-11_s2_FITC-T2_ORG.tif:0171-1526	274.1	5.61349						s86_4kpa-08-Image Export-13_s1_FITC-T2_ORG.tif:0386-1940	280.4	5.63622						s86_16kpa-10-Image Export-15_s1_FITC-T2_ORG.tif:0322-2049	521.8	6.25728
s86_1kpa-06-Image Export-11_s2_FITC-T2_ORG.tif:0172-1548	1004.6	6.91234						s86_4kpa-08-Image Export-13_s1_FITC-T2_ORG.tif:0389-1946	361.3	5.88971						s86_16kpa-10-Image Export-15_s1_FITC-T2_ORG.tif:0323-2009	57.6	4.05352
s86_1kpa-06-Image Export-11_s2_FITC-T2_ORG.tif:0174-1546	244.5	5.49922						s86_4kpa-08-Image Export-13_s1_FITC-T2_ORG.tif:0392-1961	588.7	6.37792						s86_16kpa-10-Image Export-15_s1_FITC-T2_ORG.tif:0324-2009	63.9	4.15732
s86_1kpa-06-Image Export-11_s2_FITC-T2_ORG.tif:0176-1554	186.9	5.23057						s86_4kpa-08-Image Export-13_s1_FITC-T2_ORG.tif:0395-1981	621.4	6.43197						s86_16kpa-10-Image Export-15_s1_FITC-T2_ORG.tif:0325-2032	588.7	6.37792
s86_1kpa-06-Image Export-11_s2_FITC-T2_ORG.tif:0177-1551	34.3	3.53515						s86_4kpa-08-Image Export-13_s1_FITC-T2_ORG.tif:0397-1977	313.1	5.74652						s86_16kpa-10-Image Export-15_s1_FITC-T2_ORG.tif:0326-2025	880	6.77992
s86_1kpa-06-Image Export-11_s2_FITC-T2_ORG.tif:0178-1566	342.7	5.83686						s86_4kpa-08-Image Export-13_s1_FITC-T2_ORG.tif:0401-2039	728.9	6.59154						s86_16kpa-10-Image Export-15_s1_FITC-T2_ORG.tif:0327-2019	454.8	6.11986
s86_1kpa-06-Image Export-11_s2_FITC-T2_ORG.tif:0179-1578	366	5.90263						s86_4kpa-08-Image Export-13_s1_FITC-T2_ORG.tif:0402-2020	423.6	6.04879						s86_16kpa-10-Image Export-15_s1_FITC-T2_ORG.tif:0328-2022	32.7	3.48738
s86_1kpa-06-Image Export-11_s2_FITC-T2_ORG.tif:0181-1589	451.7	6.11302						s86_4kpa-08-Image Export-13_s1_FITC-T2_ORG.tif:0407-2042	263.2	5.57291						s86_16kpa-10-Image Export-15_s1_FITC-T2_ORG.tif:0329-2057	783.4	6.66364
s86_1kpa-06-Image Export-11_s2_FITC-T2_ORG.tif:0183-1667	825.5	6.71599						s86_4kpa-08-Image Export-13_s1_FITC-T2_ORG.tif:0413-2079	612.1	6.4169						s86_16kpa-10-Image Export-15_s1_FITC-T2_ORG.tif:0331-2035	87.2	4.4682
s86_1kpa-06-Image Export-11_s2_FITC-T2_ORG.tif:0184-1646	162	5.0876						s86_4kpa-08-Image Export-13_s1_FITC-T2_ORG.tif:0414-2074	221.2	5.39907						s86_16kpa-10-Image Export-15_s1_FITC-T2_ORG.tif:0334-2049	49.8	3.90801
s86_1kpa-06-Image Export-11_s2_FITC-T2_ORG.tif:0186-1651	43.6	3.77506						s86_4kpa-08-Image Export-13_s1_FITC-T2_ORG.tif:0416-2108	1040.4	6.94736						s86_16kpa-10-Image Export-15_s1_FITC-T2_ORG.tif:0335-2067	383.1	5.9483
s86_1kpa-06-Image Export-11_s2_FITC-T2_ORG.tif:0187-1657	155.8	5.04857						s86_4kpa-08-Image Export-13_s1_FITC-T2_ORG.tif:0419-2112	37.4	3.62167						s86_16kpa-10-Image Export-15_s1_FITC-T2_ORG.tif:0336-2079	177.6	5.17953
s86_1kpa-06-Image Export-11_s2_FITC-T2_ORG.tif:0189-1674	375.4	5.92799						s86_4kpa-08-Image Export-13_s1_FITC-T2_ORG.tif:0420-2131	487.5	6.18929						s86_16kpa-10-Image Export-15_s1_FITC-T2_ORG.tif:0337-2081	62.3	4.13196
s86_1kpa-06-Image Export-11_s2_FITC-T2_ORG.tif:0190-1693	1161.9	7.05781						s86_4kpa-08-Image Export-13_s1_FITC-T2_ORG.tif:0422-2177	1267.8	7.14504						s86_16kpa-10-Image Export-15_s1_FITC-T2_ORG.tif:0339-2100	571.6	6.34844
s86_1kpa-06-Image Export-11_s2_FITC-T2_ORG.tif:0191-1690	518.6	6.25113						s86_4kpa-08-Image Export-13_s1_FITC-T2_ORG.tif:0424-2167	415.9	6.03044						s86_16kpa-10-Image Export-15_s1_FITC-T2_ORG.tif:0340-2104	367.6	5.907
s86_1kpa-06-Image Export-11_s2_FITC-T2_ORG.tif:0192-1690	45.2	3.8111						s86_4kpa-08-Image Export-13_s1_FITC-T2_ORG.tif:0426-2180	322.4	5.77579						s86_16kpa-10-Image Export-15_s1_FITC-T2_ORG.tif:0341-2091	233.6	5.45361
s86_1kpa-06-Image Export-11_s2_FITC-T2_ORG.tif:0193-1693	362.9	5.89413						s86_4kpa-08-Image Export-13_s1_FITC-T2_ORG.tif:0428-2188	324	5.78074						s86_16kpa-10-Image Export-15_s1_FITC-T2_ORG.tif:0343-2091	35.8	3.57795
s86_1kpa-06-Image Export-11_s2_FITC-T2_ORG.tif:0194-1703	235.2	5.46044						s86_4kpa-08-Image Export-13_s1_FITC-T2_ORG.tif:0431-2201	591.9	6.38334						s86_16kpa-10-Image Export-15_s1_FITC-T2_ORG.tif:0345-2110	604.3	6.40407
s86_1kpa-06-Image Export-11_s2_FITC-T2_ORG.tif:0198-1754	739.8	6.60638						s86_4kpa-08-Image Export-13_s1_FITC-T2_ORG.tif:0434-2244	738.3	6.60435						s86_16kpa-10-Image Export-15_s1_FITC-T2_ORG.tif:0347-2095	48.3	3.87743
s86_1kpa-06-Image Export-11_s2_FITC-T2_ORG.tif:0199-1752	299	5.70044						s86_4kpa-08-Image Export-13_s1_FITC-T2_ORG.tif:0435-2261	2407.9	7.78651						s86_16kpa-10-Image Export-15_s1_FITC-T2_ORG.tif:0348-2124	940.7	6.84662
s86_1kpa-06-Image Export-11_s2_FITC-T2_ORG.tif:0202-1757	32.7	3.48738						s86_4kpa-08-Image Export-13_s1_FITC-T2_ORG.tif:0436-2241	88.8	4.48639						s86_16kpa-10-Image Export-15_s1_FITC-T2_ORG.tif:0349-2113	596.5	6.39108
s86_1kpa-06-Image Export-11_s2_FITC-T2_ORG.tif:0205-1794	587.2	6.37537						s86_4kpa-08-Image Export-13_s1_FITC-T2_ORG.tif:0441-2267	283.5	5.64721						s86_16kpa-10-Image Export-15_s1_FITC-T2_ORG.tif:0350-2120	1037.3	6.94438
s86_1kpa-06-Image Export-11_s2_FITC-T2_ORG.tif:0206-1773	51.4	3.93964						s86_4kpa-08-Image Export-13_s1_FITC-T2_ORG.tif:0442-2284	674.4	6.51382						s86_16kpa-10-Image Export-15_s1_FITC-T2_ORG.tif:0351-2118	43.6	3.77506
s86_1kpa-06-Image Export-11_s2_FITC-T2_ORG.tif:0207-1779	42.1	3.74005						s86_4kpa-08-Image Export-13_s1_FITC-T2_ORG.tif:0443-2286	182.2	5.2051						s86_16kpa-10-Image Export-15_s1_FITC-T2_ORG.tif:0352-2135	704	6.55678
s86_1kpa-06-Image Export-11_s2_FITC-T2_ORG.tif:0209-1792	392.5	5.97254						s86_4kpa-08-Image Export-13_s1_FITC-T2_ORG.tif:0445-2307	369.1	5.91107						s86_16kpa-10-Image Export-15_s1_FITC-T2_ORG.tif:0354-2146	408.1	6.01151
s86_1kpa-06-Image Export-11_s2_FITC-T2_ORG.tif:0210-1805	1110.5	7.01257						s86_4kpa-08-Image Export-13_s1_FITC-T2_ORG.tif:0446-2314	674.4	6.51382						s86_16kpa-10-Image Export-15_s1_FITC-T2_ORG.tif:0356-2145	54.5	3.9982
s86_1kpa-06-Image Export-11_s2_FITC-T2_ORG.tif:0211-1812	440.8	6.08859														s86_16kpa-10-Image Export-15_s1_FITC-T2_ORG.tif:0357-2159	313.1	5.74652
s86_1kpa-06-Image Export-11_s2_FITC-T2_ORG.tif:0212-1842	1196.2	7.08691							Area	LN(Area)						s86_16kpa-10-Image Export-15_s1_FITC-T2_ORG.tif:0358-2160	102.8	4.63279
s86_1kpa-06-Image Export-11_s2_FITC-T2_ORG.tif:0214-1822	325.5	5.78536						Stem 21 Average 4 kPa	585.079	6.10566						s86_16kpa-10-Image Export-15_s1_FITC-T2_ORG.tif:0359-2161	300.6	5.70578
s86_1kpa-06-Image Export-11_s2_FITC-T2_ORG.tif:0215-1824	133.9	4.89709						Stem38 Average 4 kPa	566.451	5.6085						s86_16kpa-10-Image Export-15_s1_FITC-T2_ORG.tif:0360-2182	1169.7	7.0645
s86_1kpa-06-Image Export-11_s2_FITC-T2_ORG.tif:0216-1831	34.3	3.53515						Stem 86 Average 4 kPa	527.664	5.78981						s86_16kpa-10-Image Export-15_s1_FITC-T2_ORG.tif:0361-2168	46.7	3.84374
s86_1kpa-06-Image Export-11_s2_FITC-T2_ORG.tif:0217-1842	529.6	6.27212														s86_16kpa-10-Image Export-15_s1_FITC-T2_ORG.tif:0364-2191	151.1	5.01794
s86_1kpa-06-Image Export-11_s2_FITC-T2_ORG.tif:0218-1863	63.9	4.15732														s86_16kpa-10-Image Export-15_s1_FITC-T2_ORG.tif:0365-2196	62.3	4.13196
s86_1kpa-06-Image Export-11_s2_FITC-T2_ORG.tif:0219-1879	168.2	5.12515														s86_16kpa-10-Image Export-15_s1_FITC-T2_ORG.tif:0366-2221	666.6	6.50219
s86_1kpa-06-Image Export-11_s2_FITC-T2_ORG.tif:0220-1873	63.9	4.15732														s86_16kpa-10-Image Export-15_s1_FITC-T2_ORG.tif:0367-2227	73.2	4.2932
s86_1kpa-06-Image Export-11_s2_FITC-T2_ORG.tif:0221-1918	1465.6	7.29002														s86_16kpa-10-Image Export-15_s1_FITC-T2_ORG.tif:0368-2235	461	6.1334
s86_1kpa-06-Image Export-11_s2_FITC-T2_ORG.tif:0224-1918	336.4	5.8183														s86_16kpa-10-Image Export-15_s1_FITC-T2_ORG.tif:0369-2246	124.6	4.82511
s86_1kpa-06-Image Export-11_s2_FITC-T2_ORG.tif:0225-1959	772.5	6.64963														s86_16kpa-10-Image Export-15_s1_FITC-T2_ORG.tif:0372-2268	49.8	3.90801
s86_1kpa-06-Image Export-11_s2_FITC-T2_ORG.tif:0226-1921	34.3	3.53515														s86_16kpa-10-Image Export-15_s1_FITC-T2_ORG.tif:0374-2283	221.2	5.39907
s86_1kpa-06-Image Export-11_s2_FITC-T2_ORG.tif:0227-1929	213.4	5.36317														s86_16kpa-10-Image Export-15_s1_FITC-T2_ORG.tif:0377-2319	2412.6	7.78846
s86_1kpa-06-Image Export-11_s2_FITC-T2_ORG.tif:0228-1943	591.9	6.38334														s86_16kpa-10-Image Export-15_s1_FITC-T2_ORG.tif:0379-2299	130.8	4.87367
s86_1kpa-06-Image Export-11_s2_FITC-T2_ORG.tif:0229-1945	294.4	5.68494
s86_1kpa-06-Image Export-11_s2_FITC-T2_ORG.tif:0230-1977	666.6	6.50219															Area	LN(Area)
s86_1kpa-06-Image Export-11_s2_FITC-T2_ORG.tif:0231-1975	63.9	4.15732														Stem 21 Average 9 kPa	424.966	5.60929
s86_1kpa-06-Image Export-11_s2_FITC-T2_ORG.tif:0232-1975	383.1	5.9483														Stem38 Average 9 kPa	606.378	5.58486
s86_1kpa-06-Image Export-11_s2_FITC-T2_ORG.tif:0233-1981	568.5	6.343														Stem 86 Average 9 kPa	357.269	5.34219
s86_1kpa-06-Image Export-11_s2_FITC-T2_ORG.tif:0234-2006	403.4	5.99993
s86_1kpa-06-Image Export-11_s2_FITC-T2_ORG.tif:0235-2037	1294.3	7.16573
s86_1kpa-06-Image Export-11_s2_FITC-T2_ORG.tif:0236-2013	77.9	4.35543
s86_1kpa-06-Image Export-11_s2_FITC-T2_ORG.tif:0238-2023	34.3	3.53515
s86_1kpa-06-Image Export-11_s2_FITC-T2_ORG.tif:0239-2037	53	3.97029
s86_1kpa-06-Image Export-11_s2_FITC-T2_ORG.tif:0240-2065	707.1	6.56117
s86_1kpa-06-Image Export-11_s2_FITC-T2_ORG.tif:0241-2054	364.5	5.89853
s86_1kpa-06-Image Export-11_s2_FITC-T2_ORG.tif:0244-2088	123	4.81218
s86_1kpa-06-Image Export-11_s2_FITC-T2_ORG.tif:0246-2114	637	6.45677
s86_1kpa-06-Image Export-11_s2_FITC-T2_ORG.tif:0249-2134	62.3	4.13196
s86_1kpa-06-Image Export-11_s2_FITC-T2_ORG.tif:0252-2182	297.5	5.69541
s86_1kpa-06-Image Export-11_s2_FITC-T2_ORG.tif:0253-2202	395.6	5.9804
s86_1kpa-06-Image Export-11_s2_FITC-T2_ORG.tif:0258-2240	408.1	6.01151
s86_1kpa-06-Image Export-11_s2_FITC-T2_ORG.tif:0262-2253	180.7	5.19684
s86_1kpa-06-Image Export-11_s2_FITC-T2_ORG.tif:0270-2314	425.2	6.05256
s86_1kpa-06-Image Export-11_s2_FITC-T2_ORG.tif:0272-2339	51.4	3.93964
	Area	LN(Area)
Stem 21 Average 1 kPa	649.071	6.11444
Stem38 Average 1 kPa	621.786	5.96413
Stem 86 Average 1 kPa	392.06	5.57499

## Sheet: Fig1 laminin
Laminin/1 kPa			Laminin/3 kPa			Laminin/5 kPa			Laminin/9 kPa				Laminin/17 kPa
Area	LN(Area)		Area	LN(Area)		Area	LN(Area)		Area	LN(Area)			Area	LN(Area)
63.9	4.15732		866	6.76388		1691.4	7.43331		1038.9	6.94592			1473.4	7.29533
467.3	6.14697		806.8	6.69308		1364.4	7.21847		1890.8	7.54476			216.5	5.37759
630.8	6.44699		112.1	4.71939		666.6	6.50219		1700.8	7.43885			238.3	5.47353
93.5	4.53796		447	6.10256		632.3	6.44936		454.8	6.11986			266.3	5.58462
587.2	6.37537		258.5	5.5549		442.3	6.09199		253.9	5.53694			35.8	3.57795
694.6	6.54334		362.9	5.89413		1291.2	7.16333		813	6.70073			922	6.82655
292.8	5.67949		255.4	5.54283		1386.2	7.23432		459.5	6.13014			663.5	6.49753
514	6.24222		409.6	6.01518		730.5	6.59373		397.2	5.98444			1098	7.00125
1116.7	7.01813		96.6	4.57058		607.4	6.40919		817.7	6.7065			775.6	6.65364
915.8	6.8198		2945.2	7.98793		102.8	4.63279		1261.6	7.14014			674.4	6.51382
467.3	6.14697		213.4	5.36317		1037.3	6.94438		484.4	6.18291			1893.9	7.54639
783.4	6.66364		702.4	6.5545		529.6	6.27212		570	6.34564			395.6	5.9804
194.7	5.27146		4652.3	8.44512		219.6	5.39181		507.7	6.22989			753.8	6.62513
503.1	6.22079		1442.2	7.27393		1328.6	7.19188		160.4	5.07767			738.3	6.60435
264.8	5.57897		1527.9	7.33165		1048.2	6.95483		31.2	3.44042			414.3	6.02659
576.3	6.35663		1798.9	7.49493		59.2	4.08092		862.9	6.7603			132.4	4.88583
238.3	5.47353		758.5	6.63134		1048.2	6.95483		911.1	6.81465			627.7	6.44206
370.7	5.91539		2217.9	7.70432		900.2	6.80262		408.1	6.01151			565.4	6.33753
489.1	6.19257		1742.8	7.46325		35.8	3.57795		325.5	5.78536			53	3.97029
535.8	6.28376		1850.3	7.5231		819.2	6.70833		1945.3	7.57317			2311.3	7.74557
778.8	6.65775		324	5.78074		1434.5	7.26857		366	5.90263			361.3	5.88971
415.9	6.03044		789.7	6.67165		48.3	3.87743		277.2	5.62474			545.1	6.30097
967.2	6.87441		1137	7.03615		654.2	6.48341		526.4	6.26606			870.6	6.76918
401.8	5.99595		1909.5	7.5546		786.5	6.66759		1453.2	7.28152			249.2	5.51826
1267.8	7.14504		1102.7	7.00552		1202.4	7.09207		1121.4	7.02233			465.7	6.14354
422.1	6.04524		1084	6.98841		1059.1	6.96517		922	6.82655			968.8	6.87606
309.9	5.73625		1138.5	7.03747		1132.3	7.03201		848.8	6.74382			510.9	6.23617
1031.1	6.93838		630.8	6.44699		302.2	5.71109		314.6	5.7513			344.2	5.84122
735.1	6.60001		281.9	5.64155		1602.7	7.37944		1682.1	7.4278			431.4	6.06704
725.8	6.58727		119.9	4.78666		909.6	6.813		121.5	4.79991			185.3	5.22198
531.1	6.27495		2879.8	7.96548		1172.8	7.06715		1121.4	7.02233			96.6	4.57058
837.9	6.7309		1496.8	7.31108		1037.3	6.94438		115.3	4.74754			691.5	6.53886
696.2	6.54564		409.6	6.01518		735.1	6.60001		870.6	6.76918			2696	7.89952
604.3	6.40407		1859.7	7.52817		696.2	6.54564		1258.5	7.13768			1872.1	7.53482
412.7	6.02272		132.4	4.88583		1506.1	7.31728		655.7	6.4857			104.4	4.64823
465.7	6.14354		1560.6	7.35283		1655.6	7.41192		2099.5	7.64945			668.2	6.50459
347.3	5.85019		1292.7	7.16449		1040.4	6.94736		584.1	6.37007			873.8	6.77285
566.9	6.34018		1736.6	7.45968		57.6	4.05352		137.1	4.92071			506.2	6.22693
585.6	6.37264		1182.1	7.07505		1498.3	7.31209		686.9	6.53219			376.9	5.93198
54.5	3.9982		59.2	4.08092		920.5	6.82492		618.3	6.42697			289.7	5.66885
538.9	6.28953		123	4.81218		87.2	4.4682		260.1	5.56107			693.1	6.54117
500	6.21461		422.1	6.04524		1439.1	7.27177		1194.6	7.08557			154.2	5.03825
1138.5	7.03747		736.7	6.60218		1123	7.02376		2043.4	7.62237			931.4	6.83669
532.7	6.27796		378.5	5.93622		1007.7	6.91543		456.3	6.12315			500	6.21461
1127.6	7.02785		778.8	6.65775		1450	7.27932		369.1	5.91107			714.9	6.57214
842.6	6.73649		1875.2	7.53647		1024.8	6.93225		900.2	6.80262			772.5	6.64963
735.1	6.60001		74.8	4.31482		996.8	6.90455		1327	7.19068			1049.8	6.95635
593.4	6.38587		218.1	5.38495		1573.1	7.3608		850.4	6.74571			470.4	6.15358
922	6.82655		1722.6	7.45159		1323.9	7.18834		1591.8	7.37262			975	6.88244
686.9	6.53219		104.4	4.64823		889.3	6.79043		1179	7.07242			291.3	5.67435
84.1	4.43201		2384.5	7.77674		833.3	6.72539		496.8	6.20819			953.2	6.85982
394	5.97635		84.1	4.43201		785	6.66568		1350.4	7.20816			1152.6	7.04978
800.6	6.68536		1024.8	6.93225		1442.2	7.27393		721.1	6.58078			517.1	6.24824
920.5	6.82492		462.6	6.13686		1051.3	6.95778		225.8	5.41965			579.4	6.36199
146.4	4.98634		300.6	5.70578		1163.5	7.05919		176	5.17048			554.5	6.31807
1182.1	7.07505		1450	7.27932		598.1	6.39376		993.7	6.90144			633.9	6.45189
356.7	5.8769		1121.4	7.02233		40.5	3.7013		2150.9	7.67364			672.8	6.51145
556	6.32077		1180.6	7.07378		638.6	6.45928		1060.7	6.96668			141.7	4.95371
138.6	4.93159		241.4	5.48646		88.8	4.48639		809.9	6.69691			649.5	6.4762
38.9	3.66099		906.5	6.80959		59.2	4.08092		957.9	6.86474			945.4	6.85161
459.5	6.13014		894	6.79571		113.7	4.73356		1144.8	7.04299			207.1	5.3332
31.2	3.44042		996.8	6.90455		587.2	6.37537		613.7	6.41951			194.7	5.27146
224.3	5.41298		1074.7	6.9798		859.7	6.75658		2242.8	7.71548			96.6	4.57058
144.8	4.97535		1288.1	7.16092		1071.6	6.97691		901.8	6.80439			959.4	6.86631
345.8	5.84586		858.2	6.75484		1752.2	7.46863		1291.2	7.16333			31.2	3.44042
954.7	6.8614		1149.4	7.047		1151	7.04839		1334.8	7.19654			517.1	6.24824
713.3	6.5699		1180.6	7.07378		937.6	6.84332		1168.1	7.06313			951.6	6.85814
496.8	6.20819		32.7	3.48738		904.9	6.80782		118.4	4.77407			406.5	6.00758
945.4	6.85161		1753.7	7.46948		1042	6.9489		63.9	4.15732			319.3	5.76613
448.6	6.10613		213.4	5.36317		772.5	6.64963		1341	7.20117			229	5.43372
485.9	6.186		984.3	6.89193		300.6	5.70578		320.8	5.77082			495.3	6.20516
677.5	6.51841		236.7	5.46679		654.2	6.48341		1232	7.11639			1345.7	7.20467
774.1	6.6517		753.8	6.62513		1397.1	7.24215		1021.7	6.92922			1506.1	7.31728
615.2	6.42195		591.9	6.38334		576.3	6.35663		35.8	3.57795			1492.1	7.30794
415.9	6.03044		767.8	6.64353		962.5	6.86953		82.5	4.4128			274.1	5.61349
973.4	6.8808		331.7	5.80423		753.8	6.62513		890.9	6.79223			827	6.7178
249.2	5.51826		1185.3	7.07775		632.3	6.44936		316.2	5.75637			742.9	6.61056
376.9	5.93198		467.3	6.14697		1884.6	7.54147		554.5	6.31807			397.2	5.98444
169.8	5.13462		1875.2	7.53647		233.6	5.45361		1292.7	7.16449			618.3	6.42697
1193	7.08423		364.5	5.89853		658.8	6.49042		1379.9	7.22977			1238.2	7.12141
683.7	6.52752		1739.7	7.46147		629.2	6.44445		358.2	5.88109			322.4	5.77579
1272.5	7.14874		1046.6	6.9533		566.9	6.34018		1400.2	7.24437			380	5.94017
535.8	6.28376		1700.8	7.43885		102.8	4.63279		895.6	6.79749			352	5.86363
789.7	6.67165		1189.9	7.08162		696.2	6.54564		358.2	5.88109			38.9	3.66099
230.5	5.44025		239.9	5.48022		1126.1	7.02652		1331.7	7.19421			518.6	6.25113
676	6.51619		830.1	6.72155		451.7	6.11302		464.1	6.1401			42.1	3.74005
852	6.74759		415.9	6.03044		422.1	6.04524		1713.3	7.44618			929.8	6.83497
635.5	6.45441		67	4.20469		791.2	6.67355		767.8	6.64353			1278.7	7.1536
40.5	3.7013		1127.6	7.02785		423.6	6.04879		811.5	6.69888			912.7	6.81641
573.2	6.35123		827	6.7178		584.1	6.37007		813	6.70073			928.3	6.83335
275.7	5.61931		937.6	6.84332		246.1	5.50574		1552.8	7.34782			1506.1	7.31728
671.3	6.50922		920.5	6.82492		809.9	6.69691		1051.3	6.95778			890.9	6.79223
700.9	6.55237		31.2	3.44042		618.3	6.42697		627.7	6.44206			750.7	6.62101
347.3	5.85019		68.5	4.22683		814.6	6.7027		672.8	6.51145			616.8	6.42454
317.7	5.76111		1127.6	7.02785		947	6.8533		609	6.41182			361.3	5.88971
443.9	6.0956		585.6	6.37264		783.4	6.66364		1024.8	6.93225			534.2	6.28077
387.8	5.96049		1183.7	7.0764		101.2	4.6171		1624.5	7.39296			602.8	6.40159
422.1	6.04524		925.2	6.83001		1126.1	7.02652		1361.3	7.2162			800.6	6.68536
341.1	5.83218		585.6	6.37264		1367.5	7.22074		1351.9	7.20927			940.7	6.84662
733.6	6.59796		1147.9	7.04569		1827	7.51043		467.3	6.14697			130.8	4.87367
95	4.55388		1197.7	7.08816		1079.4	6.98416		1042	6.9489			54.5	3.9982
1043.5	6.95034		1540.4	7.3398		2041.9	7.62164		1302.1	7.17173			32.7	3.48738
612.1	6.4169		968.8	6.87606		984.3	6.89193		663.5	6.49753			1207.1	7.09598
313.1	5.74652		1169.7	7.0645		1487.4	7.30478		612.1	6.4169			2221	7.70571
177.6	5.17953		1074.7	6.9798		809.9	6.69691		918.9	6.82318			968.8	6.87606
350.4	5.85908		1218	7.10497		51.4	3.93964		939.2	6.84503			314.6	5.7513
616.8	6.42454		1048.2	6.95483		534.2	6.28077		591.9	6.38334			1777.1	7.48274
1431.3	7.26634		1272.5	7.14874		1007.7	6.91543		520.2	6.25421			866	6.76388
560.7	6.32919		495.3	6.20516		40.5	3.7013		755.4	6.62725			269.4	5.5962
540.5	6.29249		789.7	6.67165		1015.5	6.92314		587.2	6.37537			221.2	5.39907
386.3	5.95661		185.3	5.22198		210.3	5.34854		814.6	6.7027			976.6	6.88408
454.8	6.11986		436.1	6.07787		464.1	6.1401		1940.6	7.57075			62.3	4.13196
616.8	6.42454		624.6	6.43711		34.3	3.53515		556	6.32077			965.7	6.87285
479.7	6.17316		785	6.66568		655.7	6.4857		859.7	6.75658			552.9	6.31518
266.3	5.58462		1249.1	7.13018		390.9	5.96845		406.5	6.00758			727.4	6.58948
2102.6	7.65093		529.6	6.27212		839.5	6.73281		1012.4	6.92008			336.4	5.8183
808.3	6.69493		489.1	6.19257		831.7	6.72347		1004.6	6.91234			711.8	6.5678
565.4	6.33753		1591.8	7.37262		426.8	6.05632		2083.9	7.642			1987.4	7.59458
342.7	5.83686		598.1	6.39376		3174.2	8.06281		2172.7	7.68373			576.3	6.35663
618.3	6.42697		792.8	6.67557		32.7	3.48738		889.3	6.79043			375.4	5.92799
1084	6.98841		915.8	6.8198		898.7	6.80095		506.2	6.22693			579.4	6.36199
443.9	6.0956		680.6	6.52297		644.8	6.46894		616.8	6.42454			356.7	5.8769
529.6	6.27212		668.2	6.50459		361.3	5.88971		918.9	6.82318			605.9	6.40671
490.6	6.19563		395.6	5.9804		135.5	4.90897		277.2	5.62474			211.8	5.35564
616.8	6.42454		1009.3	6.91701		2498.2	7.82333		202.5	5.31074			241.4	5.48646
718	6.57647		593.4	6.38587		3806.5	8.24447		71.6	4.2711			704	6.55678
281.9	5.64155		1761.5	7.47392		1753.7	7.46948		158.9	5.06828			334.9	5.81383
225.8	5.41965		834.8	6.72719		970.3	6.87761		406.5	6.00758			1213.3	7.1011
352	5.86363		442.3	6.09199		1574.6	7.36176		311.5	5.7414			545.1	6.30097
590.3	6.38063		903.4	6.80617		2048.1	7.62467		2116.6	7.65757			1006.1	6.91384
554.5	6.31807		1534.1	7.3357		1246	7.12769		820.8	6.71028			370.7	5.91539
482.8	6.1796		135.5	4.90897		1129.2	7.02926		63.9	4.15732			1196.2	7.08691
697.8	6.54793		995.2	6.90294		1012.4	6.92008		529.6	6.27212			1886.1	7.54227
593.4	6.38587		587.2	6.37537		1087.1	6.99127		71.6	4.2711			54.5	3.9982
816.1	6.70454		1093.4	6.99705		1957.8	7.57958		45.2	3.8111			2706.9	7.90356
320.8	5.77082		538.9	6.28953		580.9	6.36458		347.3	5.85019			1166.6	7.06185
60.7	4.10594		643.2	6.46646		431.4	6.06704		1657.2	7.41288			1197.7	7.08816
633.9	6.45189		79.4	4.3745		498.4	6.2114		571.6	6.34844			1227.3	7.11257
834.8	6.72719		744.5	6.61271		637	6.45677		3001.3	8.0068			1700.8	7.43885
1236.7	7.1202		504.6	6.22377		1261.6	7.14014		799	6.68336			637	6.45677
772.5	6.64963		1232	7.11639		771	6.64769		911.1	6.81465			448.6	6.10613
291.3	5.67435		722.7	6.58299		738.3	6.60435		1017.1	6.92471			699.3	6.55008
1225.8	7.11135		965.7	6.87285		884.7	6.78525		476.6	6.16668			774.1	6.6517
771	6.64769		412.7	6.02272		434.5	6.0742		1632.3	7.39775			520.2	6.25421
562.3	6.33204		1647.8	7.4072		585.6	6.37264		805.2	6.69109			741.4	6.60854
834.8	6.72719		1112.1	7.01401		1878.3	7.53812		406.5	6.00758			582.5	6.36733
281.9	5.64155		772.5	6.64963		777.2	6.6557		71.6	4.2711			574.7	6.35385
512.4	6.23911		1056	6.96224		305.3	5.72129		1015.5	6.92314			666.6	6.50219
85.7	4.45085		951.6	6.85814		1249.1	7.13018		1313	7.18007			733.6	6.59796
484.4	6.18291		847.3	6.74205		652.6	6.48096		465.7	6.14354			370.7	5.91539
615.2	6.42195		356.7	5.8769		901.8	6.80439		470.4	6.15358			1904.8	7.55213
317.7	5.76111		856.6	6.75297		584.1	6.37007		682.2	6.52532			1802	7.49665
690	6.53669		347.3	5.85019		518.6	6.25113		2650.9	7.88265			1436	7.26962
837.9	6.7309		443.9	6.0956		535.8	6.28376		666.6	6.50219			1261.6	7.14014
457.9	6.12665		964.1	6.8712		2588.6	7.85887		232.1	5.44717			1093.4	6.99705
495.3	6.20516		883.1	6.78344		588.7	6.37792		485.9	6.186			711.8	6.5678
1013.9	6.92156		1305.2	7.17411		1467.2	7.29111		348.9	5.85479			2644.6	7.88028
443.9	6.0956		822.4	6.71223		637	6.45677		747.6	6.61687			40.5	3.7013
338	5.82305		439.2	6.08495		898.7	6.80095		1094.9	6.99842			2314.5	7.74695
964.1	6.8712		400.3	5.99221		236.7	5.46679		2474.9	7.81396			809.9	6.69691
548.2	6.30664		1191.5	7.08297		373.8	5.92372		948.5	6.85488			442.3	6.09199
144.8	4.97535		975	6.88244		830.1	6.72155		2714.7	7.90644			1227.3	7.11257
485.9	6.186		512.4	6.23911		476.6	6.16668		1182.1	7.07505			395.6	5.9804
1046.6	6.9533		792.8	6.67557		590.3	6.38063		2224.1	7.70711			685.3	6.52986
295.9	5.69002		82.5	4.4128		725.8	6.58727		2759.9	7.92295			440.8	6.08859
299	5.70044		1077.8	6.98268		654.2	6.48341		1685.2	7.42964			668.2	6.50459
348.9	5.85479		937.6	6.84332		861.3	6.75844		630.8	6.44699			462.6	6.13686
422.1	6.04524		1207.1	7.09598		714.9	6.57214		1437.6	7.27073			918.9	6.82318
333.3	5.80904		79.4	4.3745		666.6	6.50219		281.9	5.64155			2418.8	7.79103
1242.9	7.1252		65.4	4.18052		1108.9	7.01112		560.7	6.32919			3720.9	8.22172
481.3	6.17649		635.5	6.45441		906.5	6.80959		439.2	6.08495			537.3	6.28656
1560.6	7.35283		67	4.20469		565.4	6.33753		1999.8	7.6008			34.3	3.53515
255.4	5.54283		749.2	6.61901		830.1	6.72155		3018.4	8.01248			423.6	6.04879
478.2	6.17003		1012.4	6.92008		1137	7.03615		722.7	6.58299			1191.5	7.08297
596.5	6.39108		1422	7.25982		831.7	6.72347		901.8	6.80439			451.7	6.11302
861.3	6.75844		53	3.97029		912.7	6.81641		880	6.77992			2440.6	7.8
345.8	5.84586		132.4	4.88583		1562.2	7.35385		554.5	6.31807			35.8	3.57795
369.1	5.91107		299	5.70044		880	6.77992		714.9	6.57214			253.9	5.53694
495.3	6.20516		602.8	6.40159		903.4	6.80617		383.1	5.9483			523.3	6.26015
415.9	6.03044		1499.9	7.31315		559.1	6.32633		866	6.76388			1029.5	6.93683
514	6.24222		848.8	6.74382		1049.8	6.95635		478.2	6.17003			495.3	6.20516
267.9	5.59061		479.7	6.17316		1744.4	7.46417		1359.7	7.21502			35.8	3.57795
3787.8	8.23954		482.8	6.1796		560.7	6.32919		1395.5	7.24101			523.3	6.26015
613.7	6.41951		875.3	6.77457		565.4	6.33753		334.9	5.81383			624.6	6.43711
405	6.00389		2513.8	7.82955		738.3	6.60435		429.9	6.06355			1925.1	7.56273
286.6	5.65809		1383.1	7.23208		1635.4	7.39964		3007.5	8.00886			453.2	6.11633
702.4	6.5545		1926.6	7.56351		932.9	6.8383		646.4	6.47142			1330.1	7.19301
651	6.47851		2453.1	7.80511		771	6.64769		571.6	6.34844			1123	7.02376
394	5.97635		750.7	6.62101		920.5	6.82492		381.6	5.94437			42.1	3.74005
528	6.2691		475	6.16331		367.6	5.907		1993.6	7.5977			1098	7.00125
409.6	6.01518		1560.6	7.35283		59.2	4.08092		442.3	6.09199			660.4	6.49285
520.2	6.25421		887.8	6.78875		311.5	5.7414		32.7	3.48738			423.6	6.04879
79.4	4.3745		630.8	6.44699		613.7	6.41951		967.2	6.87441			638.6	6.45928
383.1	5.9483		451.7	6.11302		218.1	5.38495		518.6	6.25113			239.9	5.48022
185.3	5.22198		880	6.77992		355.1	5.8724		140.2	4.94307			1214.9	7.10242
932.9	6.8383		1420.4	7.25869		646.4	6.47142		669.7	6.50683			1344.1	7.20348
481.3	6.17649		3546.4	8.17369		699.3	6.55008		2574.6	7.85345			613.7	6.41951
749.2	6.61901		934.5	6.84001		445.4	6.09897		929.8	6.83497			945.4	6.85161
523.3	6.26015		465.7	6.14354		247.6	5.51181		1054.4	6.96073			1238.2	7.12141
394	5.97635		876.9	6.77639		481.3	6.17649		3175.8	8.06331			557.6	6.32364
372.2	5.91943		562.3	6.33204		1119.8	7.02091		152.6	5.02782			49.8	3.90801
149.5	5.0073		3286.3	8.09752		1473.4	7.29533		3725.5	8.22296			1141.7	7.04027
1281.8	7.15602		557.6	6.32364		350.4	5.85908		1235.1	7.11891			401.8	5.99595
373.8	5.92372		730.5	6.59373		230.5	5.44025		716.5	6.57438			663.5	6.49753
510.9	6.23617		964.1	6.8712		437.7	6.08153		2238.1	7.71338			292.8	5.67949
478.2	6.17003		445.4	6.09897		588.7	6.37792		2629.1	7.8744			119.9	4.78666
669.7	6.50683		563.8	6.3347		1102.7	7.00552		1356.6	7.21274			370.7	5.91539
297.5	5.69541		73.2	4.2932		381.6	5.94437		999.9	6.90766			861.3	6.75844
129.3	4.86214		320.8	5.77082		609	6.41182		847.3	6.74205			31.2	3.44042
744.5	6.61271		380	5.94017		741.4	6.60854		88.8	4.48639			1272.5	7.14874
746	6.61473		267.9	5.59061		425.2	6.05256		162	5.0876			367.6	5.907
501.5	6.2176		529.6	6.27212		151.1	5.01794		866	6.76388			680.6	6.52297
241.4	5.48646		714.9	6.57214		425.2	6.05256		1831.6	7.51295			601.2	6.39893
172.9	5.15271		493.7	6.20193		406.5	6.00758		126.2	4.83787			325.5	5.78536
436.1	6.07787		627.7	6.44206		417.4	6.03404		352	5.86363			353.6	5.86817
599.6	6.39626		405	6.00389		928.3	6.83335		1350.4	7.20816			182.2	5.2051
749.2	6.61901		362.9	5.89413		314.6	5.7513		32.7	3.48738			490.6	6.19563
423.6	6.04879		568.5	6.343		680.6	6.52297		802.1	6.68723			1045.1	6.95187
436.1	6.07787		420.5	6.04144		621.4	6.43197		1943.8	7.5724			475	6.16331
627.7	6.44206		1046.6	6.9533		496.8	6.20819		71.6	4.2711			688.4	6.53437
993.7	6.90144		297.5	5.69541		434.5	6.0742		672.8	6.51145			1171.2	7.06578
5706.7	8.6494		381.6	5.94437		672.8	6.51145		1599.6	7.37751			588.7	6.37792
690	6.53669		738.3	6.60435		317.7	5.76111		1851.9	7.52397			35.8	3.57795
219.6	5.39181		475	6.16331		1379.9	7.22977		1489	7.30586			378.5	5.93622
267.9	5.59061		333.3	5.80904		358.2	5.88109		54.5	3.9982			401.8	5.99595
186.9	5.23057		1017.1	6.92471		210.3	5.34854		400.3	5.99221			319.3	5.76613
833.3	6.72539		275.7	5.61931		633.9	6.45189		591.9	6.38334			140.2	4.94307
641.7	6.46412		144.8	4.97535		54.5	3.9982		325.5	5.78536			124.6	4.82511
785	6.66568		288.1	5.66331		373.8	5.92372		263.2	5.57291			118.4	4.77407
380	5.94017		202.5	5.31074		485.9	6.186		623	6.43455			250.8	5.52466
143.3	4.96494		42.1	3.74005		291.3	5.67435		823.9	6.71405			473.5	6.16015
45.2	3.8111		238.3	5.47353		570	6.34564		2326.9	7.75229			238.3	5.47353
431.4	6.06704		1080.9	6.98555		37.4	3.62167		113.7	4.73356			610.5	6.41428
878.4	6.7781		660.4	6.49285		543.6	6.29821		584.1	6.37007			271	5.60212
305.3	5.72129		1017.1	6.92471		266.3	5.58462		263.2	5.57291			475	6.16331
319.3	5.76613		98.1	4.58599		278.8	5.63049		795.9	6.67947			31.2	3.44042
285	5.65249		286.6	5.65809		447	6.10256		515.5	6.24514			473.5	6.16015
331.7	5.80423		362.9	5.89413		471.9	6.15677		372.2	5.91943			500	6.21461
361.3	5.88971		322.4	5.77579		422.1	6.04524		1065.3	6.97101			415.9	6.03044
257	5.54908		317.7	5.76111		288.1	5.66331		146.4	4.98634			682.2	6.52532
428.3	6.05982		60.7	4.10594		244.5	5.49922		227.4	5.42671			281.9	5.64155
647.9	6.47374		381.6	5.94437		157.3	5.05815		853.5	6.74935			172.9	5.15271
401.8	5.99595		309.9	5.73625		661.9	6.49511		528	6.2691			591.9	6.38334
302.2	5.71109		565.4	6.33753		255.4	5.54283		520.2	6.25421			211.8	5.35564
341.1	5.83218		272.6	5.60801		76.3	4.33467		1024.8	6.93225			199.4	5.29531
330.2	5.7997		31.2	3.44042		53	3.97029		964.1	6.8712			551.4	6.31246
258.5	5.5549		224.3	5.41298		313.1	5.74652		521.8	6.25728			218.1	5.38495
280.4	5.63622		484.4	6.18291		996.8	6.90455		601.2	6.39893			398.7	5.98821
294.4	5.68494		381.6	5.94437		281.9	5.64155		397.2	5.98444			501.5	6.2176
381.6	5.94437		911.1	6.81465		358.2	5.88109		46.7	3.84374			786.5	6.66759
677.5	6.51841		440.8	6.08859		194.7	5.27146		63.9	4.15732			515.5	6.24514
260.1	5.56107		292.8	5.67949		995.2	6.90294		806.8	6.69308			274.1	5.61349
478.2	6.17003		176	5.17048		370.7	5.91539		311.5	5.7414			53	3.97029
313.1	5.74652		419	6.03787		328.6	5.79484		917.4	6.82154			141.7	4.95371
257	5.54908		54.5	3.9982		556	6.32077		1082.5	6.98703			48.3	3.87743
440.8	6.08859		353.6	5.86817		456.3	6.12315		680.6	6.52297			876.9	6.77639
309.9	5.73625		510.9	6.23617		32.7	3.48738		708.7	6.56343			297.5	5.69541
598.1	6.39376		308.4	5.7314		778.8	6.65775		204	5.31812			552.9	6.31518
319.3	5.76613		663.5	6.49753		81	4.39445		428.3	6.05982			668.2	6.50459
405	6.00389		647.9	6.47374		690	6.53669		436.1	6.07787			225.8	5.41965
143.3	4.96494		171.3	5.14342		844.2	6.73839		1795.8	7.49321			32.7	3.48738
241.4	5.48646		755.4	6.62725		926.7	6.83163		397.2	5.98444			436.1	6.07787
389.4	5.96461		596.5	6.39108		281.9	5.64155		43.6	3.77506			453.2	6.11633
490.6	6.19563		140.2	4.94307		342.7	5.83686		724.2	6.58507			316.2	5.75637
443.9	6.0956		778.8	6.65775		1068.4	6.97392		35.8	3.57795			954.7	6.8614
358.2	5.88109		305.3	5.72129		576.3	6.35663		507.7	6.22989			306.8	5.7262
292.8	5.67949		537.3	6.28656		37.4	3.62167		116.8	4.76046			158.9	5.06828
437.7	6.08153		613.7	6.41951		878.4	6.7781		56.1	4.02714			60.7	4.10594
330.2	5.7997		68.5	4.22683		753.8	6.62513		456.3	6.12315			545.1	6.30097
180.7	5.19684		218.1	5.38495		735.1	6.60001		442.3	6.09199			31.2	3.44042
338	5.82305		57.6	4.05352		451.7	6.11302		386.3	5.95661			42.1	3.74005
205.6	5.32593		398.7	5.98821		1031.1	6.93838		1856.5	7.52645			211.8	5.35564
325.5	5.78536		560.7	6.32919		599.6	6.39626		448.6	6.10613			211.8	5.35564
330.2	5.7997		448.6	6.10613		415.9	6.03044		233.6	5.45361			53	3.97029
165.1	5.10655		405	6.00389		1510.8	7.32039		334.9	5.81383			828.6	6.71974
546.7	6.3039		434.5	6.0742		785	6.66568		45.2	3.8111			219.6	5.39181
328.6	5.79484		485.9	6.186		579.4	6.36199		34.3	3.53515			556	6.32077
358.2	5.88109		275.7	5.61931		247.6	5.51181		943.8	6.84991			1049.8	6.95635
295.9	5.69002		596.5	6.39108		289.7	5.66885		285	5.65249			671.3	6.50922
230.5	5.44025		272.6	5.60801		789.7	6.67165		490.6	6.19563			423.6	6.04879
249.2	5.51826		423.6	6.04879		386.3	5.95661		487.5	6.18929			722.7	6.58299
46.7	3.84374		429.9	6.06355		425.2	6.05256		623	6.43455			495.3	6.20516
286.6	5.65809		454.8	6.11986		238.3	5.47353		841.1	6.73471			211.8	5.35564
386.3	5.95661		738.3	6.60435		266.3	5.58462		448.6	6.10613			303.7	5.71604
336.4	5.8183		545.1	6.30097		417.4	6.03404		372.2	5.91943			595	6.38856
387.8	5.96049		554.5	6.31807		85.7	4.45085		305.3	5.72129			135.5	4.90897
415.9	6.03044		417.4	6.03404		1042	6.9489		819.2	6.70833			295.9	5.69002
640.1	6.46162		554.5	6.31807		551.4	6.31246		496.8	6.20819			582.5	6.36733
303.7	5.71604		632.3	6.44936		859.7	6.75658		504.6	6.22377			264.8	5.57897
193.1	5.26321		305.3	5.72129		524.9	6.26321		278.8	5.63049			264.8	5.57897
90.3	4.50314		426.8	6.05632		1028	6.93537		771	6.64769			515.5	6.24514
853.5	6.74935		309.9	5.73625		281.9	5.64155		130.8	4.87367			1446.9	7.27718
384.7	5.95246		2284.9	7.73408		538.9	6.28953		661.9	6.49511			833.3	6.72539
303.7	5.71604		73.2	4.2932		470.4	6.15358		461	6.1334			144.8	4.97535
225.8	5.41965		588.7	6.37792		749.2	6.61901		461	6.1334			647.9	6.47374
481.3	6.17649		336.4	5.8183		1256.9	7.1364		769.4	6.64561			32.7	3.48738
358.2	5.88109		637	6.45677		309.9	5.73625		258.5	5.5549			490.6	6.19563
177.6	5.17953		347.3	5.85019		1073.1	6.97831		135.5	4.90897			344.2	5.84122
596.5	6.39108		464.1	6.1401		224.3	5.41298		110.6	4.70592			311.5	5.7414
68.5	4.22683		299	5.70044		280.4	5.63622		45.2	3.8111			359.8	5.88555
280.4	5.63622		362.9	5.89413		302.2	5.71109		1545	7.34278			316.2	5.75637
246.1	5.50574		264.8	5.57897		732	6.59578		964.1	6.8712			305.3	5.72129
172.9	5.15271		355.1	5.8724		376.9	5.93198		401.8	5.99595			342.7	5.83686
392.5	5.97254		422.1	6.04524		53	3.97029		2189.9	7.69161			457.9	6.12665
546.7	6.3039		149.5	5.0073		471.9	6.15677		339.5	5.82747			828.6	6.71974
239.9	5.48022		545.1	6.30097		423.6	6.04879		327.1	5.79027			1479.6	7.29953
219.6	5.39181		275.7	5.61931		503.1	6.22079		3574.5	8.18158			247.6	5.51181
348.9	5.85479		490.6	6.19563		394	5.97635		67	4.20469			1006.1	6.91384
208.7	5.3409		390.9	5.96845		4121.2	8.3239		1713.3	7.44618			577.8	6.35923
219.6	5.39181		668.2	6.50459		412.7	6.02272		34.3	3.53515			409.6	6.01518
32.7	3.48738		465.7	6.14354		60.7	4.10594		5504.2	8.61327			587.2	6.37537
362.9	5.89413		229	5.43372		403.4	5.99993		490.6	6.19563			65.4	4.18052
339.5	5.82747		529.6	6.27212		197.8	5.28726		289.7	5.66885			204	5.31812
105.9	4.6625		336.4	5.8183		403.4	5.99993		797.4	6.68136			62.3	4.13196
138.6	4.93159		623	6.43455		328.6	5.79484		437.7	6.08153			138.6	4.93159
165.1	5.10655		429.9	6.06355		425.2	6.05256		409.6	6.01518			149.5	5.0073
250.8	5.52466		344.2	5.84122		785	6.66568		831.7	6.72347			392.5	5.97254
260.1	5.56107		392.5	5.97254		218.1	5.38495		1116.7	7.01813			529.6	6.27212
238.3	5.47353		250.8	5.52466		736.7	6.60218		471.9	6.15677			154.2	5.03825
380	5.94017		485.9	6.186		389.4	5.96461		512.4	6.23911			174.4	5.16135
258.5	5.5549		289.7	5.66885		814.6	6.7027		557.6	6.32364			37.4	3.62167
32.7	3.48738		585.6	6.37264		180.7	5.19684		605.9	6.40671			496.8	6.20819
239.9	5.48022		269.4	5.5962		992.1	6.89982		1191.5	7.08297			211.8	5.35564
54.5	3.9982		328.6	5.79484		476.6	6.16668		42.1	3.74005			331.7	5.80423
205.6	5.32593		35.8	3.57795		514	6.24222		141.7	4.95371			336.4	5.8183
322.4	5.77579		431.4	6.06704		387.8	5.96049		848.8	6.74382			336.4	5.8183
552.9	6.31518		188.5	5.2391		711.8	6.5678		1448.5	7.27828			434.5	6.0742
202.5	5.31074		638.6	6.45928		641.7	6.46412		244.5	5.49922			266.3	5.58462
306.8	5.7262		713.3	6.5699		255.4	5.54283		49.8	3.90801			229	5.43372
140.2	4.94307		362.9	5.89413		543.6	6.29821		976.6	6.88408			319.3	5.76613
194.7	5.27146		239.9	5.48022		800.6	6.68536		208.7	5.3409			123	4.81218
40.5	3.7013		496.8	6.20819		646.4	6.47142		244.5	5.49922			34.3	3.53515
236.7	5.46679		160.4	5.07767		450.1	6.10947		473.5	6.16015			725.8	6.58727
448.6	6.10613		422.1	6.04524		324	5.78074		101.2	4.6171			214.9	5.37017
333.3	5.80904		451.7	6.11302		551.4	6.31246		419	6.03787			238.3	5.47353
266.3	5.58462		1135.4	7.03474		144.8	4.97535		174.4	5.16135			493.7	6.20193
281.9	5.64155		415.9	6.03044		73.2	4.2932		526.4	6.26606			425.2	6.05256
200.9	5.30281		520.2	6.25421		462.6	6.13686		246.1	5.50574			299	5.70044
255.4	5.54283		666.6	6.50219		833.3	6.72539		183.8	5.21385			528	6.2691
49.8	3.90801		557.6	6.32364		465.7	6.14354		485.9	6.186			292.8	5.67949
330.2	5.7997		515.5	6.24514		197.8	5.28726		1252.2	7.13266			514	6.24222
380	5.94017		398.7	5.98821		263.2	5.57291		453.2	6.11633			191.6	5.25541
253.9	5.53694		506.2	6.22693		275.7	5.61931		479.7	6.17316			151.1	5.01794
264.8	5.57897		440.8	6.08859		300.6	5.70578		434.5	6.0742			324	5.78074
280.4	5.63622		705.5	6.55891		186.9	5.23057		261.7	5.5672			49.8	3.90801
450.1	6.10947		518.6	6.25113		286.6	5.65809		395.6	5.9804			37.4	3.62167
414.3	6.02659		221.2	5.39907		971.9	6.87925		788.1	6.66962			260.1	5.56107
471.9	6.15677		443.9	6.0956		1090.3	6.99421		538.9	6.28953			143.3	4.96494
300.6	5.70578		57.6	4.05352		721.1	6.58078		529.6	6.27212			373.8	5.92372
289.7	5.66885		520.2	6.25421		971.9	6.87925		319.3	5.76613			593.4	6.38587
227.4	5.42671		110.6	4.70592		764.7	6.63948		582.5	6.36733			281.9	5.64155
514	6.24222		475	6.16331		166.7	5.1162		1174.4	7.06851			378.5	5.93622
389.4	5.96461		683.7	6.52752		520.2	6.25421		429.9	6.06355			239.9	5.48022
324	5.78074		1331.7	7.19421		1052.9	6.9593		626.1	6.43951			595	6.38856
760.1	6.63345		272.6	5.60801		785	6.66568		551.4	6.31246			635.5	6.45441
714.9	6.57214		313.1	5.74652		593.4	6.38587		309.9	5.73625			892.4	6.79391
253.9	5.53694		679.1	6.52077		336.4	5.8183		683.7	6.52752			163.5	5.09681
331.7	5.80423		445.4	6.09897		1475	7.29641		630.8	6.44699			741.4	6.60854
101.2	4.6171		355.1	5.8724		1811.4	7.50186		498.4	6.2114			49.8	3.90801
985.9	6.89355		453.2	6.11633		355.1	5.8724		705.5	6.55891			115.3	4.74754
479.7	6.17316		453.2	6.11633		1365.9	7.21957		359.8	5.88555			236.7	5.46679
199.4	5.29531		1208.6	7.09722		303.7	5.71604		568.5	6.343			339.5	5.82747
166.7	5.1162		719.6	6.5787		303.7	5.71604		1509.2	7.31933			454.8	6.11986
651	6.47851		671.3	6.50922		294.4	5.68494		892.4	6.79391			514	6.24222
364.5	5.89853		205.6	5.32593		280.4	5.63622		500	6.21461			299	5.70044
104.4	4.64823		626.1	6.43951		84.1	4.43201		280.4	5.63622			214.9	5.37017
85.7	4.45085		294.4	5.68494		633.9	6.45189		500	6.21461			38.9	3.66099
260.1	5.56107		1129.2	7.02926		160.4	5.07767		621.4	6.43197			478.2	6.17003
1284.9	7.15844		722.7	6.58299		261.7	5.5672		630.8	6.44699			691.5	6.53886
331.7	5.80423		355.1	5.8724		429.9	6.06355		31.2	3.44042			1090.3	6.99421
423.6	6.04879		546.7	6.3039		302.2	5.71109		303.7	5.71604			288.1	5.66331
34.3	3.53515		338	5.82305		1155.7	7.05246		657.3	6.48814			515.5	6.24514
31.2	3.44042		814.6	6.7027		437.7	6.08153		485.9	6.186			148	4.99721
901.8	6.80439		271	5.60212		476.6	6.16668		1034.2	6.94138			437.7	6.08153
294.4	5.68494		772.5	6.64963		264.8	5.57897		610.5	6.41428			406.5	6.00758
172.9	5.15271		419	6.03787		457.9	6.12665		319.3	5.76613			239.9	5.48022
415.9	6.03044		177.6	5.17953		1401.8	7.24551		46.7	3.84374			54.5	3.9982
308.4	5.7314		475	6.16331		336.4	5.8183		364.5	5.89853			366	5.90263
341.1	5.83218		660.4	6.49285		51.4	3.93964		624.6	6.43711			447	6.10256
372.2	5.91943		267.9	5.59061		65.4	4.18052		630.8	6.44699			40.5	3.7013
605.9	6.40671		609	6.41182		747.6	6.61687		250.8	5.52466			104.4	4.64823
35.8	3.57795		540.5	6.29249		1102.7	7.00552		524.9	6.26321			277.2	5.62474
306.8	5.7262		380	5.94017		947	6.8533		1154.1	7.05108			666.6	6.50219
151.1	5.01794		671.3	6.50922		325.5	5.78536		542	6.29527			81	4.39445
222.7	5.40583		490.6	6.19563		42.1	3.74005		208.7	5.3409			302.2	5.71109
132.4	4.88583		386.3	5.95661		239.9	5.48022		518.6	6.25113			76.3	4.33467
238.3	5.47353		381.6	5.94437		512.4	6.23911		1252.2	7.13266			552.9	6.31518
514	6.24222		375.4	5.92799		479.7	6.17316		515.5	6.24514			400.3	5.99221
373.8	5.92372		168.2	5.12515		649.5	6.4762		859.7	6.75658			182.2	5.2051
113.7	4.73356		714.9	6.57214		272.6	5.60801		37.4	3.62167			489.1	6.19257
200.9	5.30281		252.3	5.53062		489.1	6.19257		419	6.03787			350.4	5.85908
433	6.07074		180.7	5.19684		1143.2	7.04159		1037.3	6.94438			214.9	5.37017
221.2	5.39907		612.1	6.4169		613.7	6.41951		487.5	6.18929			285	5.65249
233.6	5.45361		1015.5	6.92314		266.3	5.58462		288.1	5.66331			658.8	6.49042
57.6	4.05352		573.2	6.35123		554.5	6.31807		599.6	6.39626			931.4	6.83669
214.9	5.37017		186.9	5.23057		591.9	6.38334		680.6	6.52297			241.4	5.48646
297.5	5.69541		278.8	5.63049		1649.4	7.40817		1584	7.36771			682.2	6.52532
630.8	6.44699		177.6	5.17953		1071.6	6.97691		70.1	4.24992			219.6	5.39181
244.5	5.49922		216.5	5.37759		389.4	5.96461		373.8	5.92372			836.4	6.72911
361.3	5.88971		420.5	6.04144		433	6.07074		244.5	5.49922			1232	7.11639
582.5	6.36733		660.4	6.49285		911.1	6.81465		380	5.94017			155.8	5.04857
169.8	5.13462		1062.2	6.9681		132.4	4.88583		436.1	6.07787			197.8	5.28726
286.6	5.65809		267.9	5.59061		1247.6	7.12898		408.1	6.01151			395.6	5.9804
573.2	6.35123		384.7	5.95246		1432.9	7.26746		764.7	6.63948			434.5	6.0742
243	5.49306		356.7	5.8769		1108.9	7.01112		373.8	5.92372			370.7	5.91539
222.7	5.40583		506.2	6.22693		462.6	6.13686		1221.1	7.10751			324	5.78074
210.3	5.34854		294.4	5.68494		415.9	6.03044		485.9	6.186			56.1	4.02714
263.2	5.57291		356.7	5.8769		151.1	5.01794		62.3	4.13196			886.2	6.78694
383.1	5.9483		380	5.94017		454.8	6.11986		348.9	5.85479			887.8	6.78875
32.7	3.48738		168.2	5.12515		381.6	5.94437		91.9	4.5207			32.7	3.48738
456.3	6.12315		306.8	5.7262		677.5	6.51841		908	6.81124			306.8	5.7262
356.7	5.8769		543.6	6.29821		46.7	3.84374		672.8	6.51145			299	5.70044
556	6.32077		394	5.97635		1431.3	7.26634		311.5	5.7414			255.4	5.54283
471.9	6.15677		609	6.41182		619.9	6.42956		945.4	6.85161			517.1	6.24824
316.2	5.75637		637	6.45677					1573.1	7.3608			271	5.60212
185.3	5.22198		655.7	6.4857			Area		1707	7.44249			101.2	4.6171
331.7	5.80423		345.8	5.84586		Stem 21 Average 4 kPa	862.087		71.6	4.2711			485.9	6.186
87.2	4.4682		666.6	6.50219		Stem 38 Average 4 kPa	905.894		948.5	6.85488			319.3	5.76613
205.6	5.32593		433	6.07074		Stem 86 Average 4 kPa	547.213		34.3	3.53515			309.9	5.73625
166.7	5.1162		529.6	6.27212					353.6	5.86817			302.2	5.71109
311.5	5.7414		560.7	6.32919					420.5	6.04144			785	6.66568
291.3	5.67435		1205.5	7.09465					60.7	4.10594			306.8	5.7262
31.2	3.44042		261.7	5.5672					1101.2	7.00416			288.1	5.66331
275.7	5.61931		517.1	6.24824					426.8	6.05632			408.1	6.01151
311.5	5.7414		487.5	6.18929					394	5.97635			341.1	5.83218
426.8	6.05632		294.4	5.68494					31.2	3.44042			261.7	5.5672
141.7	4.95371		442.3	6.09199					714.9	6.57214			364.5	5.89853
239.9	5.48022		1577.8	7.36379					794.3	6.67746			482.8	6.1796
188.5	5.2391		694.6	6.54334					1020.2	6.92775			822.4	6.71223
221.2	5.39907		772.5	6.64963					767.8	6.64353			411.2	6.01908
154.2	5.03825		286.6	5.65809					839.5	6.73281			330.2	5.7997
35.8	3.57795		425.2	6.05256					213.4	5.36317			172.9	5.15271
338	5.82305		359.8	5.88555					1155.7	7.05246			35.8	3.57795
185.3	5.22198		467.3	6.14697					339.5	5.82747			1932.9	7.56678
445.4	6.09897		506.2	6.22693					609	6.41182			302.2	5.71109
272.6	5.60801		573.2	6.35123					93.5	4.53796			738.3	6.60435
390.9	5.96845		640.1	6.46162					1172.8	7.06715			370.7	5.91539
457.9	6.12665		669.7	6.50683					644.8	6.46894			1415.8	7.25545
1137	7.03615		381.6	5.94437					1035.7	6.94283			352	5.86363
267.9	5.59061		316.2	5.75637					459.5	6.13014			362.9	5.89413
199.4	5.29531		334.9	5.81383					993.7	6.90144			484.4	6.18291
208.7	5.3409		213.4	5.36317					557.6	6.32364			322.4	5.77579
99.7	4.60217		285	5.65249					512.4	6.23911			607.4	6.40919
241.4	5.48646		336.4	5.8183					390.9	5.96845			560.7	6.32919
249.2	5.51826		350.4	5.85908					116.8	4.76046			761.6	6.63542
196.2	5.27913		415.9	6.03044					792.8	6.67557
406.5	6.00758		60.7	4.10594					1464.1	7.289
367.6	5.907		1710.1	7.44431					422.1	6.04524				Stem 21 Average 16 kPa
51.4	3.93964		431.4	6.06704					713.3	6.5699				Stem 38 Average 16 kPa
350.4	5.85908		221.2	5.39907					563.8	6.3347				Stem 86 Average 16 kPa
239.9	5.48022		190	5.24702					993.7	6.90144
90.3	4.50314		32.7	3.48738					559.1	6.32633
71.6	4.2711		250.8	5.52466					2409.5	7.78717
63.9	4.15732		366	5.90263					2057.5	7.62925
322.4	5.77579		560.7	6.32919					414.3	6.02659
107.5	4.67749		355.1	5.8724
531.1	6.27495		320.8	5.77082
210.3	5.34854		830.1	6.72155						Stem 21 Average 8 kPa
370.7	5.91539		130.8	4.87367						Stem 38 Average 8 kPa
526.4	6.26606		285	5.65249						Stem 86 Average 8 kPa
32.7	3.48738		827	6.7178
176	5.17048		742.9	6.61056
267.9	5.59061		817.7	6.7065
386.3	5.95661		2189.9	7.69161
235.2	5.46044		496.8	6.20819
208.7	5.3409		1538.8	7.33876
447	6.10256		49.8	3.90801
370.7	5.91539		264.8	5.57897
53	3.97029		331.7	5.80423
129.3	4.86214		311.5	5.7414
239.9	5.48022		405	6.00389
116.8	4.76046
479.7	6.17316			Area
406.5	6.00758		Stem 21 Average 2 kPa	951.435
51.4	3.93964		Stem 38 Average 2 kPa	850.033
359.8	5.88555		Stem 86 Average 2 kPa	471.25
247.6	5.51181
158.9	5.06828
289.7	5.66885
185.3	5.22198
214.9	5.37017
327.1	5.79027
70.1	4.24992
549.8	6.30955
283.5	5.64721
761.6	6.63542
308.4	5.7314
218.1	5.38495
493.7	6.20193
208.7	5.3409
255.4	5.54283
352	5.86363
330.2	5.7997
224.3	5.41298
526.4	6.26606
281.9	5.64155
244.5	5.49922
297.5	5.69541
205.6	5.32593
489.1	6.19257
247.6	5.51181
222.7	5.40583
322.4	5.77579
244.5	5.49922
308.4	5.7314
328.6	5.79484
157.3	5.05815
238.3	5.47353
35.8	3.57795
137.1	4.92071
244.5	5.49922
46.7	3.84374
224.3	5.41298
845.7	6.74016
459.5	6.13014
250.8	5.52466
210.3	5.34854
196.2	5.27913
263.2	5.57291
116.8	4.76046
46.7	3.84374
303.7	5.71604
222.7	5.40583
392.5	5.97254
40.5	3.7013
204	5.31812
596.5	6.39108
347.3	5.85019
361.3	5.88971
219.6	5.39181
328.6	5.79484
241.4	5.48646
341.1	5.83218
422.1	6.04524
126.2	4.83787
484.4	6.18291
162	5.0876
63.9	4.15732
468.8	6.15018
115.3	4.74754
451.7	6.11302
345.8	5.84586
380	5.94017
714.9	6.57214
412.7	6.02272
115.3	4.74754
302.2	5.71109
238.3	5.47353
158.9	5.06828
317.7	5.76111
71.6	4.2711
281.9	5.64155
261.7	5.5672
317.7	5.76111
867.5	6.76562
529.6	6.27212
596.5	6.39108
283.5	5.64721
255.4	5.54283
285	5.65249
53	3.97029
305.3	5.72129
632.3	6.44936
697.8	6.54793
557.6	6.32364
422.1	6.04524
473.5	6.16015
	Area
Stem 21 Average 1 kPa	563.063
Stem 38 Average 1 kPa	612.986
Stem 86 Average 1 kPa	309.972

## Sheet: Fig1 fibronectin
Fibronectin/2 kPa				Fibronectin/6 kPa				Fibronectin/12 kPa				Fibronectin/14 kPa				Fibronectin/38 kPa
Label	Area	LN(Area)		Label	Area	LN(Area)		Label	Area	LN(Area)		Label	Area	LN(Area)		Label	Area	LN(Area)
1-01-Image Export-01_c2.tif:0001-0009	713.3	6.5699		2p5-05-Image Export-03_s1c1-2.jpg:0004-0044	895.6	6.79749		4-03-Image Export-04_s1c1-2.jpg:0001-0022	995.2	6.90294		8-04-Image Export-05_s1c1-2.jpg:0001-0016	1512.3	7.32139		16-06-Image Export-06_s2c1-2.jpg:0001-0027	1133.9	7.03342
1-01-Image Export-01_c2.tif:0002-0015	755.4	6.62725		2p5-05-Image Export-03_s1c1-2.jpg:0008-0077	493.7	6.20193		4-03-Image Export-04_s1c1-2.jpg:0002-0037	859.7	6.75658		8-04-Image Export-05_s1c1-2.jpg:0006-0062	1822.3	7.50785		16-06-Image Export-06_s2c1-2.jpg:0002-0040	936.1	6.84172
1-01-Image Export-01_c2.tif:0005-0048	1009.3	6.91701		2p5-05-Image Export-03_s1c1-2.jpg:0009-0081	579.4	6.36199		4-03-Image Export-04_s1c1-2.jpg:0005-0059	1347.2	7.20578		8-04-Image Export-05_s1c1-2.jpg:0009-0099	1970.2	7.58589		16-06-Image Export-06_s2c1-2.jpg:0003-0054	2185.2	7.68946
1-01-Image Export-01_c2.tif:0006-0046	523.3	6.26015		2p5-05-Image Export-03_s1c1-2.jpg:0010-0093	1225.8	7.11135		4-03-Image Export-04_s1c1-2.jpg:0008-0079	1107.4	7.00977		8-04-Image Export-05_s1c1-2.jpg:0010-0102	2102.6	7.65093		16-06-Image Export-06_s2c1-2.jpg:0005-0105	1490.5	7.30687
1-01-Image Export-01_c2.tif:0009-0102	506.2	6.22693		2p5-05-Image Export-03_s1c1-2.jpg:0011-0089	809.9	6.69691		4-03-Image Export-04_s1c1-2.jpg:0010-0078	752.3	6.62314		8-04-Image Export-05_s1c1-2.jpg:0012-0114	679.1	6.52077		16-06-Image Export-06_s2c1-2.jpg:0007-0083	1548.2	7.34485
1-01-Image Export-01_c2.tif:0010-0119	303.7	5.71604		2p5-05-Image Export-03_s1c1-2.jpg:0013-0104	618.3	6.42697		4-03-Image Export-04_s1c1-2.jpg:0011-0078	1337.9	7.19886		8-04-Image Export-05_s1c1-2.jpg:0013-0132	1705.5	7.44161		16-06-Image Export-06_s2c1-2.jpg:0008-0076	1434.5	7.26857
1-01-Image Export-01_c2.tif:0011-0130	568.5	6.343		2p5-05-Image Export-03_s1c1-2.jpg:0014-0214	5004.3	8.51805		4-03-Image Export-04_s1c1-2.jpg:0014-0097	895.6	6.79749		8-04-Image Export-05_s1c1-2.jpg:0014-0118	607.4	6.40919		16-06-Image Export-06_s2c1-2.jpg:0009-0075	1281.8	7.15602
1-01-Image Export-01_c2.tif:0012-0157	904.9	6.80782		2p5-05-Image Export-03_s1c1-2.jpg:0015-0169	1806.7	7.49926		4-03-Image Export-04_s1c1-2.jpg:0016-0097	962.5	6.86953		8-04-Image Export-05_s1c1-2.jpg:0016-0134	778.8	6.65775		16-06-Image Export-06_s2c1-2.jpg:0012-0110	2386.1	7.77742
1-01-Image Export-01_c2.tif:0014-0188	1591.8	7.37262		2p5-05-Image Export-03_s1c1-2.jpg:0016-0168	1584	7.36771		4-03-Image Export-04_s1c1-2.jpg:0017-0117	1506.1	7.31728		8-04-Image Export-05_s1c1-2.jpg:0017-0143	809.9	6.69691		16-06-Image Export-06_s2c1-2.jpg:0013-0098	542	6.29527
1-01-Image Export-01_c2.tif:0015-0184	1784.9	7.48712		2p5-05-Image Export-03_s1c1-2.jpg:0017-0143	1384.6	7.23317		4-03-Image Export-04_s1c1-2.jpg:0019-0148	1403.3	7.24658		8-04-Image Export-05_s1c1-2.jpg:0018-0147	1073.1	6.97831		16-06-Image Export-06_s2c1-2.jpg:0015-0107	1490.5	7.30687
1-01-Image Export-01_c2.tif:0016-0184	1062.2	6.9681		2p5-05-Image Export-03_s1c1-2.jpg:0018-0162	738.3	6.60435		4-03-Image Export-04_s1c1-2.jpg:0022-0135	691.5	6.53886		8-04-Image Export-05_s1c1-2.jpg:0021-0201	1786.5	7.48801		16-06-Image Export-06_s2c1-2.jpg:0017-0108	1957.8	7.57958
1-01-Image Export-01_c2.tif:0018-0232	2319.1	7.74893		2p5-05-Image Export-03_s1c1-2.jpg:0020-0185	1383.1	7.23208		4-03-Image Export-04_s1c1-2.jpg:0026-0159	523.3	6.26015		8-04-Image Export-05_s1c1-2.jpg:0022-0203	1711.7	7.44524		16-06-Image Export-06_s2c1-2.jpg:0019-0110	123	4.81218
1-01-Image Export-01_c2.tif:0019-0223	277.2	5.62474		2p5-05-Image Export-03_s1c1-2.jpg:0022-0208	1445.4	7.27614		4-03-Image Export-04_s1c1-2.jpg:0027-0181	1467.2	7.29111		8-04-Image Export-05_s1c1-2.jpg:0023-0176	179.1	5.18794		16-06-Image Export-06_s2c1-2.jpg:0023-0159	3741.1	8.22713
1-01-Image Export-01_c2.tif:0020-0268	397.2	5.98444		2p5-05-Image Export-03_s1c1-2.jpg:0023-0192	1077.8	6.98268		4-03-Image Export-04_s1c1-2.jpg:0028-0181	1946.9	7.57399		8-04-Image Export-05_s1c1-2.jpg:0024-0179	277.2	5.62474		16-06-Image Export-06_s2c1-2.jpg:0024-0152	1531	7.33368
1-01-Image Export-01_c2.tif:0021-0279	548.2	6.30664		2p5-05-Image Export-03_s1c1-2.jpg:0024-0186	744.5	6.61271		4-03-Image Export-04_s1c1-2.jpg:0029-0174	1062.2	6.9681		8-04-Image Export-05_s1c1-2.jpg:0025-0192	1599.6	7.37751		16-06-Image Export-06_s2c1-2.jpg:0025-0159	1493.6	7.30894
1-01-Image Export-01_c2.tif:0022-0280	303.7	5.71604		2p5-05-Image Export-03_s1c1-2.jpg:0026-0201	680.6	6.52297		4-03-Image Export-04_s1c1-2.jpg:0030-0177	562.3	6.33204		8-04-Image Export-05_s1c1-2.jpg:0028-0206	858.2	6.75484		16-06-Image Export-06_s2c1-2.jpg:0026-0145	848.8	6.74382
1-01-Image Export-01_c2.tif:0023-0293	528	6.2691		2p5-05-Image Export-03_s1c1-2.jpg:0031-0224	87.2	4.4682		4-03-Image Export-04_s1c1-2.jpg:0031-0197	1445.4	7.27614		8-04-Image Export-05_s1c1-2.jpg:0029-0224	847.3	6.74205		16-06-Image Export-06_s2c1-2.jpg:0027-0160	1289.6	7.16209
1-01-Image Export-01_c2.tif:0024-0337	686.9	6.53219		2p5-05-Image Export-03_s1c1-2.jpg:0033-0281	1761.5	7.47392		4-03-Image Export-04_s1c1-2.jpg:0032-0224	1912.6	7.55622		8-04-Image Export-05_s1c1-2.jpg:0031-0247	1258.5	7.13768		16-06-Image Export-06_s2c1-2.jpg:0029-0192	2633.7	7.87614
1-01-Image Export-01_c2.tif:0025-0331	806.8	6.69308		2p5-05-Image Export-03_s1c1-2.jpg:0035-0252	2800.4	7.93752		4-03-Image Export-04_s1c1-2.jpg:0033-0193	1063.8	6.9696		8-04-Image Export-05_s1c1-2.jpg:0033-0265	702.4	6.5545		16-06-Image Export-06_s2c1-2.jpg:0031-0221	1911.1	7.55543
1-01-Image Export-01_c2.tif:0027-0335	204	5.31812		2p5-05-Image Export-03_s1c1-2.jpg:0042-0309	881.5	6.78163		4-03-Image Export-04_s1c1-2.jpg:0036-0207	1541.9	7.34077		8-04-Image Export-05_s1c1-2.jpg:0035-0289	769.4	6.64561		16-06-Image Export-06_s2c1-2.jpg:0032-0198	1031.1	6.93838
1-01-Image Export-01_c2.tif:0028-0346	257	5.54908		2p5-05-Image Export-03_s1c1-2.jpg:0043-0313	876.9	6.77639		4-03-Image Export-04_s1c1-2.jpg:0037-0205	1043.5	6.95034		8-04-Image Export-05_s1c1-2.jpg:0036-0298	767.8	6.64353		16-06-Image Export-06_s2c1-2.jpg:0034-0191	898.7	6.80095
1-01-Image Export-01_c2.tif:0029-0371	753.8	6.62513		2p5-05-Image Export-03_s1c1-2.jpg:0045-0313	1616.7	7.38814		4-03-Image Export-04_s1c1-2.jpg:0038-0214	532.7	6.27796		8-04-Image Export-05_s1c1-2.jpg:0037-0298	158.9	5.06828		16-06-Image Export-06_s2c1-2.jpg:0035-0189	126.2	4.83787
1-01-Image Export-01_c2.tif:0030-0384	968.8	6.87606		2p5-05-Image Export-03_s1c1-2.jpg:0046-0317	116.8	4.76046		4-03-Image Export-04_s1c1-2.jpg:0040-0227	918.9	6.82318		8-04-Image Export-05_s1c1-2.jpg:0038-0320	1450	7.27932		16-06-Image Export-06_s2c1-2.jpg:0037-0223	961	6.86797
1-01-Image Export-01_c2.tif:0031-0392	437.7	6.08153		2p5-05-Image Export-03_s1c1-2.jpg:0047-0342	764.7	6.63948		4-03-Image Export-04_s1c1-2.jpg:0041-0225	914.3	6.81816		8-04-Image Export-05_s1c1-2.jpg:0040-0322	627.7	6.44206		16-06-Image Export-06_s2c1-2.jpg:0038-0230	1056	6.96224
1-01-Image Export-01_c2.tif:0032-0401	683.7	6.52752		2p5-05-Image Export-03_s1c1-2.jpg:0048-0360	884.7	6.78525		4-03-Image Export-04_s1c1-2.jpg:0042-0221	498.4	6.2114		8-04-Image Export-05_s1c1-2.jpg:0041-0324	1107.4	7.00977		16-06-Image Export-06_s2c1-2.jpg:0039-0216	1450	7.27932
1-01-Image Export-01_c2.tif:0035-0421	641.7	6.46412		2p5-05-Image Export-03_s1c1-2.jpg:0049-0389	2872	7.96276		4-03-Image Export-04_s1c1-2.jpg:0044-0234	1214.9	7.10242		8-04-Image Export-05_s1c1-2.jpg:0043-0324	113.7	4.73356		16-06-Image Export-06_s2c1-2.jpg:0041-0222	141.7	4.95371
1-01-Image Export-01_c2.tif:0038-0458	528	6.2691		2p5-05-Image Export-03_s1c1-2.jpg:0050-0376	1118.3	7.01956		4-03-Image Export-04_s1c1-2.jpg:0045-0220	79.4	4.3745		8-04-Image Export-05_s1c1-2.jpg:0045-0343	747.6	6.61687		16-06-Image Export-06_s2c1-2.jpg:0043-0258	795.9	6.67947
1-01-Image Export-01_c2.tif:0040-0491	1985.8	7.59378		2p5-05-Image Export-03_s1c1-2.jpg:0054-0393	644.8	6.46894		4-03-Image Export-04_s1c1-2.jpg:0047-0239	806.8	6.69308		8-04-Image Export-05_s1c1-2.jpg:0046-0350	1289.6	7.16209		16-06-Image Export-06_s2c1-2.jpg:0044-0272	2238.1	7.71338
1-01-Image Export-01_c2.tif:0042-0522	1506.1	7.31728		2p5-05-Image Export-03_s1c1-2.jpg:0055-0435	1227.3	7.11257		4-03-Image Export-04_s1c1-2.jpg:0048-0243	1241.3	7.12391		8-04-Image Export-05_s1c1-2.jpg:0047-0367	1643.2	7.4044		16-06-Image Export-06_s2c1-2.jpg:0045-0274	3073	8.03041
1-01-Image Export-01_c2.tif:0043-0516	552.9	6.31518		2p5-05-Image Export-03_s1c1-2.jpg:0056-0416	760.1	6.63345		4-03-Image Export-04_s1c1-2.jpg:0049-0238	475	6.16331		8-04-Image Export-05_s1c1-2.jpg:0048-0368	1079.4	6.98416		16-06-Image Export-06_s2c1-2.jpg:0047-0272	88.8	4.48639
1-01-Image Export-01_c2.tif:0044-0528	1774	7.48099		2p5-05-Image Export-03_s1c1-2.jpg:0059-0447	929.8	6.83497		4-03-Image Export-04_s1c1-2.jpg:0052-0277	1956.2	7.57876		8-04-Image Export-05_s1c1-2.jpg:0052-0403	1177.5	7.07115		16-06-Image Export-06_s2c1-2.jpg:0048-0277	339.5	5.82747
1-01-Image Export-01_c2.tif:0045-0525	607.4	6.40919		2p5-05-Image Export-03_s1c1-2.jpg:0060-0439	188.5	5.2391		4-03-Image Export-04_s1c1-2.jpg:0053-0277	940.7	6.84662		8-04-Image Export-05_s1c1-2.jpg:0054-0422	1284.9	7.15844		16-06-Image Export-06_s2c1-2.jpg:0049-0300	1475	7.29641
1-01-Image Export-01_c2.tif:0049-0643	1437.6	7.27073		2p5-05-Image Export-03_s1c1-2.jpg:0061-0442	710.2	6.56555		4-03-Image Export-04_s1c1-2.jpg:0054-0274	554.5	6.31807		8-04-Image Export-05_s1c1-2.jpg:0058-0440	397.2	5.98444		16-06-Image Export-06_s2c1-2.jpg:0050-0296	102.8	4.63279
1-01-Image Export-01_c2.tif:0050-0632	272.6	5.60801		2p5-05-Image Export-03_s1c1-2.jpg:0062-0463	2094.8	7.64721		4-03-Image Export-04_s1c1-2.jpg:0055-0292	1062.2	6.9681		8-04-Image Export-05_s1c1-2.jpg:0059-0479	1068.4	6.97392		16-06-Image Export-06_s2c1-2.jpg:0051-0315	1013.9	6.92156
1-01-Image Export-01_c2.tif:0053-0689	640.1	6.46162		2p5-05-Image Export-03_s1c1-2.jpg:0063-0460	2001.4	7.6016		4-03-Image Export-04_s1c1-2.jpg:0056-0282	702.4	6.5545		8-04-Image Export-05_s1c1-2.jpg:0060-0485	1651	7.40914		16-06-Image Export-06_s2c1-2.jpg:0056-0346	990.6	6.89831
1-01-Image Export-01_c2.tif:0054-0688	378.5	5.93622		2p5-05-Image Export-03_s1c1-2.jpg:0065-0497	2302	7.74153		4-03-Image Export-04_s1c1-2.jpg:0057-0290	771	6.64769		8-04-Image Export-05_s1c1-2.jpg:0061-0457	1574.6	7.36176		16-06-Image Export-06_s2c1-2.jpg:0057-0343	87.2	4.4682
1-01-Image Export-01_c2.tif:0055-0697	422.1	6.04524		2p5-05-Image Export-03_s1c1-2.jpg:0069-0522	926.7	6.83163		4-03-Image Export-04_s1c1-2.jpg:0058-0291	954.7	6.8614		8-04-Image Export-05_s1c1-2.jpg:0062-0466	218.1	5.38495		16-06-Image Export-06_s2c1-2.jpg:0059-0374	580.9	6.36458
1-01-Image Export-01_c2.tif:0056-0718	845.7	6.74016		2p5-05-Image Export-03_s1c1-2.jpg:0070-0502	426.8	6.05632		4-03-Image Export-04_s1c1-2.jpg:0061-0303	1674.3	7.42315		8-04-Image Export-05_s1c1-2.jpg:0065-0524	376.9	5.93198		16-06-Image Export-06_s2c1-2.jpg:0060-0387	1063.8	6.9696
1-01-Image Export-01_c2.tif:0057-0728	490.6	6.19563		2p5-05-Image Export-03_s1c1-2.jpg:0073-0517	545.1	6.30097		4-03-Image Export-04_s1c1-2.jpg:0062-0299	831.7	6.72347		8-04-Image Export-05_s1c1-2.jpg:0066-0498	352	5.86363		16-06-Image Export-06_s2c1-2.jpg:0061-0382	85.7	4.45085
1-01-Image Export-01_c2.tif:0059-0762	534.2	6.28077		2p5-05-Image Export-03_s1c1-2.jpg:0074-0555	1185.3	7.07775		4-03-Image Export-04_s1c1-2.jpg:0063-0306	1925.1	7.56273		8-04-Image Export-05_s1c1-2.jpg:0067-0495	112.1	4.71939		16-06-Image Export-06_s2c1-2.jpg:0062-0396	1165	7.06048
1-01-Image Export-01_c2.tif:0061-0810	295.9	5.69002		2p5-05-Image Export-03_s1c1-2.jpg:0077-0528	690	6.53669		4-03-Image Export-04_s1c1-2.jpg:0067-0330	1503	7.31522		8-04-Image Export-05_s1c1-2.jpg:0069-0525	996.8	6.90455		16-06-Image Export-06_s2c1-2.jpg:0063-0405	1188.4	7.08036
1-01-Image Export-01_c2.tif:0062-0841	457.9	6.12665		2p5-05-Image Export-03_s1c1-2.jpg:0078-0537	1070	6.97541		4-03-Image Export-04_s1c1-2.jpg:0071-0333	1004.6	6.91234		8-04-Image Export-05_s1c1-2.jpg:0071-0522	1428.2	7.26417		16-06-Image Export-06_s2c1-2.jpg:0064-0411	792.8	6.67557
1-01-Image Export-01_c2.tif:0064-0854	470.4	6.15358		2p5-05-Image Export-03_s1c1-2.jpg:0079-0534	202.5	5.31074		4-03-Image Export-04_s1c1-2.jpg:0073-0385	1325.4	7.18947		8-04-Image Export-05_s1c1-2.jpg:0073-0563	4192.8	8.34112		16-06-Image Export-06_s2c1-2.jpg:0066-0473	2127.6	7.66275
1-01-Image Export-01_c2.tif:0066-0859	158.9	5.06828		2p5-05-Image Export-03_s1c1-2.jpg:0080-0560	370.7	5.91539		4-03-Image Export-04_s1c1-2.jpg:0074-0351	1052.9	6.9593		8-04-Image Export-05_s1c1-2.jpg:0074-0535	104.4	4.64823		16-06-Image Export-06_s2c1-2.jpg:0068-0420	1045.1	6.95187
1-01-Image Export-01_c2.tif:0068-0881	1043.5	6.95034		2p5-05-Image Export-03_s1c1-2.jpg:0082-0542	514	6.24222		4-03-Image Export-04_s1c1-2.jpg:0075-0359	1534.1	7.3357		8-04-Image Export-05_s1c1-2.jpg:0076-0573	1266.3	7.14385		16-06-Image Export-06_s2c1-2.jpg:0069-0445	1143.2	7.04159
1-01-Image Export-01_c2.tif:0070-0883	383.1	5.9483		2p5-05-Image Export-03_s1c1-2.jpg:0083-0581	931.4	6.83669		4-03-Image Export-04_s1c1-2.jpg:0076-0363	506.2	6.22693		8-04-Image Export-05_s1c1-2.jpg:0077-0575	1003	6.91075		16-06-Image Export-06_s2c1-2.jpg:0070-0432	253.9	5.53694
1-01-Image Export-01_c2.tif:0071-0885	257	5.54908		2p5-05-Image Export-03_s1c1-2.jpg:0084-0585	1233.5	7.11761		4-03-Image Export-04_s1c1-2.jpg:0077-0371	1161.9	7.05781		8-04-Image Export-05_s1c1-2.jpg:0078-0577	873.8	6.77285		16-06-Image Export-06_s2c1-2.jpg:0072-0434	115.3	4.74754
1-01-Image Export-01_c2.tif:0072-0885	171.3	5.14342		2p5-05-Image Export-03_s1c1-2.jpg:0085-0562	79.4	4.3745		4-03-Image Export-04_s1c1-2.jpg:0078-0385	633.9	6.45189		8-04-Image Export-05_s1c1-2.jpg:0079-0575	880	6.77992		16-06-Image Export-06_s2c1-2.jpg:0074-0441	498.4	6.2114
1-01-Image Export-01_c2.tif:0073-0890	453.2	6.11633		2p5-05-Image Export-03_s1c1-2.jpg:0086-0575	1085.6	6.98989		4-03-Image Export-04_s1c1-2.jpg:0079-0398	956.3	6.86307		8-04-Image Export-05_s1c1-2.jpg:0080-0600	1841	7.51806		16-06-Image Export-06_s2c1-2.jpg:0075-0473	982.8	6.89041
1-01-Image Export-01_c2.tif:0075-0903	708.7	6.56343		2p5-05-Image Export-03_s1c1-2.jpg:0089-0592	2680.5	7.89376		4-03-Image Export-04_s1c1-2.jpg:0081-0395	845.7	6.74016		8-04-Image Export-05_s1c1-2.jpg:0081-0621	1579.3	7.36474		16-06-Image Export-06_s2c1-2.jpg:0077-0506	1651	7.40914
1-01-Image Export-01_c2.tif:0076-0923	532.7	6.27796		2p5-05-Image Export-03_s1c1-2.jpg:0090-0585	1940.6	7.57075		4-03-Image Export-04_s1c1-2.jpg:0082-0409	1591.8	7.37262		8-04-Image Export-05_s1c1-2.jpg:0082-0618	1012.4	6.92008		16-06-Image Export-06_s2c1-2.jpg:0079-0462	90.3	4.50314
1-01-Image Export-01_c2.tif:0078-0974	1524.8	7.32962		2p5-05-Image Export-03_s1c1-2.jpg:0091-0580	1004.6	6.91234		4-03-Image Export-04_s1c1-2.jpg:0084-0416	864.4	6.76204		8-04-Image Export-05_s1c1-2.jpg:0083-0633	881.5	6.78163		16-06-Image Export-06_s2c1-2.jpg:0081-0494	1347.2	7.20578
1-01-Image Export-01_c2.tif:0079-0959	213.4	5.36317		2p5-05-Image Export-03_s1c1-2.jpg:0094-0612	615.2	6.42195		4-03-Image Export-04_s1c1-2.jpg:0087-0415	571.6	6.34844		8-04-Image Export-05_s1c1-2.jpg:0084-0639	1381.5	7.23093		16-06-Image Export-06_s2c1-2.jpg:0083-0538	1827	7.51043
1-01-Image Export-01_c2.tif:0081-0987	621.4	6.43197		2p5-05-Image Export-03_s1c1-2.jpg:0095-0646	1350.4	7.20816		4-03-Image Export-04_s1c1-2.jpg:0089-0447	2393.9	7.78068		8-04-Image Export-05_s1c1-2.jpg:0085-0632	1028	6.93537		16-06-Image Export-06_s2c1-2.jpg:0084-0484	130.8	4.87367
1-01-Image Export-01_c2.tif:0082-1001	845.7	6.74016		2p5-05-Image Export-03_s1c1-2.jpg:0096-0630	1160.3	7.05643		4-03-Image Export-04_s1c1-2.jpg:0090-0454	890.9	6.79223		8-04-Image Export-05_s1c1-2.jpg:0086-0643	979.7	6.88725		16-06-Image Export-06_s2c1-2.jpg:0085-0494	633.9	6.45189
1-01-Image Export-01_c2.tif:0083-1002	258.5	5.5549		2p5-05-Image Export-03_s1c1-2.jpg:0097-0641	1098	7.00125		4-03-Image Export-04_s1c1-2.jpg:0091-0439	571.6	6.34844		8-04-Image Export-05_s1c1-2.jpg:0087-0649	1482.7	7.30162		16-06-Image Export-06_s2c1-2.jpg:0087-0548	1434.5	7.26857
1-01-Image Export-01_c2.tif:0084-1042	1275.6	7.15117		2p5-05-Image Export-03_s1c1-2.jpg:0098-0652	1841	7.51806		4-03-Image Export-04_s1c1-2.jpg:0092-0463	928.3	6.83335		8-04-Image Export-05_s1c1-2.jpg:0088-0672	1395.5	7.24101		16-06-Image Export-06_s2c1-2.jpg:0088-0510	934.5	6.84001
1-01-Image Export-01_c2.tif:0085-1037	479.7	6.17316		2p5-05-Image Export-03_s1c1-2.jpg:0099-0641	437.7	6.08153		4-03-Image Export-04_s1c1-2.jpg:0093-0475	878.4	6.7781		8-04-Image Export-05_s1c1-2.jpg:0090-0687	3105.7	8.04099		16-06-Image Export-06_s2c1-2.jpg:0090-0520	565.4	6.33753
1-01-Image Export-01_c2.tif:0086-1044	381.6	5.94437		2p5-05-Image Export-03_s1c1-2.jpg:0100-0650	1359.7	7.21502		4-03-Image Export-04_s1c1-2.jpg:0094-0474	605.9	6.40671		8-04-Image Export-05_s1c1-2.jpg:0091-0682	1003	6.91075		16-06-Image Export-06_s2c1-2.jpg:0092-0527	1006.1	6.91384
1-01-Image Export-01_c2.tif:0087-1045	344.2	5.84122		2p5-05-Image Export-03_s1c1-2.jpg:0102-0663	1191.5	7.08297		4-03-Image Export-04_s1c1-2.jpg:0096-0485	680.6	6.52297		8-04-Image Export-05_s1c1-2.jpg:0092-0672	129.3	4.86214		16-06-Image Export-06_s2c1-2.jpg:0093-0533	817.7	6.7065
1-01-Image Export-01_c2.tif:0088-1060	619.9	6.42956		2p5-05-Image Export-03_s1c1-2.jpg:0103-0659	809.9	6.69691		4-03-Image Export-04_s1c1-2.jpg:0098-0510	999.9	6.90766		8-04-Image Export-05_s1c1-2.jpg:0093-0679	1302.1	7.17173		16-06-Image Export-06_s2c1-2.jpg:0094-0536	1179	7.07242
1-01-Image Export-01_c2.tif:0089-1061	174.4	5.16135		2p5-05-Image Export-03_s1c1-2.jpg:0104-0674	1974.9	7.58827		4-03-Image Export-04_s1c1-2.jpg:0099-0500	1056	6.96224		8-04-Image Export-05_s1c1-2.jpg:0094-0690	2611.9	7.86783		16-06-Image Export-06_s2c1-2.jpg:0096-0538	637	6.45677
1-01-Image Export-01_c2.tif:0091-1082	372.2	5.91943		2p5-05-Image Export-03_s1c1-2.jpg:0105-0673	761.6	6.63542		4-03-Image Export-04_s1c1-2.jpg:0101-0516	545.1	6.30097		8-04-Image Export-05_s1c1-2.jpg:0095-0690	786.5	6.66759		16-06-Image Export-06_s2c1-2.jpg:0097-0548	990.6	6.89831
1-01-Image Export-01_c2.tif:0092-1085	344.2	5.84122		2p5-05-Image Export-03_s1c1-2.jpg:0106-0690	542	6.29527		4-03-Image Export-04_s1c1-2.jpg:0103-0535	1188.4	7.08036		8-04-Image Export-05_s1c1-2.jpg:0100-0734	993.7	6.90144		16-06-Image Export-06_s2c1-2.jpg:0099-0571	2445.3	7.80192
1-01-Image Export-01_c2.tif:0095-1142	314.6	5.7513		2p5-05-Image Export-03_s1c1-2.jpg:0107-0728	1116.7	7.01813		4-03-Image Export-04_s1c1-2.jpg:0105-0544	1320.8	7.18599		8-04-Image Export-05_s1c1-2.jpg:0103-0740	495.3	6.20516		16-06-Image Export-06_s2c1-2.jpg:0100-0588	1113.6	7.01535
1-01-Image Export-01_c2.tif:0096-1180	833.3	6.72539		2p5-05-Image Export-03_s1c1-2.jpg:0108-0753	1422	7.25982		4-03-Image Export-04_s1c1-2.jpg:0107-0544	989	6.89669		8-04-Image Export-05_s1c1-2.jpg:0104-0745	1272.5	7.14874		16-06-Image Export-06_s2c1-2.jpg:0101-0570	82.5	4.4128
1-01-Image Export-01_c2.tif:0097-1186	676	6.51619		2p5-05-Image Export-03_s1c1-2.jpg:0109-0747	814.6	6.7027		4-03-Image Export-04_s1c1-2.jpg:0108-0543	1470.3	7.29322		8-04-Image Export-05_s1c1-2.jpg:0106-0767	506.2	6.22693		16-06-Image Export-06_s2c1-2.jpg:0103-0588	1042	6.9489
1-01-Image Export-01_c2.tif:0098-1205	370.7	5.91539		2p5-05-Image Export-03_s1c1-2.jpg:0110-0731	1436	7.26962		4-03-Image Export-04_s1c1-2.jpg:0109-0549	738.3	6.60435		8-04-Image Export-05_s1c1-2.jpg:0109-0797	1007.7	6.91543		16-06-Image Export-06_s2c1-2.jpg:0104-0624	1442.2	7.27393
1-01-Image Export-01_c2.tif:0099-1213	450.1	6.10947		2p5-05-Image Export-03_s1c1-2.jpg:0111-0735	2409.5	7.78717		4-03-Image Export-04_s1c1-2.jpg:0110-0556	1415.8	7.25545		8-04-Image Export-05_s1c1-2.jpg:0110-0811	1323.9	7.18834		16-06-Image Export-06_s2c1-2.jpg:0105-0608	1599.6	7.37751
1-01-Image Export-01_c2.tif:0101-1227	535.8	6.28376		2p5-05-Image Export-03_s1c1-2.jpg:0112-0746	897.1	6.79917		4-03-Image Export-04_s1c1-2.jpg:0112-0580	1643.2	7.4044		8-04-Image Export-05_s1c1-2.jpg:0111-0825	1475	7.29641		16-06-Image Export-06_s2c1-2.jpg:0109-0633	1233.5	7.11761
1-01-Image Export-01_c2.tif:0102-1237	434.5	6.0742		2p5-05-Image Export-03_s1c1-2.jpg:0113-0737	630.8	6.44699		4-03-Image Export-04_s1c1-2.jpg:0113-0573	1152.6	7.04978		8-04-Image Export-05_s1c1-2.jpg:0112-0796	381.6	5.94437		16-06-Image Export-06_s2c1-2.jpg:0110-0676	2440.6	7.8
1-01-Image Export-01_c2.tif:0104-1253	448.6	6.10613		2p5-05-Image Export-03_s1c1-2.jpg:0114-0750	792.8	6.67557		4-03-Image Export-04_s1c1-2.jpg:0117-0598	1074.7	6.9798		8-04-Image Export-05_s1c1-2.jpg:0113-0806	657.3	6.48814		16-06-Image Export-06_s2c1-2.jpg:0113-0642	713.3	6.5699
1-01-Image Export-01_c2.tif:0105-1263	828.6	6.71974		2p5-05-Image Export-03_s1c1-2.jpg:0115-0755	1031.1	6.93838		4-03-Image Export-04_s1c1-2.jpg:0120-0641	2241.2	7.71477		8-04-Image Export-05_s1c1-2.jpg:0114-0811	387.8	5.96049		16-06-Image Export-06_s2c1-2.jpg:0116-0679	3006	8.00837
1-01-Image Export-01_c2.tif:0106-1270	1736.6	7.45968		2p5-05-Image Export-03_s1c1-2.jpg:0117-0811	1724.2	7.45252		4-03-Image Export-04_s1c1-2.jpg:0122-0642	848.8	6.74382		8-04-Image Export-05_s1c1-2.jpg:0115-0815	302.2	5.71109		16-06-Image Export-06_s2c1-2.jpg:0119-0670	1144.8	7.04299
1-01-Image Export-01_c2.tif:0108-1284	579.4	6.36199		2p5-05-Image Export-03_s1c1-2.jpg:0118-0768	1163.5	7.05919		4-03-Image Export-04_s1c1-2.jpg:0124-0651	741.4	6.60854		8-04-Image Export-05_s1c1-2.jpg:0116-0861	1922	7.56112		16-06-Image Export-06_s2c1-2.jpg:0120-0679	1663.4	7.41662
1-01-Image Export-01_c2.tif:0109-1289	596.5	6.39108		2p5-05-Image Export-03_s1c1-2.jpg:0120-0771	482.8	6.1796		4-03-Image Export-04_s1c1-2.jpg:0125-0657	956.3	6.86307		8-04-Image Export-05_s1c1-2.jpg:0117-0842	1200.8	7.09074		16-06-Image Export-06_s2c1-2.jpg:0122-0694	928.3	6.83335
1-01-Image Export-01_c2.tif:0110-1279	90.3	4.50314		2p5-05-Image Export-03_s1c1-2.jpg:0121-0777	1003	6.91075		4-03-Image Export-04_s1c1-2.jpg:0126-0678	1504.5	7.31622		8-04-Image Export-05_s1c1-2.jpg:0118-0840	1034.2	6.94138		16-06-Image Export-06_s2c1-2.jpg:0124-0717	1604.2	7.38038
1-01-Image Export-01_c2.tif:0111-1298	507.7	6.22989		2p5-05-Image Export-03_s1c1-2.jpg:0122-0795	1077.8	6.98268		4-03-Image Export-04_s1c1-2.jpg:0127-0658	890.9	6.79223		8-04-Image Export-05_s1c1-2.jpg:0119-0844	1004.6	6.91234		16-06-Image Export-06_s2c1-2.jpg:0125-0718	1784.9	7.48712
1-01-Image Export-01_c2.tif:0113-1311	557.6	6.32364		2p5-05-Image Export-03_s1c1-2.jpg:0123-0815	1545	7.34278		4-03-Image Export-04_s1c1-2.jpg:0129-0656	105.9	4.6625		8-04-Image Export-05_s1c1-2.jpg:0121-0850	993.7	6.90144		16-06-Image Export-06_s2c1-2.jpg:0126-0704	1900.2	7.54971
1-01-Image Export-01_c2.tif:0114-1335	847.3	6.74205		2p5-05-Image Export-03_s1c1-2.jpg:0124-0810	1264.7	7.14259		4-03-Image Export-04_s1c1-2.jpg:0133-0701	1798.9	7.49493		8-04-Image Export-05_s1c1-2.jpg:0122-0865	2110.4	7.65463		16-06-Image Export-06_s2c1-2.jpg:0127-0722	3051.2	8.02329
1-01-Image Export-01_c2.tif:0115-1347	487.5	6.18929		2p5-05-Image Export-03_s1c1-2.jpg:0125-0822	1051.3	6.95778		4-03-Image Export-04_s1c1-2.jpg:0134-0711	1406.4	7.24879		8-04-Image Export-05_s1c1-2.jpg:0123-0860	367.6	5.907		16-06-Image Export-06_s2c1-2.jpg:0129-0714	719.6	6.5787
1-01-Image Export-01_c2.tif:0118-1392	719.6	6.5787		2p5-05-Image Export-03_s1c1-2.jpg:0126-0811	571.6	6.34844		4-03-Image Export-04_s1c1-2.jpg:0135-0702	109	4.69135		8-04-Image Export-05_s1c1-2.jpg:0124-0855	199.4	5.29531		16-06-Image Export-06_s2c1-2.jpg:0130-0726	1791.1	7.49059
1-01-Image Export-01_c2.tif:0119-1410	629.2	6.44445		2p5-05-Image Export-03_s1c1-2.jpg:0127-0829	1431.3	7.26634		4-03-Image Export-04_s1c1-2.jpg:0138-0746	2541.8	7.84063		8-04-Image Export-05_s1c1-2.jpg:0126-0927	1035.7	6.94283		16-06-Image Export-06_s2c1-2.jpg:0131-0711	146.4	4.98634
1-01-Image Export-01_c2.tif:0120-1425	1283.4	7.15727		2p5-05-Image Export-03_s1c1-2.jpg:0130-0841	1978	7.58984		4-03-Image Export-04_s1c1-2.jpg:0140-0747	1987.4	7.59458		8-04-Image Export-05_s1c1-2.jpg:0128-0920	1386.2	7.23432		16-06-Image Export-06_s2c1-2.jpg:0133-0732	1331.7	7.19421
1-01-Image Export-01_c2.tif:0121-1435	711.8	6.5678		2p5-05-Image Export-03_s1c1-2.jpg:0132-0859	615.2	6.42195		4-03-Image Export-04_s1c1-2.jpg:0141-0746	1770.9	7.47924		8-04-Image Export-05_s1c1-2.jpg:0129-0920	753.8	6.62513		16-06-Image Export-06_s2c1-2.jpg:0136-0759	1001.5	6.90925
1-01-Image Export-01_c2.tif:0123-1431	130.8	4.87367		2p5-05-Image Export-03_s1c1-2.jpg:0133-0863	1200.8	7.09074		4-03-Image Export-04_s1c1-2.jpg:0144-0794	2270.8	7.72789		8-04-Image Export-05_s1c1-2.jpg:0130-0929	1912.6	7.55622		16-06-Image Export-06_s2c1-2.jpg:0139-0772	967.2	6.87441
1-01-Image Export-01_c2.tif:0124-1449	619.9	6.42956		2p5-05-Image Export-03_s1c1-2.jpg:0134-0867	917.4	6.82154		4-03-Image Export-04_s1c1-2.jpg:0146-0769	957.9	6.86474		8-04-Image Export-05_s1c1-2.jpg:0134-0948	819.2	6.70833		16-06-Image Export-06_s2c1-2.jpg:0140-0771	705.5	6.55891
1-01-Image Export-01_c2.tif:0125-1492	640.1	6.46162		2p5-05-Image Export-03_s1c1-2.jpg:0135-0884	679.1	6.52077		4-03-Image Export-04_s1c1-2.jpg:0147-0763	104.4	4.64823		8-04-Image Export-05_s1c1-2.jpg:0136-0988	1784.9	7.48712		16-06-Image Export-06_s2c1-2.jpg:0143-0800	1764.7	7.47574
1-01-Image Export-01_c2.tif:0126-1506	487.5	6.18929		2p5-05-Image Export-03_s1c1-2.jpg:0136-0885	1013.9	6.92156		4-03-Image Export-04_s1c1-2.jpg:0148-0784	2314.5	7.74695		8-04-Image Export-05_s1c1-2.jpg:0138-0967	235.2	5.46044		16-06-Image Export-06_s2c1-2.jpg:0144-0838	1739.7	7.46147
1-01-Image Export-01_c2.tif:0127-1560	500	6.21461		2p5-05-Image Export-03_s1c1-2.jpg:0137-0892	403.4	5.99993		4-03-Image Export-04_s1c1-2.jpg:0149-0786	998.4	6.90615		8-04-Image Export-05_s1c1-2.jpg:0139-0980	601.2	6.39893		16-06-Image Export-06_s2c1-2.jpg:0146-0829	906.5	6.80959
1-01-Image Export-01_c2.tif:0128-1564	940.7	6.84662		2p5-05-Image Export-03_s1c1-2.jpg:0139-0872	130.8	4.87367		4-03-Image Export-04_s1c1-2.jpg:0150-0800	2180.5	7.68731		8-04-Image Export-05_s1c1-2.jpg:0144-0997	140.2	4.94307		16-06-Image Export-06_s2c1-2.jpg:0147-0832	886.2	6.78694
1-01-Image Export-01_c2.tif:0129-1568	358.2	5.88109		2p5-05-Image Export-03_s1c1-2.jpg:0140-0913	1379.9	7.22977		4-03-Image Export-04_s1c1-2.jpg:0151-0801	2893.8	7.97033		8-04-Image Export-05_s1c1-2.jpg:0146-1003	109	4.69135		16-06-Image Export-06_s2c1-2.jpg:0148-0839	1258.5	7.13768
1-01-Image Export-01_c2.tif:0130-1604	1024.8	6.93225		2p5-05-Image Export-03_s1c1-2.jpg:0141-0931	1601.1	7.37845		4-03-Image Export-04_s1c1-2.jpg:0152-0791	936.1	6.84172		8-04-Image Export-05_s1c1-2.jpg:0147-1044	676	6.51619		16-06-Image Export-06_s2c1-2.jpg:0149-0839	1462.5	7.2879
1-01-Image Export-01_c2.tif:0131-1598	341.1	5.83218		2p5-05-Image Export-03_s1c1-2.jpg:0142-0904	788.1	6.66962		4-03-Image Export-04_s1c1-2.jpg:0153-0807	1105.8	7.00832		8-04-Image Export-05_s1c1-2.jpg:0148-1039	129.3	4.86214		16-06-Image Export-06_s2c1-2.jpg:0150-0838	1451.6	7.28042
1-01-Image Export-01_c2.tif:0132-1596	431.4	6.06704		2p5-05-Image Export-03_s1c1-2.jpg:0144-0919	869.1	6.76746		4-03-Image Export-04_s1c1-2.jpg:0154-0811	1571.5	7.35979		8-04-Image Export-05_s1c1-2.jpg:0149-1072	1401.8	7.24551		16-06-Image Export-06_s2c1-2.jpg:0151-0835	1020.2	6.92775
1-01-Image Export-01_c2.tif:0133-1630	1549.7	7.34582		2p5-05-Image Export-03_s1c1-2.jpg:0145-0939	1316.1	7.18243		4-03-Image Export-04_s1c1-2.jpg:0155-0838	2219.4	7.70499		8-04-Image Export-05_s1c1-2.jpg:0150-1067	1235.1	7.11891		16-06-Image Export-06_s2c1-2.jpg:0152-0841	1183.7	7.0764
1-01-Image Export-01_c2.tif:0135-1640	661.9	6.49511		2p5-05-Image Export-03_s1c1-2.jpg:0147-0948	641.7	6.46412		4-03-Image Export-04_s1c1-2.jpg:0156-0815	1283.4	7.15727		8-04-Image Export-05_s1c1-2.jpg:0151-1074	2225.7	7.70783		16-06-Image Export-06_s2c1-2.jpg:0153-0856	1204	7.0934
1-01-Image Export-01_c2.tif:0136-1646	1060.7	6.96668		2p5-05-Image Export-03_s1c1-2.jpg:0148-0959	644.8	6.46894		4-03-Image Export-04_s1c1-2.jpg:0162-0856	1521.7	7.32758		8-04-Image Export-05_s1c1-2.jpg:0152-1066	1037.3	6.94438		16-06-Image Export-06_s2c1-2.jpg:0154-0863	1146.3	7.04429
1-01-Image Export-01_c2.tif:0137-1657	415.9	6.03044		2p5-05-Image Export-03_s1c1-2.jpg:0149-0967	702.4	6.5545		4-03-Image Export-04_s1c1-2.jpg:0165-0878	925.2	6.83001		8-04-Image Export-05_s1c1-2.jpg:0155-1086	445.4	6.09897		16-06-Image Export-06_s2c1-2.jpg:0155-0863	1446.9	7.27718
1-01-Image Export-01_c2.tif:0138-1667	101.2	4.6171		2p5-05-Image Export-03_s1c1-2.jpg:0150-0975	1883	7.54062		4-03-Image Export-04_s1c1-2.jpg:0166-0869	1272.5	7.14874		8-04-Image Export-05_s1c1-2.jpg:0158-1106	1439.1	7.27177		16-06-Image Export-06_s2c1-2.jpg:0156-0863	1017.1	6.92471
1-01-Image Export-01_c2.tif:0139-1675	405	6.00389		2p5-05-Image Export-03_s1c1-2.jpg:0152-1010	1590.2	7.37162		4-03-Image Export-04_s1c1-2.jpg:0170-0883	758.5	6.63134		8-04-Image Export-05_s1c1-2.jpg:0159-1120	464.1	6.1401		16-06-Image Export-06_s2c1-2.jpg:0160-0887	961	6.86797
1-01-Image Export-01_c2.tif:0140-1718	565.4	6.33753		2p5-05-Image Export-03_s1c1-2.jpg:0153-0990	1123	7.02376		4-03-Image Export-04_s1c1-2.jpg:0171-0879	683.7	6.52752		8-04-Image Export-05_s1c1-2.jpg:0161-1147	1102.7	7.00552		16-06-Image Export-06_s2c1-2.jpg:0161-0895	1088.7	6.99274
1-01-Image Export-01_c2.tif:0141-1721	255.4	5.54283		2p5-05-Image Export-03_s1c1-2.jpg:0154-1012	1398.6	7.24323		4-03-Image Export-04_s1c1-2.jpg:0172-0882	489.1	6.19257		8-04-Image Export-05_s1c1-2.jpg:0163-1143	179.1	5.18794		16-06-Image Export-06_s2c1-2.jpg:0162-0875	124.6	4.82511
1-01-Image Export-01_c2.tif:0142-1728	308.4	5.7314		2p5-05-Image Export-03_s1c1-2.jpg:0155-1030	2800.4	7.93752		4-03-Image Export-04_s1c1-2.jpg:0174-0939	2401.7	7.78393		8-04-Image Export-05_s1c1-2.jpg:0164-1150	615.2	6.42195		16-06-Image Export-06_s2c1-2.jpg:0163-0883	1127.6	7.02785
1-01-Image Export-01_c2.tif:0146-1743	534.2	6.28077		2p5-05-Image Export-03_s1c1-2.jpg:0156-1005	98.1	4.58599		4-03-Image Export-04_s1c1-2.jpg:0175-0898	671.3	6.50922		8-04-Image Export-05_s1c1-2.jpg:0165-1159	1705.5	7.44161		16-06-Image Export-06_s2c1-2.jpg:0164-0892	1306.7	7.17526
1-01-Image Export-01_c2.tif:0147-1786	2594.8	7.86126		2p5-05-Image Export-03_s1c1-2.jpg:0157-1033	1559.1	7.35186		4-03-Image Export-04_s1c1-2.jpg:0177-0903	799	6.68336		8-04-Image Export-05_s1c1-2.jpg:0167-1179	2071.5	7.63603		16-06-Image Export-06_s2c1-2.jpg:0166-0901	1339.5	7.20005
1-01-Image Export-01_c2.tif:0148-1786	947	6.8533		2p5-05-Image Export-03_s1c1-2.jpg:0158-1067	2826.9	7.94694		4-03-Image Export-04_s1c1-2.jpg:0180-0936	1133.9	7.03342		8-04-Image Export-05_s1c1-2.jpg:0168-1199	2516.9	7.83078		16-06-Image Export-06_s2c1-2.jpg:0169-0915	1660.3	7.41475
1-01-Image Export-01_c2.tif:0150-1790	1426.7	7.26312		2p5-05-Image Export-03_s1c1-2.jpg:0159-1057	847.3	6.74205		4-03-Image Export-04_s1c1-2.jpg:0184-0950	945.4	6.85161		8-04-Image Export-05_s1c1-2.jpg:0172-1224	652.6	6.48096		16-06-Image Export-06_s2c1-2.jpg:0171-0949	2286.4	7.73473
1-01-Image Export-01_c2.tif:0151-1784	562.3	6.33204		2p5-05-Image Export-03_s1c1-2.jpg:0160-1063	630.8	6.44699		4-03-Image Export-04_s1c1-2.jpg:0185-0972	1814.5	7.50357		8-04-Image Export-05_s1c1-2.jpg:0173-1238	1604.2	7.38038		16-06-Image Export-06_s2c1-2.jpg:0172-0934	1242.9	7.1252
1-01-Image Export-01_c2.tif:0152-1778	271	5.60212		2p5-05-Image Export-03_s1c1-2.jpg:0161-1048	77.9	4.35543		4-03-Image Export-04_s1c1-2.jpg:0186-0983	1573.1	7.3608		8-04-Image Export-05_s1c1-2.jpg:0174-1239	316.2	5.75637		16-06-Image Export-06_s2c1-2.jpg:0173-0945	1236.7	7.1202
1-01-Image Export-01_c2.tif:0153-1793	973.4	6.8808		2p5-05-Image Export-03_s1c1-2.jpg:0163-1078	755.4	6.62725		4-03-Image Export-04_s1c1-2.jpg:0187-0972	710.2	6.56555		8-04-Image Export-05_s1c1-2.jpg:0175-1239	138.6	4.93159		16-06-Image Export-06_s2c1-2.jpg:0175-0939	1685.2	7.42964
1-01-Image Export-01_c2.tif:0154-1799	243	5.49306		2p5-05-Image Export-03_s1c1-2.jpg:0165-1115	1020.2	6.92775		4-03-Image Export-04_s1c1-2.jpg:0188-1012	1555.9	7.34981		8-04-Image Export-05_s1c1-2.jpg:0177-1263	922	6.82655		16-06-Image Export-06_s2c1-2.jpg:0177-0961	2557.4	7.84675
1-01-Image Export-01_c2.tif:0156-1825	353.6	5.86817		2p5-05-Image Export-03_s1c1-2.jpg:0166-1090	644.8	6.46894		4-03-Image Export-04_s1c1-2.jpg:0189-0999	2132.2	7.66491		8-04-Image Export-05_s1c1-2.jpg:0178-1262	91.9	4.5207		16-06-Image Export-06_s2c1-2.jpg:0178-0947	1202.4	7.09207
1-01-Image Export-01_c2.tif:0157-1831	213.4	5.36317		2p5-05-Image Export-03_s1c1-2.jpg:0167-1093	892.4	6.79391		4-03-Image Export-04_s1c1-2.jpg:0190-0984	105.9	4.6625		8-04-Image Export-05_s1c1-2.jpg:0179-1273	1158.8	7.05514		16-06-Image Export-06_s2c1-2.jpg:0180-0963	1693	7.43426
1-01-Image Export-01_c2.tif:0159-1854	897.1	6.79917		2p5-05-Image Export-03_s1c1-2.jpg:0168-1083	105.9	4.6625		4-03-Image Export-04_s1c1-2.jpg:0191-0996	563.8	6.3347		8-04-Image Export-05_s1c1-2.jpg:0181-1278	1426.7	7.26312		16-06-Image Export-06_s2c1-2.jpg:0181-0956	813	6.70073
1-01-Image Export-01_c2.tif:0160-1880	730.5	6.59373		2p5-05-Image Export-03_s1c1-2.jpg:0169-1104	2702.3	7.90186		4-03-Image Export-04_s1c1-2.jpg:0194-1004	503.1	6.22079		8-04-Image Export-05_s1c1-2.jpg:0182-1272	964.1	6.8712		16-06-Image Export-06_s2c1-2.jpg:0182-0976	1015.5	6.92314
1-01-Image Export-01_c2.tif:0161-1883	560.7	6.32919		2p5-05-Image Export-03_s1c1-2.jpg:0170-1091	777.2	6.6557		4-03-Image Export-04_s1c1-2.jpg:0196-1028	714.9	6.57214		8-04-Image Export-05_s1c1-2.jpg:0185-1325	1805.1	7.49837		16-06-Image Export-06_s2c1-2.jpg:0184-0980	1144.8	7.04299
1-01-Image Export-01_c2.tif:0162-1909	433	6.07074		2p5-05-Image Export-03_s1c1-2.jpg:0171-1109	993.7	6.90144		4-03-Image Export-04_s1c1-2.jpg:0198-1046	2488.9	7.8196		8-04-Image Export-05_s1c1-2.jpg:0186-1292	682.2	6.52532		16-06-Image Export-06_s2c1-2.jpg:0186-1004	904.9	6.80782
1-01-Image Export-01_c2.tif:0163-1939	647.9	6.47374		2p5-05-Image Export-03_s1c1-2.jpg:0173-1119	669.7	6.50683		4-03-Image Export-04_s1c1-2.jpg:0200-1071	1401.8	7.24551		8-04-Image Export-05_s1c1-2.jpg:0187-1303	1683.7	7.42875		16-06-Image Export-06_s2c1-2.jpg:0188-1029	1555.9	7.34981
1-01-Image Export-01_c2.tif:0164-1947	462.6	6.13686		2p5-05-Image Export-03_s1c1-2.jpg:0174-1111	1426.7	7.26312		4-03-Image Export-04_s1c1-2.jpg:0201-1060	1185.3	7.07775		8-04-Image Export-05_s1c1-2.jpg:0190-1287	95	4.55388		16-06-Image Export-06_s2c1-2.jpg:0190-1049	1717.9	7.44886
1-01-Image Export-01_c2.tif:0166-1960	324	5.78074		2p5-05-Image Export-03_s1c1-2.jpg:0175-1105	442.3	6.09199		4-03-Image Export-04_s1c1-2.jpg:0202-1067	702.4	6.5545		8-04-Image Export-05_s1c1-2.jpg:0191-1303	721.1	6.58078		16-06-Image Export-06_s2c1-2.jpg:0192-1030	1591.8	7.37262
1-01-Image Export-01_c2.tif:0167-1973	841.1	6.73471		2p5-05-Image Export-03_s1c1-2.jpg:0176-1128	1171.2	7.06578		4-03-Image Export-04_s1c1-2.jpg:0203-1076	853.5	6.74935		8-04-Image Export-05_s1c1-2.jpg:0192-1309	1051.3	6.95778		16-06-Image Export-06_s2c1-2.jpg:0193-1081	1475	7.29641
1-01-Image Export-01_c2.tif:0168-1990	727.4	6.58948		2p5-05-Image Export-03_s1c1-2.jpg:0177-1119	853.5	6.74935		4-03-Image Export-04_s1c1-2.jpg:0206-1105	886.2	6.78694		8-04-Image Export-05_s1c1-2.jpg:0193-1332	1509.2	7.31933		16-06-Image Export-06_s2c1-2.jpg:0194-1054	1482.7	7.30162
1-01-Image Export-01_c2.tif:0172-2031	876.9	6.77639		2p5-05-Image Export-03_s1c1-2.jpg:0179-1147	1152.6	7.04978		4-03-Image Export-04_s1c1-2.jpg:0208-1129	1238.2	7.12141		8-04-Image Export-05_s1c1-2.jpg:0195-1322	1012.4	6.92008		16-06-Image Export-06_s2c1-2.jpg:0196-1054	102.8	4.63279
1-01-Image Export-01_c2.tif:0173-2025	429.9	6.06355		2p5-05-Image Export-03_s1c1-2.jpg:0180-1133	1741.3	7.46239		4-03-Image Export-04_s1c1-2.jpg:0212-1143	1169.7	7.0645		8-04-Image Export-05_s1c1-2.jpg:0197-1330	1566.8	7.35679		16-06-Image Export-06_s2c1-2.jpg:0197-1112	2143.1	7.67001
1-01-Image Export-01_c2.tif:0175-2037	392.5	5.97254		2p5-05-Image Export-03_s1c1-2.jpg:0181-1141	1802	7.49665		4-03-Image Export-04_s1c1-2.jpg:0213-1134	160.4	5.07767		8-04-Image Export-05_s1c1-2.jpg:0200-1335	1313	7.18007		16-06-Image Export-06_s2c1-2.jpg:0200-1084	1048.2	6.95483
1-01-Image Export-01_c2.tif:0176-2056	985.9	6.89355		2p5-05-Image Export-03_s1c1-2.jpg:0182-1154	493.7	6.20193		4-03-Image Export-04_s1c1-2.jpg:0214-1139	1239.8	7.12271		8-04-Image Export-05_s1c1-2.jpg:0201-1333	180.7	5.19684		16-06-Image Export-06_s2c1-2.jpg:0201-1096	3534	8.17019
1-01-Image Export-01_c2.tif:0177-2055	422.1	6.04524		2p5-05-Image Export-03_s1c1-2.jpg:0183-1152	908	6.81124		4-03-Image Export-04_s1c1-2.jpg:0215-1148	837.9	6.7309		8-04-Image Export-05_s1c1-2.jpg:0203-1376	1803.6	7.49754		16-06-Image Export-06_s2c1-2.jpg:0203-1087	185.3	5.22198
1-01-Image Export-01_c2.tif:0178-2066	461	6.1334		2p5-05-Image Export-03_s1c1-2.jpg:0186-1160	635.5	6.45441		4-03-Image Export-04_s1c1-2.jpg:0217-1155	222.7	5.40583		8-04-Image Export-05_s1c1-2.jpg:0206-1405	2333.1	7.75495		16-06-Image Export-06_s2c1-2.jpg:0204-1100	183.8	5.21385
1-01-Image Export-01_c2.tif:0179-2078	685.3	6.52986		2p5-05-Image Export-03_s1c1-2.jpg:0187-1170	582.5	6.36733		4-03-Image Export-04_s1c1-2.jpg:0218-1173	1420.4	7.25869		8-04-Image Export-05_s1c1-2.jpg:0208-1399	1175.9	7.06979		16-06-Image Export-06_s2c1-2.jpg:0205-1095	182.2	5.2051
1-01-Image Export-01_c2.tif:0181-2104	721.1	6.58078		2p5-05-Image Export-03_s1c1-2.jpg:0189-1203	2242.8	7.71548		4-03-Image Export-04_s1c1-2.jpg:0219-1157	199.4	5.29531		8-04-Image Export-05_s1c1-2.jpg:0209-1419	1679	7.42595		16-06-Image Export-06_s2c1-2.jpg:0206-1129	908	6.81124
1-01-Image Export-01_c2.tif:0182-2115	811.5	6.69888		2p5-05-Image Export-03_s1c1-2.jpg:0191-1208	915.8	6.8198		4-03-Image Export-04_s1c1-2.jpg:0220-1180	1012.4	6.92008		8-04-Image Export-05_s1c1-2.jpg:0210-1405	99.7	4.60217		16-06-Image Export-06_s2c1-2.jpg:0207-1130	149.5	5.0073
1-01-Image Export-01_c2.tif:0183-2121	487.5	6.18929		2p5-05-Image Export-03_s1c1-2.jpg:0192-1213	1017.1	6.92471		4-03-Image Export-04_s1c1-2.jpg:0221-1200	1526.4	7.33067		8-04-Image Export-05_s1c1-2.jpg:0213-1448	1555.9	7.34981		16-06-Image Export-06_s2c1-2.jpg:0209-1150	1714.8	7.44705
1-01-Image Export-01_c2.tif:0184-2139	655.7	6.4857		2p5-05-Image Export-03_s1c1-2.jpg:0193-1209	408.1	6.01151		4-03-Image Export-04_s1c1-2.jpg:0222-1187	697.8	6.54793		8-04-Image Export-05_s1c1-2.jpg:0214-1460	1035.7	6.94283		16-06-Image Export-06_s2c1-2.jpg:0210-1181	2302	7.74153
1-01-Image Export-01_c2.tif:0186-2135	476.6	6.16668		2p5-05-Image Export-03_s1c1-2.jpg:0194-1212	626.1	6.43951		4-03-Image Export-04_s1c1-2.jpg:0223-1187	552.9	6.31518		8-04-Image Export-05_s1c1-2.jpg:0215-1470	1644.7	7.40531		16-06-Image Export-06_s2c1-2.jpg:0211-1149	1269.4	7.1463
1-01-Image Export-01_c2.tif:0187-2145	348.9	5.85479		2p5-05-Image Export-03_s1c1-2.jpg:0195-1217	602.8	6.40159		4-03-Image Export-04_s1c1-2.jpg:0224-1207	1196.2	7.08691		8-04-Image Export-05_s1c1-2.jpg:0216-1447	82.5	4.4128		16-06-Image Export-06_s2c1-2.jpg:0212-1177	1593.3	7.37356
1-01-Image Export-01_c2.tif:0191-2186	376.9	5.93198		2p5-05-Image Export-03_s1c1-2.jpg:0196-1249	3857.9	8.25788		4-03-Image Export-04_s1c1-2.jpg:0226-1199	496.8	6.20819		8-04-Image Export-05_s1c1-2.jpg:0217-1468	1253.8	7.13393		16-06-Image Export-06_s2c1-2.jpg:0214-1159	968.8	6.87606
1-01-Image Export-01_c2.tif:0192-2212	643.2	6.46646		2p5-05-Image Export-03_s1c1-2.jpg:0198-1229	1068.4	6.97392		4-03-Image Export-04_s1c1-2.jpg:0227-1204	1059.1	6.96517		8-04-Image Export-05_s1c1-2.jpg:0219-1480	397.2	5.98444		16-06-Image Export-06_s2c1-2.jpg:0218-1196	3504.4	8.16177
1-01-Image Export-01_c2.tif:0194-2222	353.6	5.86817		2p5-05-Image Export-03_s1c1-2.jpg:0199-1254	903.4	6.80617		4-03-Image Export-04_s1c1-2.jpg:0229-1217	982.8	6.89041		8-04-Image Export-05_s1c1-2.jpg:0220-1477	1006.1	6.91384		16-06-Image Export-06_s2c1-2.jpg:0221-1206	1774	7.48099
1-01-Image Export-01_c2.tif:0197-2237	570	6.34564		2p5-05-Image Export-03_s1c1-2.jpg:0200-1267	3414	8.13564		4-03-Image Export-04_s1c1-2.jpg:0230-1233	1291.2	7.16333		8-04-Image Export-05_s1c1-2.jpg:0221-1484	959.4	6.86631		16-06-Image Export-06_s2c1-2.jpg:0222-1241	1506.1	7.31728
1-01-Image Export-01_c2.tif:0199-2263	900.2	6.80262		2p5-05-Image Export-03_s1c1-2.jpg:0201-1239	375.4	5.92799		4-03-Image Export-04_s1c1-2.jpg:0231-1244	2083.9	7.642		8-04-Image Export-05_s1c1-2.jpg:0222-1481	272.6	5.60801		16-06-Image Export-06_s2c1-2.jpg:0223-1197	90.3	4.50314
1-01-Image Export-01_c2.tif:0200-2272	492.2	6.19889		2p5-05-Image Export-03_s1c1-2.jpg:0205-1264	992.1	6.89982		4-03-Image Export-04_s1c1-2.jpg:0232-1218	705.5	6.55891		8-04-Image Export-05_s1c1-2.jpg:0223-1497	2577.7	7.85465		16-06-Image Export-06_s2c1-2.jpg:0227-1239	1731.9	7.45697
1-01-Image Export-01_c2.tif:0202-2280	468.8	6.15018		2p5-05-Image Export-03_s1c1-2.jpg:0208-1281	2711.6	7.90529		4-03-Image Export-04_s1c1-2.jpg:0234-1247	923.6	6.82828		8-04-Image Export-05_s1c1-2.jpg:0224-1485	316.2	5.75637		16-06-Image Export-06_s2c1-2.jpg:0229-1254	3856.4	8.25749
1-01-Image Export-01_c2.tif:0204-2303	704	6.55678		2p5-05-Image Export-03_s1c1-2.jpg:0209-1283	2630.6	7.87497		4-03-Image Export-04_s1c1-2.jpg:0235-1254	954.7	6.8614		8-04-Image Export-05_s1c1-2.jpg:0226-1514	1643.2	7.4044		16-06-Image Export-06_s2c1-2.jpg:0232-1268	1028	6.93537
s38_1-09-Create Image Subset-01.tif:0001-0032	1520.1	7.32653		2p5-05-Image Export-03_s1c1-2.jpg:0210-1264	174.4	5.16135		4-03-Image Export-04_s1c1-2.jpg:0236-1254	1256.9	7.1364		8-04-Image Export-05_s1c1-2.jpg:0227-1509	127.7	4.84968		16-06-Image Export-06_s2c1-2.jpg:0233-1314	2953	7.99058
s38_1-09-Create Image Subset-01.tif:0003-0023	534.2	6.28077		2p5-05-Image Export-03_s1c1-2.jpg:0212-1284	1108.9	7.01112		4-03-Image Export-04_s1c1-2.jpg:0240-1330	2141.6	7.66931		8-04-Image Export-05_s1c1-2.jpg:0229-1550	2091.7	7.64573		16-06-Image Export-06_s2c1-2.jpg:0234-1262	182.2	5.2051
s38_1-09-Create Image Subset-01.tif:0005-0052	88.8	4.48639		2p5-05-Image Export-03_s1c1-2.jpg:0213-1297	803.7	6.68923		4-03-Image Export-04_s1c1-2.jpg:0244-1347	2317.6	7.74829		8-04-Image Export-05_s1c1-2.jpg:0231-1619	2370.5	7.77086		16-06-Image Export-06_s2c1-2.jpg:0235-1293	1513.9	7.32244
s38_1-09-Create Image Subset-01.tif:0006-0078	174.4	5.16135		2p5-05-Image Export-03_s1c1-2.jpg:0214-1301	1151	7.04839		4-03-Image Export-04_s1c1-2.jpg:0246-1353	1250.7	7.13146		8-04-Image Export-05_s1c1-2.jpg:0232-1584	2638.4	7.87793		16-06-Image Export-06_s2c1-2.jpg:0236-1295	892.4	6.79391
s38_1-09-Create Image Subset-01.tif:0007-0086	875.3	6.77457		2p5-05-Image Export-03_s1c1-2.jpg:0215-1312	1018.6	6.92618		4-03-Image Export-04_s1c1-2.jpg:0248-1341	148	4.99721		8-04-Image Export-05_s1c1-2.jpg:0234-1588	1199.3	7.08949		16-06-Image Export-06_s2c1-2.jpg:0237-1296	1434.5	7.26857
s38_1-09-Create Image Subset-01.tif:0008-0086	552.9	6.31518		2p5-05-Image Export-03_s1c1-2.jpg:0218-1335	718	6.57647		4-03-Image Export-04_s1c1-2.jpg:0249-1364	2859.6	7.95844		8-04-Image Export-05_s1c1-2.jpg:0235-1575	81	4.39445		16-06-Image Export-06_s2c1-2.jpg:0238-1294	1222.6	7.10874
s38_1-09-Create Image Subset-01.tif:0009-0093	437.7	6.08153		2p5-05-Image Export-03_s1c1-2.jpg:0219-1333	901.8	6.80439		4-03-Image Export-04_s1c1-2.jpg:0250-1370	1450	7.27932		8-04-Image Export-05_s1c1-2.jpg:0236-1587	654.2	6.48341		16-06-Image Export-06_s2c1-2.jpg:0240-1319	1160.3	7.05643
s38_1-09-Create Image Subset-01.tif:0010-0098	1186.8	7.07902		2p5-05-Image Export-03_s1c1-2.jpg:0220-1325	101.2	4.6171		4-03-Image Export-04_s1c1-2.jpg:0251-1363	141.7	4.95371		8-04-Image Export-05_s1c1-2.jpg:0237-1622	3588.5	8.18549		16-06-Image Export-06_s2c1-2.jpg:0241-1348	1266.3	7.14385
s38_1-09-Create Image Subset-01.tif:0011-0103	471.9	6.15677		2p5-05-Image Export-03_s1c1-2.jpg:0222-1351	1920.4	7.56029		4-03-Image Export-04_s1c1-2.jpg:0252-1386	1090.3	6.99421		8-04-Image Export-05_s1c1-2.jpg:0239-1625	574.7	6.35385		16-06-Image Export-06_s2c1-2.jpg:0243-1352	813	6.70073
s38_1-09-Create Image Subset-01.tif:0012-0169	1820.7	7.50698		2p5-05-Image Export-03_s1c1-2.jpg:0223-1346	982.8	6.89041		4-03-Image Export-04_s1c1-2.jpg:0253-1377	758.5	6.63134		8-04-Image Export-05_s1c1-2.jpg:0241-1651	1830.1	7.51213		16-06-Image Export-06_s2c1-2.jpg:0246-1366	638.6	6.45928
s38_1-09-Create Image Subset-01.tif:0013-0130	652.6	6.48096		2p5-05-Image Export-03_s1c1-2.jpg:0224-1341	618.3	6.42697		4-03-Image Export-04_s1c1-2.jpg:0254-1390	1487.4	7.30478		8-04-Image Export-05_s1c1-2.jpg:0242-1644	1199.3	7.08949		16-06-Image Export-06_s2c1-2.jpg:0247-1374	1193	7.08423
s38_1-09-Create Image Subset-01.tif:0015-0130	434.5	6.0742		2p5-05-Image Export-03_s1c1-2.jpg:0225-1354	1143.2	7.04159		4-03-Image Export-04_s1c1-2.jpg:0255-1389	909.6	6.813		8-04-Image Export-05_s1c1-2.jpg:0243-1644	2745.9	7.91786		16-06-Image Export-06_s2c1-2.jpg:0248-1367	423.6	6.04879
s38_1-09-Create Image Subset-01.tif:0016-0138	433	6.07074		2p5-05-Image Export-03_s1c1-2.jpg:0226-1348	875.3	6.77457		4-03-Image Export-04_s1c1-2.jpg:0256-1410	651	6.47851		8-04-Image Export-05_s1c1-2.jpg:0244-1648	1256.9	7.1364		16-06-Image Export-06_s2c1-2.jpg:0250-1407	1714.8	7.44705
s38_1-09-Create Image Subset-01.tif:0017-0140	381.6	5.94437		2p5-05-Image Export-03_s1c1-2.jpg:0229-1375	661.9	6.49511		4-03-Image Export-04_s1c1-2.jpg:0257-1446	1700.8	7.43885		8-04-Image Export-05_s1c1-2.jpg:0245-1661	866	6.76388		16-06-Image Export-06_s2c1-2.jpg:0251-1407	943.8	6.84991
s38_1-09-Create Image Subset-01.tif:0020-0181	1018.6	6.92618		2p5-05-Image Export-03_s1c1-2.jpg:0230-1388	1174.4	7.06851		4-03-Image Export-04_s1c1-2.jpg:0258-1420	1105.8	7.00832		8-04-Image Export-05_s1c1-2.jpg:0247-1680	1065.3	6.97101		16-06-Image Export-06_s2c1-2.jpg:0252-1387	1074.7	6.9798
s38_1-09-Create Image Subset-01.tif:0021-0208	538.9	6.28953		2p5-05-Image Export-03_s1c1-2.jpg:0232-1380	813	6.70073		4-03-Image Export-04_s1c1-2.jpg:0259-1437	956.3	6.86307		8-04-Image Export-05_s1c1-2.jpg:0250-1683	1548.2	7.34485		16-06-Image Export-06_s2c1-2.jpg:0254-1411	844.2	6.73839
s38_1-09-Create Image Subset-01.tif:0022-0209	378.5	5.93622		2p5-05-Image Export-03_s1c1-2.jpg:0233-1401	836.4	6.72911		4-03-Image Export-04_s1c1-2.jpg:0260-1437	742.9	6.61056		8-04-Image Export-05_s1c1-2.jpg:0251-1684	577.8	6.35923		16-06-Image Export-06_s2c1-2.jpg:0255-1416	1084	6.98841
s38_1-09-Create Image Subset-01.tif:0024-0215	169.8	5.13462		2p5-05-Image Export-03_s1c1-2.jpg:0234-1396	672.8	6.51145		4-03-Image Export-04_s1c1-2.jpg:0261-1446	1154.1	7.05108		8-04-Image Export-05_s1c1-2.jpg:0252-1688	154.2	5.03825		16-06-Image Export-06_s2c1-2.jpg:0256-1418	415.9	6.03044
s38_1-09-Create Image Subset-01.tif:0025-0257	515.5	6.24514		2p5-05-Image Export-03_s1c1-2.jpg:0235-1396	90.3	4.50314		4-03-Image Export-04_s1c1-2.jpg:0262-1456	847.3	6.74205		8-04-Image Export-05_s1c1-2.jpg:0253-1692	668.2	6.50459		16-06-Image Export-06_s2c1-2.jpg:0260-1415	107.5	4.67749
s38_1-09-Create Image Subset-01.tif:0027-0259	378.5	5.93622		2p5-05-Image Export-03_s1c1-2.jpg:0238-1419	672.8	6.51145		4-03-Image Export-04_s1c1-2.jpg:0264-1476	1085.6	6.98989		8-04-Image Export-05_s1c1-2.jpg:0255-1690	598.1	6.39376		16-06-Image Export-06_s2c1-2.jpg:0262-1438	107.5	4.67749
s38_1-09-Create Image Subset-01.tif:0029-0312	364.5	5.89853		2p5-05-Image Export-03_s1c1-2.jpg:0240-1440	771	6.64769		4-03-Image Export-04_s1c1-2.jpg:0265-1480	956.3	6.86307		8-04-Image Export-05_s1c1-2.jpg:0256-1713	1953.1	7.57717		16-06-Image Export-06_s2c1-2.jpg:0265-1449	1079.4	6.98416
s38_1-09-Create Image Subset-01.tif:0030-0315	289.7	5.66885		2p5-05-Image Export-03_s1c1-2.jpg:0241-1443	732	6.59578		4-03-Image Export-04_s1c1-2.jpg:0266-1495	1082.5	6.98703		8-04-Image Export-05_s1c1-2.jpg:0258-1705	333.3	5.80904		16-06-Image Export-06_s2c1-2.jpg:0266-1448	411.2	6.01908
s38_1-09-Create Image Subset-01.tif:0031-0332	1115.2	7.01679		2p5-05-Image Export-03_s1c1-2.jpg:0243-1468	1274	7.14992		4-03-Image Export-04_s1c1-2.jpg:0267-1476	423.6	6.04879		8-04-Image Export-05_s1c1-2.jpg:0259-1733	1140.1	7.03887		16-06-Image Export-06_s2c1-2.jpg:0267-1451	77.9	4.35543
s38_1-09-Create Image Subset-01.tif:0032-0319	101.2	4.6171		2p5-05-Image Export-03_s1c1-2.jpg:0244-1454	744.5	6.61271		4-03-Image Export-04_s1c1-2.jpg:0272-1509	1056	6.96224		8-04-Image Export-05_s1c1-2.jpg:0260-1731	1369	7.22184		16-06-Image Export-06_s2c1-2.jpg:0268-1463	1943.8	7.5724
s38_1-09-Create Image Subset-01.tif:0033-0328	258.5	5.5549		2p5-05-Image Export-03_s1c1-2.jpg:0245-1488	1191.5	7.08297		4-03-Image Export-04_s1c1-2.jpg:0273-1528	1059.1	6.96517		8-04-Image Export-05_s1c1-2.jpg:0261-1714	305.3	5.72129		16-06-Image Export-06_s2c1-2.jpg:0269-1471	839.5	6.73281
s38_1-09-Create Image Subset-01.tif:0034-0344	426.8	6.05632		2p5-05-Image Export-03_s1c1-2.jpg:0246-1498	1529.5	7.3327		4-03-Image Export-04_s1c1-2.jpg:0275-1536	1052.9	6.9593		8-04-Image Export-05_s1c1-2.jpg:0262-1759	4319	8.37078		16-06-Image Export-06_s2c1-2.jpg:0270-1468	1087.1	6.99127
s38_1-09-Create Image Subset-01.tif:0036-0364	591.9	6.38334		2p5-05-Image Export-03_s1c1-2.jpg:0247-1480	1042	6.9489		4-03-Image Export-04_s1c1-2.jpg:0276-1532	476.6	6.16668		8-04-Image Export-05_s1c1-2.jpg:0265-1742	1099.6	7.0027		16-06-Image Export-06_s2c1-2.jpg:0272-1487	1666.5	7.41848
s38_1-09-Create Image Subset-01.tif:0037-0383	850.4	6.74571		2p5-05-Image Export-03_s1c1-2.jpg:0250-1512	1157.2	7.05376		4-03-Image Export-04_s1c1-2.jpg:0277-1575	1439.1	7.27177		8-04-Image Export-05_s1c1-2.jpg:0266-1736	741.4	6.60854		16-06-Image Export-06_s2c1-2.jpg:0273-1492	1436	7.26962
s38_1-09-Create Image Subset-01.tif:0038-0375	479.7	6.17316		2p5-05-Image Export-03_s1c1-2.jpg:0254-1516	1731.9	7.45697		4-03-Image Export-04_s1c1-2.jpg:0279-1552	348.9	5.85479		8-04-Image Export-05_s1c1-2.jpg:0267-1740	1951.6	7.5764		16-06-Image Export-06_s2c1-2.jpg:0275-1508	1422	7.25982
s38_1-09-Create Image Subset-01.tif:0040-0387	406.5	6.00758		2p5-05-Image Export-03_s1c1-2.jpg:0257-1539	1570	7.35883		4-03-Image Export-04_s1c1-2.jpg:0280-1572	1604.2	7.38038		8-04-Image Export-05_s1c1-2.jpg:0269-1746	842.6	6.73649		16-06-Image Export-06_s2c1-2.jpg:0276-1537	1303.6	7.17288
s38_1-09-Create Image Subset-01.tif:0042-0408	277.2	5.62474		2p5-05-Image Export-03_s1c1-2.jpg:0258-1531	1674.3	7.42315		4-03-Image Export-04_s1c1-2.jpg:0282-1585	1219.5	7.1062		8-04-Image Export-05_s1c1-2.jpg:0270-1756	1370.6	7.223		16-06-Image Export-06_s2c1-2.jpg:0278-1528	1884.6	7.54147
s38_1-09-Create Image Subset-01.tif:0043-0414	369.1	5.91107		2p5-05-Image Export-03_s1c1-2.jpg:0260-1549	2703.8	7.90241		4-03-Image Export-04_s1c1-2.jpg:0284-1594	1256.9	7.1364		8-04-Image Export-05_s1c1-2.jpg:0271-1769	2562.1	7.84858		16-06-Image Export-06_s2c1-2.jpg:0280-1514	102.8	4.63279
s38_1-09-Create Image Subset-01.tif:0044-0427	610.5	6.41428		2p5-05-Image Export-03_s1c1-2.jpg:0261-1528	925.2	6.83001		4-03-Image Export-04_s1c1-2.jpg:0286-1575	118.4	4.77407		8-04-Image Export-05_s1c1-2.jpg:0272-1787	1157.2	7.05376		16-06-Image Export-06_s2c1-2.jpg:0281-1517	110.6	4.70592
s38_1-09-Create Image Subset-01.tif:0045-0453	456.3	6.12315		2p5-05-Image Export-03_s1c1-2.jpg:0262-1530	753.8	6.62513		4-03-Image Export-04_s1c1-2.jpg:0288-1586	389.4	5.96461		8-04-Image Export-05_s1c1-2.jpg:0273-1775	912.7	6.81641		16-06-Image Export-06_s2c1-2.jpg:0282-1571	3129	8.04847
s38_1-09-Create Image Subset-01.tif:0046-0473	580.9	6.36458		2p5-05-Image Export-03_s1c1-2.jpg:0263-1538	800.6	6.68536		4-03-Image Export-04_s1c1-2.jpg:0289-1593	347.3	5.85019		8-04-Image Export-05_s1c1-2.jpg:0274-1800	771	6.64769		16-06-Image Export-06_s2c1-2.jpg:0283-1547	850.4	6.74571
s38_1-09-Create Image Subset-01.tif:0047-0492	370.7	5.91539		2p5-05-Image Export-03_s1c1-2.jpg:0265-1549	1445.4	7.27614		4-03-Image Export-04_s1c1-2.jpg:0291-1612	995.2	6.90294		8-04-Image Export-05_s1c1-2.jpg:0275-1787	124.6	4.82511		16-06-Image Export-06_s2c1-2.jpg:0284-1535	271	5.60212
s38_1-09-Create Image Subset-01.tif:0048-0518	887.8	6.78875		2p5-05-Image Export-03_s1c1-2.jpg:0266-1568	1157.2	7.05376		4-03-Image Export-04_s1c1-2.jpg:0292-1624	900.2	6.80262		8-04-Image Export-05_s1c1-2.jpg:0276-1801	224.3	5.41298		16-06-Image Export-06_s2c1-2.jpg:0287-1553	1607.3	7.38231
s38_1-09-Create Image Subset-01.tif:0049-0529	755.4	6.62725		2p5-05-Image Export-03_s1c1-2.jpg:0268-1566	96.6	4.57058		4-03-Image Export-04_s1c1-2.jpg:0294-1650	749.2	6.61901		8-04-Image Export-05_s1c1-2.jpg:0277-1817	1345.7	7.20467		16-06-Image Export-06_s2c1-2.jpg:0288-1553	390.9	5.96845
s38_1-09-Create Image Subset-01.tif:0050-0534	431.4	6.06704		2p5-05-Image Export-03_s1c1-2.jpg:0269-1580	897.1	6.79917		4-03-Image Export-04_s1c1-2.jpg:0295-1642	95	4.55388		8-04-Image Export-05_s1c1-2.jpg:0278-1853	1978	7.58984		16-06-Image Export-06_s2c1-2.jpg:0289-1577	1258.5	7.13768
s38_1-09-Create Image Subset-01.tif:0051-0557	552.9	6.31518		2p5-05-Image Export-03_s1c1-2.jpg:0271-1611	727.4	6.58948		4-03-Image Export-04_s1c1-2.jpg:0296-1708	2169.6	7.6823		8-04-Image Export-05_s1c1-2.jpg:0280-1835	1133.9	7.03342		16-06-Image Export-06_s2c1-2.jpg:0290-1567	1398.6	7.24323
s38_1-09-Create Image Subset-01.tif:0052-0558	324	5.78074		2p5-05-Image Export-03_s1c1-2.jpg:0272-1634	940.7	6.84662		4-03-Image Export-04_s1c1-2.jpg:0298-1655	922	6.82655		8-04-Image Export-05_s1c1-2.jpg:0283-1843	1442.2	7.27393		16-06-Image Export-06_s2c1-2.jpg:0293-1626	2664.9	7.88792
s38_1-09-Create Image Subset-01.tif:0054-0588	654.2	6.48341		2p5-05-Image Export-03_s1c1-2.jpg:0274-1629	996.8	6.90455		4-03-Image Export-04_s1c1-2.jpg:0299-1691	1675.9	7.42411		8-04-Image Export-05_s1c1-2.jpg:0284-1830	87.2	4.4682		16-06-Image Export-06_s2c1-2.jpg:0295-1615	1378.4	7.22868
s38_1-09-Create Image Subset-01.tif:0055-0601	403.4	5.99993		2p5-05-Image Export-03_s1c1-2.jpg:0276-1637	1323.9	7.18834		4-03-Image Export-04_s1c1-2.jpg:0301-1657	104.4	4.64823		8-04-Image Export-05_s1c1-2.jpg:0286-1857	1096.5	6.99988		16-06-Image Export-06_s2c1-2.jpg:0296-1606	834.8	6.72719
s38_1-09-Create Image Subset-01.tif:0056-0604	728.9	6.59154		2p5-05-Image Export-03_s1c1-2.jpg:0277-1634	604.3	6.40407		4-03-Image Export-04_s1c1-2.jpg:0302-1686	2267.7	7.72652		8-04-Image Export-05_s1c1-2.jpg:0288-1874	1710.1	7.44431		16-06-Image Export-06_s2c1-2.jpg:0297-1624	3988.8	8.29125
s38_1-09-Create Image Subset-01.tif:0058-0617	699.3	6.55008		2p5-05-Image Export-03_s1c1-2.jpg:0278-1647	1127.6	7.02785		4-03-Image Export-04_s1c1-2.jpg:0303-1680	647.9	6.47374		8-04-Image Export-05_s1c1-2.jpg:0289-1872	1746	7.46508		16-06-Image Export-06_s2c1-2.jpg:0298-1601	132.4	4.88583
s38_1-09-Create Image Subset-01.tif:0059-0664	707.1	6.56117		2p5-05-Image Export-03_s1c1-2.jpg:0279-1657	2485.8	7.81835		4-03-Image Export-04_s1c1-2.jpg:0304-1699	2803.5	7.93862		8-04-Image Export-05_s1c1-2.jpg:0291-1885	660.4	6.49285		16-06-Image Export-06_s2c1-2.jpg:0299-1623	1657.2	7.41288
s38_1-09-Create Image Subset-01.tif:0060-0683	415.9	6.03044		2p5-05-Image Export-03_s1c1-2.jpg:0280-1650	1250.7	7.13146		4-03-Image Export-04_s1c1-2.jpg:0305-1685	939.2	6.84503		8-04-Image Export-05_s1c1-2.jpg:0294-1883	174.4	5.16135		16-06-Image Export-06_s2c1-2.jpg:0300-1649	2616.6	7.86963
s38_1-09-Create Image Subset-01.tif:0061-0698	962.5	6.86953		2p5-05-Image Export-03_s1c1-2.jpg:0281-1664	1613.6	7.38622		4-03-Image Export-04_s1c1-2.jpg:0306-1687	892.4	6.79391		8-04-Image Export-05_s1c1-2.jpg:0295-1898	1482.7	7.30162		16-06-Image Export-06_s2c1-2.jpg:0303-1636	989	6.89669
s38_1-09-Create Image Subset-01.tif:0062-0701	755.4	6.62725		2p5-05-Image Export-03_s1c1-2.jpg:0282-1657	816.1	6.70454		4-03-Image Export-04_s1c1-2.jpg:0307-1698	1020.2	6.92775		8-04-Image Export-05_s1c1-2.jpg:0296-1902	761.6	6.63542		16-06-Image Export-06_s2c1-2.jpg:0304-1651	1024.8	6.93225
s38_1-09-Create Image Subset-01.tif:0063-0706	551.4	6.31246		2p5-05-Image Export-03_s1c1-2.jpg:0283-1674	1763.1	7.47483		4-03-Image Export-04_s1c1-2.jpg:0308-1721	1264.7	7.14259		8-04-Image Export-05_s1c1-2.jpg:0298-1918	1299	7.16935		16-06-Image Export-06_s2c1-2.jpg:0305-1623	96.6	4.57058
s38_1-09-Create Image Subset-01.tif:0064-0709	398.7	5.98821		2p5-05-Image Export-03_s1c1-2.jpg:0284-1671	951.6	6.85814		4-03-Image Export-04_s1c1-2.jpg:0309-1701	88.8	4.48639		8-04-Image Export-05_s1c1-2.jpg:0300-1926	931.4	6.83669		16-06-Image Export-06_s2c1-2.jpg:0306-1664	2004.5	7.60315
s38_1-09-Create Image Subset-01.tif:0068-0799	482.8	6.1796		2p5-05-Image Export-03_s1c1-2.jpg:0285-1668	950.1	6.85657		4-03-Image Export-04_s1c1-2.jpg:0310-1752	1903.3	7.55134		8-04-Image Export-05_s1c1-2.jpg:0301-1923	1003	6.91075		16-06-Image Export-06_s2c1-2.jpg:0308-1661	1116.7	7.01813
s38_1-09-Create Image Subset-01.tif:0069-0806	1258.5	7.13768		2p5-05-Image Export-03_s1c1-2.jpg:0286-1697	1015.5	6.92314		4-03-Image Export-04_s1c1-2.jpg:0313-1754	1948.4	7.57476		8-04-Image Export-05_s1c1-2.jpg:0302-1935	2361.2	7.76693		16-06-Image Export-06_s2c1-2.jpg:0314-1701	302.2	5.71109
[truncated: 448 more rows]

## Sheet: Fig2 FA analysis
Goodness of fit (no unit)
															fibronectin	avg				laminin	avg
[truncated: 37 more rows]

## Sheet: Fig3+SF2 TFM
	Max traction stress
[truncated: 35 more rows]

[truncated: 8 more sheets: Fig4 EdU, Fig5 NE WI, Fig6B, Fig6C, Fig6D, Fig6F,G and S5, Fig S4, Fig S7]
