# Supplementary material for: Culture substrate stiffness impacts human myoblast contractility-dependent proliferation and nuclear envelope wrinkling
Source: J Cell Sci. 2024 Mar 27;137(6):jcs261666. doi: 10.1242/jcs.261666 (PMC11033523; doi:10.1242/jcs.261666)
Supplement: Table S6. Proteomic Data. [file joces-137-261666-TableS6.xlsx]

## Sheet: all quantified protein groups
Protein.Group	Protein.Ids	Protein.Names	Genes	First.Protein.Description	D:\Yechen Data\20220420\Jo\Jo_1kPa_100K.raw	D:\Yechen Data\20220420\Jo\Jo_1kPa_100K_2.raw	D:\Yechen Data\20220420\Jo\Jo_1kPa_100K_3.raw	D:\Yechen Data\20220420\Jo\Jo_16kPa_100K.raw	D:\Yechen Data\20220420\Jo\Jo_16kPa_100K_2.raw	D:\Yechen Data\20220420\Jo\Jo_16kPa_100K_3.raw
A0A024RAC6	A0A024RAC6	A0A024RAC6_HUMAN	ELOA	Elongin-A	610497	821756	955954	272047	997749	1122620
A0A087WWU8	D6R904;A0A087WWU8;Q5VU61	A0A087WWU8_HUMAN	TPM3	Tropomyosin alpha-3 chain	65207600	65339700	60795700	33491600	35262400	34454600
A0A087WYF8;A0A2U3TZH4	A0A087WYF8;A0A2U3TZH4	A0A087WYF8_HUMAN;A0A2U3TZH4_HUMAN	PDLIM3	PDZ and LIM domain protein 3	270636	342480	206010	201847	297990
A0A087WZ13;E9PAU2	E9PAU2;A0A087WZ13	A0A087WZ13_HUMAN;E9PAU2_HUMAN	RAVER1	Ribonucleoprotein PTB-binding 1	346477	279206	384071	410802	738585	436990
A0A087X0H8	A0A087X0H8	A0A087X0H8_HUMAN	TSC22D1	TSC22 domain family protein 1	154541		58549.6	222824	152354	129293
A0A096LP25	A0A096LP25;A0A096LNZ0;Q6ZSR9	A0A096LP25_HUMAN	AAK1	AP2-associated protein kinase 1	270513	629105	243974	740032		840026
A0A0A0MRU9;A0A7I2V3R3;A0A7I2YQR3;E7ETY4;E9PC69	E7ETY4;A0A7I2V3R3;A0A7I2YQR3;A0A0A0MRU9;E9PC69	A0A0A0MRU9_HUMAN;A0A7I2V3R3_HUMAN;A0A7I2YQR3_HUMAN;E7ETY4_HUMAN;E9PC69_HUMAN	MARK2	Non-specific serine/threonine protein kinase	82735.5	64460.9	91979.8
A0A0A0MSA4	A0A0A0MSA4	A0A0A0MSA4_HUMAN	EPB41L3	Band 4.1-like protein 3				404228		459771
A0A0A6YYJ5	A0A0A6YYJ5	A0A0A6YYJ5_HUMAN	MACF1	Microtubule-actin cross-linking factor 1, isoforms 1/2/3/5 (Fragment)	61466.3	308452	261790	103643	395137	176200
A0A0B4J2B4	A0A0B4J2B4	A0A0B4J2B4_HUMAN	RPS15	40S ribosomal protein S15	184747		103834
A0A0B4J2D5;P0DPI2	A0A096LPI6;A0A096LNH5;F2Z2Q0;A0A096LP73;A0A096LP12;H7C2G3;A0A0B4J2D5;P0DPI2;H7C1F6;A0A2R8YDR7	GAL3A_HUMAN;GAL3B_HUMAN	GATD3A;GATD3B	Glutamine amidotransferase-like class 1 domain-containing protein 3B, mitochondrial	1298910	988644	914183	409762	379239	97925.6
A0A0B4J2F0	A0A0B4J2F0	PIOS1_HUMAN	PIGBOS1	Protein PIGBOS1	257640	232785	233121
A0A0C4DG89	A0A0C4DG89	A0A0C4DG89_HUMAN	DDX46	RNA helicase	208823
A0A0C4DGB5;A0A6Q8PGN6;A0A6Q8PH20;D6RBR1;D6RGF7;E7EN75;E9PSG1;F8W7E0	A0A6Q8PGN6;H0Y944;A0A6Q8PH20;A0A0C4DGB5;D6RBR1;D6RGF7;E7EN75;E9PSG1;H0YA91;F8W7E0	A0A0C4DGB5_HUMAN;A0A6Q8PGN6_HUMAN;A0A6Q8PH20_HUMAN;D6RBR1_HUMAN;D6RGF7_HUMAN;E7EN75_HUMAN;E9PSG1_HUMAN;F8W7E0_HUMAN	CAST	Calpain inhibitor	1241850	997883	1005910
A0A0C4DGB5;A0A6Q8PH20;D6RBR1;D6RGF7;E7EN75	A0A6Q8PG40;A0A6Q8PH20;A0A0C4DGB5;D6RBR1;D6RGF7;E7EN75	A0A0C4DGB5_HUMAN;A0A6Q8PH20_HUMAN;D6RBR1_HUMAN;D6RGF7_HUMAN;E7EN75_HUMAN	CAST	Calpain inhibitor	284090	190302	267696
A0A0C4DGB5;A0A6Q8PH20;D6RBR1;D6RGF7;E7EN75;E9PSG1;F8W7E0	H0Y944;A0A6Q8PH20;A0A0C4DGB5;D6RBR1;D6RGF7;E7EN75;E9PSG1;H0YA91;F8W7E0	A0A0C4DGB5_HUMAN;A0A6Q8PH20_HUMAN;D6RBR1_HUMAN;D6RGF7_HUMAN;E7EN75_HUMAN;E9PSG1_HUMAN;F8W7E0_HUMAN	CAST	Calpain inhibitor	1294020	1100820	1543320	595647	606377	805987
A0A0C4DGB9	A0A0C4DGB9	A0A0C4DGB9_HUMAN	PPA2	Inorganic diphosphatase	371579	230286	357645	588373	635892	696770
A0A0D9SFM1	A0A0D9SFM1	A0A0D9SFM1_HUMAN	POLG	DNA-directed DNA polymerase	592109
A0A0G2JI07;A0A140T9W8;A0A140T9X7;A2AAS7	A2AAS7;A0A140T9W8;A0A0G2JI07;A0A140T9X7	A0A0G2JI07_HUMAN;A0A140T9W8_HUMAN;A0A140T9X7_HUMAN;A2AAS7_HUMAN	COL11A2	Collagen alpha-2(XI) chain (Fragment)	145603		447002	723706	2323240
A0A0G2JPD3;A0A140T8W8;A0A140T8Y4;A0A140T941;A0A140T975;A0A140T9Z6;A0A1W2PPF8;A0A1W2PQS8;A0A1W2PR61;A0A1W2PS39;B0UXQ0;Q5RJ27;Q5SPM2;Q9GJ45	Q9GJ45;A0A1W2PS39;A0A140T975;Q5RJ27;A0A1W2PR61;A0A1W2PQS8;A0A0G2JPD3;A0A140T8W8;A0A140T941;A0A140T8Y4;Q5SPM2;B0UXQ0;A0A140T9Z6;A0A1W2PPF8	A0A0G2JPD3_HUMAN;A0A140T8W8_HUMAN;A0A140T8Y4_HUMAN;A0A140T941_HUMAN;A0A140T975_HUMAN;A0A140T9Z6_HUMAN;A0A1W2PPF8_HUMAN;A0A1W2PQS8_HUMAN;A0A1W2PR61_HUMAN;A0A1W2PS39_HUMAN;B0UXQ0_HUMAN;Q5RJ27_HUMAN;Q5SPM2_HUMAN;Q9GJ45_HUMAN	HLA-A	HLA class I histocompatibility antigen, A alpha chain	1032230	723917	798058
A0A0J9YWE1;A0A0J9YWN0;A0A0J9YWS4;A0A0J9YY18;A8K968	A0A0J9YY18;A0A0J9YWS4;A0A0J9YWE1;A0A0J9YWN0;A8K968	A0A0J9YWE1_HUMAN;A0A0J9YWN0_HUMAN;A0A0J9YWS4_HUMAN;A0A0J9YY18_HUMAN;A8K968_HUMAN	EPB41L3	Band 4.1-like protein 3 (Fragment)	237734	182984	324713		69845.3	90569.7
A0A0U1RQK7	A0A0U1RQK7	A0A0U1RQK7_HUMAN	EIF4G3	Eukaryotic translation initiation factor 4 gamma 3	279403	224240	273839	602474	221077	364048
A0A0U1RR07	A0A0U1RR07	A0A0U1RR07_HUMAN	SYTL2	Synaptotagmin-like protein 2				590943
A0A0U1RRE5	A0A0U1RRE5	NBDY_HUMAN	NBDY	Negative regulator of P-body association	571079	639558	486230	326088	409649	376312
A0A140T913;A0A140T933;A0A140T955;A0A140T9I0;A0A140T9X5;A0A1W2PPQ2;A0A1W2PRT9;Q53Z42	Q53Z42;A0A1W2PRT9;A0A140T933;A0A140T913;A0A1W2PPQ2;A0A140T9X5;A0A140T9I0;A0A140T955	A0A140T913_HUMAN;A0A140T933_HUMAN;A0A140T955_HUMAN;A0A140T9I0_HUMAN;A0A140T9X5_HUMAN;A0A1W2PPQ2_HUMAN;A0A1W2PRT9_HUMAN;Q53Z42_HUMAN	HLA-A	HLA class I histocompatibility antigen, A alpha chain	26438.6	102005	113530
A0A1B0GTL5	A0A1B0GTL5	A0A1B0GTL5_HUMAN	RAB11FIP5	Rab11 family-interacting protein 5	470588		201952	1604770	625507	331372
A0A1B0GTZ1	A0A1B0GTZ1	A0A1B0GTZ1_HUMAN	SYT14	Synaptotagmin-14	418461	453293	605398			257111
A0A1B0GVY1	A0A1B0GVY1	A0A1B0GVY1_HUMAN	NEDD4L	HECT-type E3 ubiquitin transferase	232694	768683	586107	73668.9	173311	319537
A0A1W2PP35;A0A1W2PPS1	A0A1W2PP35;A0A1W2PPS1	A0A1W2PP35_HUMAN;A0A1W2PPS1_HUMAN	HNRNPU	Heterogeneous nuclear ribonucleoprotein U (Fragment)		695456	631386	635366		1082180
A0A1W2PPE3	A0A1W2PPE3	A0A1W2PPE3_HUMAN		Uncharacterized protein	2823980	1703490	833993	5435180
A0A2R8Y623	A0A2R8Y623	A0A2R8Y623_HUMAN	RPS7	40S ribosomal protein S7 (Fragment)	165687	197227	113320	372799	429191	441072
A0A2Z4LIS9;P0CG31	A0A2Z4LIS9;P0CG31	FXO3B_HUMAN;Z286B_HUMAN	FOXO3B;ZNF286B	Forkhead box protein O3B	138126		39907.7		362836
A0A3B3IRU2;A0A3B3ISH1	A0A3B3ISH1;A0A3B3IRU2	A0A3B3IRU2_HUMAN;A0A3B3ISH1_HUMAN	SNU13	NHP2 non-histone chromosome protein 2-like 1 (S. cerevisiae), isoform CRA_b	418766	238974	329012
A0A3B3IS06;A0A6I8PRA0;E7ETY2	E7ETY2;A0A3B3IS06;A0A6I8PRA0	A0A3B3IS06_HUMAN;A0A6I8PRA0_HUMAN;E7ETY2_HUMAN	TCOF1	Treacle protein (Fragment)	346336		259712
A0A3B3ISF6	A0A3B3ISF6	A0A3B3ISF6_HUMAN	KLHDC7B	Kelch domain-containing protein 7B	63473600	52876500	58645000	45671700	32868500	37902400
A0A494C0R8;I3L2B0	I3L2B0;A0A494C0R8	A0A494C0R8_HUMAN;I3L2B0_HUMAN	CLUH	Clustered mitochondria protein homolog	318837	340774	376749
A0A499FIZ0;A0A7I2V3I7;A0A7I2YQQ9	A0A7I2YQQ9;A0A7I2V3I7;A0A499FIZ0	A0A499FIZ0_HUMAN;A0A7I2V3I7_HUMAN;A0A7I2YQQ9_HUMAN	WDR26	WD repeat-containing protein 26	366598			327822	222534
A0A5F9ZHA7	A0A5F9ZHA7	A0A5F9ZHA7_HUMAN	POLE	DNA polymerase epsilon catalytic subunit (Fragment)	605694	764713	784044	132490	199159
A0A5H1ZRP4	A0A5H1ZRP4	A0A5H1ZRP4_HUMAN	NELFB	Negative elongation factor B	156840	386458	504451	998317	858895	920852
A0A669KBH9	A0A669KBH9;A0A669KBG4	A0A669KBH9_HUMAN	WIZ	Protein Wiz	77574.1	76137	112310	158943
A0A6Q8PF60;A0A6Q8PHR9	A0A6Q8PHR9;A0A6Q8PF60	A0A6Q8PF60_HUMAN;A0A6Q8PHR9_HUMAN	BAAT	Bile acid-CoA:amino acid N-acyltransferase	1239120		3481060	4729600
A0A6Q8PFE4	A0A6Q8PFE4	A0A6Q8PFE4_HUMAN	ACTB	Actin, cytoplasmic 1				992129	508167
A0A6Q8PFK8	A0A6Q8PFK8	A0A6Q8PFK8_HUMAN	HSPB1	Heat shock protein beta-1	54669	85561.7	77273.8
A0A6Q8PFL0	A0A6Q8PFL0	A0A6Q8PFL0_HUMAN	CAST	Calpain inhibitor (Fragment)	802832	1398930	2204860
A0A6Q8PGN6	H0YD33;A0A6Q8PGN6;E7EVY3;H0Y9H6;A0A6Q8PFF6	A0A6Q8PGN6_HUMAN	CAST	Calpain inhibitor	187468	303919	254621
A0A6Q8PGN6;E9PSG1;F8W7E0	A0A6Q8PGN6;E9PSG1;F8W7E0	A0A6Q8PGN6_HUMAN;E9PSG1_HUMAN;F8W7E0_HUMAN	CAST	Calpain inhibitor	5929400	6730470		7048110	6904240	12510000
A0A7I2V2X9	A0A7I2V2X9	A0A7I2V2X9_HUMAN	NPM1	Nucleophosmin				173160		355106
A0A7I2V3R0	A0A7I2V3R0	A0A7I2V3R0_HUMAN	MACROH2A2	Histone H2A (Fragment)		7553590	7433940	6986340	7412850
A0A7I2V3T6;A0A7I2YQL2;D6RDG3	A0A7I2YQL2;D6RDG3;A0A7I2V3T6	A0A7I2V3T6_HUMAN;A0A7I2YQL2_HUMAN;D6RDG3_HUMAN	BTF3	Transcription factor BTF3	1359640	1167950	1441650	1684100	1630840	1156180
A0A7I2V497	A0A7I2V497	A0A7I2V497_HUMAN	HNRNPA1	Heterogeneous nuclear ribonucleoprotein A1 (Fragment)	13209900	14486800		23233400
A0A7I2V4V1	A0A7I2V4V1	A0A7I2V4V1_HUMAN	PPIA	Peptidyl-prolyl cis-trans isomerase	639619	573235	583583	275442	239666	192672
A0A7I2V598;H0Y5F5;H0Y6X6	H0Y5F5;A0A7I2V598;H0Y6X6	A0A7I2V598_HUMAN;H0Y5F5_HUMAN;H0Y6X6_HUMAN	PABPC4	Polyadenylate-binding protein	845428	846011	998012		2637090	2781260
A0A7I2V5L7;A0A7I2V5T1	A0A7I2V5L7;A0A7I2V5T1	A0A7I2V5L7_HUMAN;A0A7I2V5T1_HUMAN	HNRNPA1	Heterogeneous nuclear ribonucleoprotein A1 (Fragment)		15974.6	19092.2		63924	44615.1
A0A7I2V649	A0A7I2V649	A0A7I2V649_HUMAN	PABPC1	Polyadenylate-binding protein 1	203381	414196	212513	1600440		1165740
A0A7I2YQH0	A0A7I2YQH0	A0A7I2YQH0_HUMAN	G3BP1	Ras GTPase-activating protein-binding protein 1		454077	231513
A0A7P0T7G7	A0A7P0T7G7	A0A7P0T7G7_HUMAN	QRICH2	Glutamine-rich protein 2	542572	209742	176468
A0A7P0T806	A0A7P0T806	A0A7P0T806_HUMAN	RBPJ	Recombining-binding protein suppressor of hairless	1023400	819724	905433
A0A7P0T9U7	A0A7P0T9U7	A0A7P0T9U7_HUMAN	SF1	Splicing factor 1	488655		643642		882117
A0FGR8	A0A087WXU3;H7BXI1;A0A499FIX8;A0FGR8	ESYT2_HUMAN	ESYT2	Extended synaptotagmin-2	589823	704223	440324	816577	974763	1134950
A0PJX8	A0PJX8	TMM82_HUMAN	TMEM82	Transmembrane protein 82	259962		562086		1595480
A1L0T0	M0R026;A1L0T0	HACL2_HUMAN	ILVBL	2-hydroxyacyl-CoA lyase 2	9669.12	29974.7	12257.9	58794.9	66220.1	87491.5
A1L188	A1L188	NDUF8_HUMAN	NDUFAF8	NADH dehydrogenase [ubiquinone] 1 alpha subcomplex assembly factor 8	62578.5	115196	81632.1
A1X283	A1X283	SPD2B_HUMAN	SH3PXD2B	SH3 and PX domain-containing protein 2B	960268	834960	909703	229306	328102	386095
A4IF30	G3V4Z9;A4IF30	S35F4_HUMAN	SLC35F4	Solute carrier family 35 member F4	241857		470039	369220		413520
A6NCE7;Q9GZQ8	H3BTL1;Q9GZQ8;A6NCE7	MLP3B_HUMAN;MP3B2_HUMAN	MAP1LC3B;MAP1LC3B2	Microtubule-associated proteins 1A/1B light chain 3 beta 2	390514	364454
A6ND36	A6ND36	FA83G_HUMAN	FAM83G	Protein FAM83G	286564	207024	466299	837028	1683160	1520500
A6NF01;A8CG34;Q96HA1	Q96HA1;A8CG34;A6NF01	P121A_HUMAN;P121B_HUMAN;P121C_HUMAN	POM121;POM121B;POM121C	Putative nuclear envelope pore membrane protein POM 121B	97284.2	190480	143465		153007	116474
A6NFI3	A6NFI3	ZN316_HUMAN	ZNF316	Zinc finger protein 316	79682.6	55552.8	72183
A6NHG9;Q8NGV6	A6NHG9;A0A126GW86;Q8NGV6	O5H14_HUMAN;OR5H6_HUMAN	OR5H14;OR5H6	Olfactory receptor 5H14	294072	402740	331289
A6NIH7	A6NIH7	U119B_HUMAN	UNC119B	Protein unc-119 homolog B	656929	575265	857140
A6NKD9	A6NKD9	CC85C_HUMAN	CCDC85C	Coiled-coil domain-containing protein 85C	109653			289352
A6NKQ9;P01229;P0DN86;P0DN87;Q6NT52	M0R0E6;K7ELM3;A6NKQ9;P0DN87;Q6NT52;P0DN86;P01229	CGB1_HUMAN;CGB2_HUMAN;CGB3_HUMAN;CGB7_HUMAN;LSHB_HUMAN	CGB1;CGB2;CGB3;CGB7;LHB	Choriogonadotropin subunit beta variant 1	236324	130906	202539		119807	121432
A6NLN1;K7ES59	A6NLN1;K7ES59	A6NLN1_HUMAN;K7ES59_HUMAN	PTBP1	Polypyrimidine tract-binding protein 1	50047.6	52250.7		164272	119265	116023
A6QL63	A6QL63	BTBDB_HUMAN	BTBD11	Ankyrin repeat and BTB/POZ domain-containing protein BTBD11	30307.7	52567.9	28795.8			49153.2
A7E2Y1	A0A6E1W127;A7E2Y1	MYH7B_HUMAN	MYH7B	Myosin-7B		32400.7	33565
A8MQB8;G3V0J0	G3V0J0;A8MQB8	A8MQB8_HUMAN;G3V0J0_HUMAN	FMR1	Synaptic functional regulator FMR1	40264.2	21375.3		12252.5
A8MWY0	H7C2N5;C9JA41;A8MWY0	ELAP2_HUMAN	ELAPOR2	Endosome/lysosome-associated apoptosis and autophagy regulator family member 2		155707
A8MYX2;B3EWG3;B3EWG5;B3EWG6	B3EWG6;A8MYX2;B3EWG5;B3EWG3	FM25A_HUMAN;FM25C_HUMAN;FM25E_HUMAN;FM25G_HUMAN	FAM25A;FAM25C;FAM25E;FAM25G	Protein FAM25E			800497		786284	1190490
B1AK88	B1AK88	B1AK88_HUMAN	CAPZB	F-actin-capping protein subunit beta	965247	794242	859790	408356	2157410
B1ALY0	C9JZH4;B1ALY0	B1ALY0_HUMAN	PALM2AKAP2	PALM2 and AKAP2 fusion (Fragment)	303038	441341	430460	451558		372909
B2R5W2;B4DY08;G3V251;G3V2D6;G3V3K6;G3V4C1;G3V4W0;G3V5X6	G3V4C1;G3V251;G3V2D6;B4DY08;G3V3K6;G3V5X6;B2R5W2;G3V4W0	B2R5W2_HUMAN;B4DY08_HUMAN;G3V251_HUMAN;G3V2D6_HUMAN;G3V3K6_HUMAN;G3V4C1_HUMAN;G3V4W0_HUMAN;G3V5X6_HUMAN	HNRNPC	Heterogeneous nuclear ribonucleoproteins C1/C2	2126710	1133850	1318630	3276600	4925110	2010710
B3KTM8;H0YLJ3;H0YMJ0	H0YLJ3;B3KTM8;H0YMJ0	B3KTM8_HUMAN;H0YLJ3_HUMAN;H0YMJ0_HUMAN	MORF4L1	Mortality factor 4-like protein 1	216809		276713
B4DDD6	B4DDD6	B4DDD6_HUMAN	DBNL	Drebrin-like protein	140178	366011	250352	832438	862921	655949
B5MBZ0	B5MBZ0	B5MBZ0_HUMAN	EML4	Echinoderm microtubule-associated protein-like 4			1277330	4459320	6382810	5820910
B5MCB4	B5MCB4	B5MCB4_HUMAN	MECP2	Methyl-CpG-binding protein 2	2629740	2867290	2370840		6079140
B5MCV2	B5MCV2	B5MCV2_HUMAN	D2HGDH	D-2-hydroxyglutarate dehydrogenase, mitochondrial		10899.8
B7Z7F3	B7Z7F3	B7Z7F3_HUMAN	RANBP3	Ran-binding protein 3		118685	74190.6
B8ZZA8;B8ZZC5	B8ZZA8;B8ZZC5	B8ZZA8_HUMAN;B8ZZC5_HUMAN	GLS	Glutaminase	528446		343797		360224	201029
B8ZZI4;F8WCU1	F8WCU1;B8ZZI4	B8ZZI4_HUMAN;F8WCU1_HUMAN	CCDC150	Coiled-coil domain-containing protein 150	1408330		2071580	1749660	425530	1040370
C4AMC7;Q6VEQ5	Q6VEQ5;C4AMC7	WASH2_HUMAN;WASH3_HUMAN	WASH2P;WASH3P	Putative WAS protein family homolog 3	256675	241034	306712
C9J0J7;G5E9Q6	G5E9Q6;C9J0J7	C9J0J7_HUMAN;G5E9Q6_HUMAN	PFN2	Profilin	215006	995205	138579	283250	447544	348221
C9J123	C9J123	C9J123_HUMAN	MAGIX	PDZ domain-containing protein MAGIX (Fragment)	78165.6			278502
C9J840	C9J840	C9J840_HUMAN	MAP4K4	Mitogen-activated protein kinase kinase kinase kinase 4	1439380	1864720	1390370	1161230	2604110	1260520
C9JEN1	C9JEN1	C9JEN1_HUMAN	DAG1	Dystroglycan (Fragment)	1815400	2419040		2791940	1009250	1542130
C9JJK5	C9JJK5	C9JJK5_HUMAN	ZYX	Zyxin (Fragment)	225774	231589	538080			154559
C9JKI3	C9JKI3	C9JKI3_HUMAN	CAV1	Caveolin (Fragment)	685391	826132	679197	943020	547414	539341
C9JL94	C9JL94	C9JL94_HUMAN	LNPK	Endoplasmic reticulum junction formation protein lunapark (Fragment)		19062.7	19944.5
C9JLW8	I3L2L5;I3L4Q0;C9JLW8	MCRI1_HUMAN	MCRIP1	Mapk-regulated corepressor-interacting protein 1	1938560	2431180	3802480	5336770	3761780	3957840
C9JSZ1	C9JSZ1	C9JSZ1_HUMAN	FUBP1	Far upstream element-binding protein 1 (Fragment)	378032	1175960	880476	514308	1057910	506918
C9JVY5	C9JVY5;Q9Y2D5	C9JVY5_HUMAN	PALM2AKAP2	PALM2 and AKAP2 fusion (Fragment)	227776	160307	188442
D3YTG3;F6R962	D3YTG3;F6R962	D3YTG3_HUMAN;F6R962_HUMAN	ABI3BP	Target of Nesh-SH3		102794	30046.3
D6R9P3;D6RBZ0;D6RD18	D6R9P3;D6RBZ0;D6RD18	D6R9P3_HUMAN;D6RBZ0_HUMAN;D6RD18_HUMAN	HNRNPAB	Heterogeneous nuclear ribonucleoprotein A/B	7381210	7838180	8819050	1545340	1043950	1818910
D6RBQ9	D6RBQ9	D6RBQ9_HUMAN	HNRNPD	Heterogeneous nuclear ribonucleoprotein D0 (Fragment)	484893	519045	353041	188505	175770	116374
D6RC41	D6RC41	D6RC41_HUMAN	FAM169A	Soluble lamin-associated protein of 75 kDa (Fragment)	571107		413510		1708220	1681810
D6RC54	D6RC54	D6RC54_HUMAN	CAST	Calpain inhibitor (Fragment)	1078640	1066600	760836	511828	927306	934642
E5RGN3	E5RGN3	E5RGN3_HUMAN	ATOX1	Copper transport protein ATOX1	158297
E5RIH3	E5RIH3	E5RIH3_HUMAN	PSD3	PH and SEC7 domain-containing protein 3 (Fragment)	107710	130482	127894	155401	85669.1
E7EN19	E7EN19	E7EN19_HUMAN	MAP4K4	Mitogen-activated protein kinase kinase kinase kinase 4	33922.4	112659
E7EPN9;H7C5N8	H7C5N8;E7EPN9	E7EPN9_HUMAN;H7C5N8_HUMAN	PRRC2C	Protein PRRC2C	91470.9	92019.4		224554
E7EQL5;E7EQU2;E7ESD3;E7ET01;E7EUM4	E7EUM4;E7EQU2;E7ESD3;E7ET01;E7EQL5	E7EQL5_HUMAN;E7EQU2_HUMAN;E7ESD3_HUMAN;E7ET01_HUMAN;E7EUM4_HUMAN	DYNC1I2	Cytoplasmic dynein 1 intermediate chain 2 (Fragment)	97354.5	134811	115675	11115.9
E7EQT4	E7EQT4	E7EQT4_HUMAN	ACIN1	Apoptotic chromatin condensation inducer in the nucleus	647014	721657	602191	1768720	1901040	1963950
E7EUA0	E7EUA0	E7EUA0_HUMAN	NEXN	Nexilin (Fragment)	263286	228923
E7EVA0	E7EVA0	E7EVA0_HUMAN	MAP4	Microtubule-associated protein	262727	442857	403736	466481	433439	399872
E7EX44	E7EX44	E7EX44_HUMAN	CALD1	Caldesmon	206647	288707	50978.3	84161.2	236215	160600
E7EX44;E9PGZ1	E7EX44;E9PGZ1	E7EX44_HUMAN;E9PGZ1_HUMAN	CALD1	Caldesmon	808212	942030	987418	2122280	2008720	1994100
E9PAV3	F8VZJ2;A0A7I2V2K5;H0YHX9;E9PAV3;Q13765;A0A7I2V473;F8W0W4;F8VNW4	NACAM_HUMAN	NACA	Nascent polypeptide-associated complex subunit alpha, muscle-specific form	564829	821841	848088	1151430	1857070	2425960
E9PGZ1	C9J813;E9PGZ1	E9PGZ1_HUMAN	CALD1	Caldesmon		5308080	5153520	447472	295625	378153
E9PJ10;E9PK58;E9PLU6;E9PMP7;E9PMS6	E9PK58;E9PMP7;E9PLU6;E9PMS6;E9PJ10	E9PJ10_HUMAN;E9PK58_HUMAN;E9PLU6_HUMAN;E9PMP7_HUMAN;E9PMS6_HUMAN	LMO7	LIM domain only protein 7 (Fragment)	652638	60058.2	376569
E9PK71	E9PK71	E9PK71_HUMAN	PKP3	Plakophilin-3 (Fragment)	129818	177999	109074		540592
E9PL71;E9PN91	E9PL71;E9PN91	E9PL71_HUMAN;E9PN91_HUMAN	EEF1D	Elongation factor 1-delta (Fragment)	72541.3			147055		211718
E9PMV1;H0YDN1	H0YDN1;E9PMV1	E9PMV1_HUMAN;H0YDN1_HUMAN	PLEC	Plectin (Fragment)	52278	106814	36859.9	221565	204289	246222
E9PRG8	E9PRG8	CK098_HUMAN	C11orf98	Uncharacterized protein C11orf98	38796.5	22339.1	21360.6
E9PSG1;F8W7E0	E9PSG1;H0YA91;F8W7E0	E9PSG1_HUMAN;F8W7E0_HUMAN	CAST	Calpain inhibitor (Fragment)		104930		165185	129931	87951.4
F8VR39	F8VR39	F8VR39_HUMAN	EGLN3	Prolyl hydroxylase EGLN3	1070580				3111740
F8VVM2;F8VWQ0	F8VWQ0;F8VVM2	F8VVM2_HUMAN;F8VWQ0_HUMAN	SLC25A3	Phosphate carrier protein, mitochondrial	399304	111485	393898
F8W0P7	F8W0P7	F8W0P7_HUMAN	ATP5F1B	ATP synthase subunit beta, mitochondrial (Fragment)	151530	229059	94660.7	120191	91291
F8W7C6	F8W7C6	F8W7C6_HUMAN	RPL10	60S ribosomal protein L10	98310.4	107058	80180.8	202764	246520	249193
G3V3H3;G3V5R9	G3V5R9;G3V3H3	G3V3H3_HUMAN;G3V5R9_HUMAN	KLC1	Kinesin light chain	19994.9	37686.5	26081.9
G3V3T3	G3V3T3	G3V3T3_HUMAN	ACIN1	Apoptotic chromatin condensation inducer in the nucleus (Fragment)			96964.3			94064.3
H0Y2W2	Q5T9A4;H0Y2W2	H0Y2W2_HUMAN	ATAD3A	ATPase family AAA domain-containing protein 3A (Fragment)	2442800	1339260	1602830
H0Y6A0	H0Y6A0	H0Y6A0_HUMAN	ARFGAP3	ADP-ribosylation factor GTPase-activating protein 3 (Fragment)	175665	193790	120768
H0Y704	H0Y704	H0Y704_HUMAN	ZNF185	Zinc finger protein 185 (Fragment)	227813	56446.4	105954	110961
H0Y9Z7	H0Y9Z7	H0Y9Z7_HUMAN	KIF13A	Kinesin-like protein KIF13A (Fragment)	16461.1	55953	53107.5	18252.7	52265.7
H0YD48;H0YE97;H0YEF7;H0YEH1;H0YEY8	H0YEY8;H0YE97;H0YEF7;H0YD48;H0YEH1	H0YD48_HUMAN;H0YE97_HUMAN;H0YEF7_HUMAN;H0YEH1_HUMAN;H0YEY8_HUMAN	PICALM	Phosphatidylinositol-binding clathrin assembly protein (Fragment)	60008.9	113265	89060.3
H0YEI8	H0YEI8	H0YEI8_HUMAN	NAALADL1	Aminopeptidase NAALADL1 (Fragment)					1114580
H0YIA0	H0YIA0	H0YIA0_HUMAN	MCRS1	Microspherule protein 1 (Fragment)		153877
H0YKY5	H0YKY5	H0YKY5_HUMAN	PLEKHH1	Pleckstrin homology domain-containing family H member 1 (Fragment)	112599	84475.3		204552	331994
H0YLW0	H0YLW0	H0YLW0_HUMAN	SRP14	Signal recognition particle 14 kDa protein	888745	972302	409844	1361680	1653190	1156120
H3BMT0;H3BU16	H3BMT0;H3BU16	H3BMT0_HUMAN;H3BU16_HUMAN	JPT2	Jupiter microtubule-associated homolog 2 (Fragment)	32223.5	50316.8		242153	290623	277272
H3BNJ8	H3BNJ8	H3BNJ8_HUMAN	RNF151	RING finger protein 151			88643.4	163870	207796
H3BQ51	H3BQ51	H3BQ51_HUMAN	RHBDL1	Rhomboid-related protein 1 (Fragment)	43089.6	37338				185959
H7BXH8	H7BXH8	H7BXH8_HUMAN	HNRNPLL	Heterogeneous nuclear ribonucleoprotein L-like (Fragment)	25761400	22844800	23022700		12785000	15514800
H7BYY1	H0YKJ4;H0YK48;B7Z596;A0A494BZZ2;H7BYY1;F5H7S3;H0YN06	H7BYY1_HUMAN	TPM1	Tropomyosin 1 (Alpha), isoform CRA_m	5042450	4462960	5197170	1745700	2720490	3790910
H7BZJ3	H7BZJ3	H7BZJ3_HUMAN	PDIA3	Protein disulfide-isomerase A3 (Fragment)	83057.8	19682300	905103	29905700	36190500	40267400
H7C031	H7C031	H7C031_HUMAN	PTMA	Prothymosin alpha (Fragment)	123307	117249	148596	40282		66078.6
H7C036	H7C036	H7C036_HUMAN	DIS3L2	DIS3-like exonuclease 2 (Fragment)	493758	496918	555493
H7C243	H7C243	H7C243_HUMAN	MYL7	Myosin regulatory light chain 2, atrial isoform (Fragment)	26907.7	73262.9	53113.3
H7C371	H7C371	H7C371_HUMAN	MLPH	Melanophilin (Fragment)	313537	863028	1464370	848672	259882	283721
H7C3C4	H7C3C4	H7C3C4_HUMAN	SLC4A7	Anion exchange protein (Fragment)		131315	143928	137006	82595.2
I3L119	I3L119	I3L119_HUMAN	ZNF785	Zinc finger protein 785 (Fragment)		253492	227927
J3KN66	J3KN66	J3KN66_HUMAN	TOR1AIP1	Torsin-1A-interacting protein 1	1169000	1915350	1799120	687364
J3KSH8	J3KSH8	J3KSH8_HUMAN	JPT1	Jupiter microtubule-associated homolog 1 (Fragment)	2857220	292363	150191	1448570	1529980	890801
J3KTD8	J3KTD8	J3KTD8_HUMAN	CBFB	Core-binding factor subunit beta (Fragment)		101262		176661		204280
J3QR12	J3QR12	J3QR12_HUMAN	ASPSCR1	Tether-containing UBX domain for GLUT4	64467.9		14957.4
K7EIM4	K7EIM4	K7EIM4_HUMAN	HEXIM2	Protein HEXIM2 (Fragment)	7974270	14910200	13652400		28713600
K7EJP6	K7EJP6	K7EJP6_HUMAN	PGS1	CDP-diacylglycerol--glycerol-3-phosphate 3-phosphatidyltransferase (Fragment)	6959460		6743720	23517700	12943700	15122200
K7EL81	K7EL81	K7EL81_HUMAN	PPP1R12C	Protein phosphatase 1 regulatory subunit 12C (Fragment)	192187	297540		228698		36867.6
K7ENF0	K7ENF0	K7ENF0_HUMAN	NARS1	Asparagine--tRNA ligase, cytoplasmic	1308340	772877	1220810	2798860	2548420	3356950
K7ERN3	K7ERN3	K7ERN3_HUMAN	ROGDI	Protein rogdi homolog (Fragment)	115617	183702	163459
L0R6Q1	L0R6Q1	S35U4_HUMAN	SLC35A4	SLC35A4 upstream open reading frame protein	211592	171859	160012	206868	231525	146710
L0R819	U3KQP1;L0R819	ASURF_HUMAN	ASDURF	ASNSD1 upstream open reading frame protein	466780		286528	145535
L0R8F8	L0R8F8	MIDUO_HUMAN	MIEF1	MIEF1 upstream open reading frame protein	400741	185359	212397	1150540	415857	526382
M0QX73	M0QX73	M0QX73_HUMAN	NOP53	Ribosome biogenesis protein NOP53 (Fragment)					337220
M0QY67	M0QY67	M0QY67_HUMAN	ETFB	Electron transfer flavoprotein subunit beta (Fragment)	449659	732455	691081	2000440	1665910	2174550
M0QY89	M0QY89	M0QY89_HUMAN	MYO1F	Unconventional myosin-If (Fragment)		5137.89	7987.51
M0QYR7	M0QYR7	M0QYR7_HUMAN	SMG9	Protein SMG9 (Fragment)				204553	184461	532765
M0QZM1	M0QZM1	M0QZM1_HUMAN	HNRNPM	Heterogeneous nuclear ribonucleoprotein M (Fragment)	1047560		681021	1235090	631070	1258880
M0R1N4	M0R1N4	M0R1N4_HUMAN	ZNF836	HCG26676	566462	558177	621543
O00115	K7ENE5;O00115	DNS2A_HUMAN	DNASE2	Deoxyribonuclease-2-alpha	2126030	2117310	854903	1527350	2053580	2017520
O00116	A0A7P0T9C9;A0A7P0T8Q7;A0A7P0T984;A0A7P0TAL3;A0A7P0T857;A0A1B0GWA2;A0A2R8YEL0;A0A7P0TA54;O00116;B8ZZ81	ADAS_HUMAN	AGPS	Alkyldihydroxyacetonephosphate synthase, peroxisomal		88660.4	284791
O00139	A0A6Q8PGH7;D6R9M0;A0A6Q8PGG1;O00139;A0A6Q8PG37	KIF2A_HUMAN	KIF2A	Kinesin-like protein KIF2A	63588.3	29529		33153.8
O00148;Q13838	F6TRA5;A0A0G2JJL7;Q5STU3;F6S4E6;F6S2B7;A0A0G2JHN7;A0A0A0MT12;K7EQN7;K7ENP6;F6R6M7;F6QYI9;F6WLT2;F6U6E2;K7EIL8;K7EL56;K7EPJ3;F6SXL5;Q13838;O00148;K7EN69	DX39A_HUMAN;DX39B_HUMAN	DDX39A;DDX39B	ATP-dependent RNA helicase DDX39A	46536.9	57510.2	59058.2	61701.9
O00151	O00151	PDLI1_HUMAN	PDLIM1	PDZ and LIM domain protein 1	2110770	2677290	2983980	3604460	3311020	4252090
O00154	K7EKP8;O00154	BACH_HUMAN	ACOT7	Cytosolic acyl coenzyme A thioester hydrolase	276722	210761	345735	392471	874712	609541
O00159	O00159;F5H6E2	MYO1C_HUMAN	MYO1C	Unconventional myosin-Ic	489151	560633	467289	693187	837475	65017.1
O00161	O00161;H3BP15;H3BQY9;H3BV99	SNP23_HUMAN	SNAP23	Synaptosomal-associated protein 23	148343	128242	152926			279515
O00170	O00170	AIP_HUMAN	AIP	AH receptor-interacting protein	399718	357208	449769	886091	734065	733115
O00193	E9PM92;E9PRZ9;O00193	SMAP_HUMAN	SMAP	Small acidic protein	3391160	4434350	3439380	1338070	1142700	2711910
O00217	F8W9K7;E9PKH6;E9PN51;O00217;E9PPW7	NDUS8_HUMAN	NDUFS8	NADH dehydrogenase [ubiquinone] iron-sulfur protein 8, mitochondrial	195341		193205	218799		215865
O00233	F5H169;J3KN29;F5H5V4;F5H7X1;F5GX23;O00233	PSMD9_HUMAN	PSMD9	26S proteasome non-ATPase regulatory subunit 9	6762660	6194130	5270700	3315190	3415260	5175580
O00244	E5RIM7;E5RGN3;O00244	ATOX1_HUMAN	ATOX1	Copper transport protein ATOX1	845250	957815	933650
O00257	O00257	CBX4_HUMAN	CBX4	E3 SUMO-protein ligase CBX4	60229.2	116467	224665	90240.8	57274.7
O00264	O00264	PGRC1_HUMAN	PGRMC1	Membrane-associated progesterone receptor component 1	780567	477233	647520	680492	827295	1006600
O00267	O00267	SPT5H_HUMAN	SUPT5H	Transcription elongation factor SPT5	146643	382556	113823	375690	297504	285859
O00268	V9GY14;O00268;A0A0G2JRY5	TAF4_HUMAN	TAF4	Transcription initiation factor TFIID subunit 4	102486	138251	85482.3	123459		177825
O00273	K7ERT1;O00273	DFFA_HUMAN	DFFA	DNA fragmentation factor subunit alpha	188962	103880	172252	231618		135153
O00299	O00299	CLIC1_HUMAN	CLIC1	Chloride intracellular channel protein 1	3799630	4223070	4720460	5262820	3433170	4427150
O00303	A0A1W2PP79;A0A7I2V4S2;A0A7I2YQA0;O00303;H0YDT6	EIF3F_HUMAN	EIF3F	Eukaryotic translation initiation factor 3 subunit F	462654	486641	453993	361290	199190
O00330	E9PRI6;E9PLU0;O00330	ODPX_HUMAN	PDHX	Pyruvate dehydrogenase protein X component, mitochondrial	158186	225177	207640
O00401	O00401	WASL_HUMAN	WASL	Neural Wiskott-Aldrich syndrome protein	1464600	2043690	2003710	3482570	2274770	3205380
O00422	U3KQ12;O00422	SAP18_HUMAN	SAP18	Histone deacetylase complex subunit SAP18	1323610	1352830	1267030	711078	1270410	721622
O00429	O00429	DNM1L_HUMAN	DNM1L	Dynamin-1-like protein	3064210	2919100	2327060	3566540	1950540	3086850
O00461	F8W785;O00461	GOLI4_HUMAN	GOLIM4	Golgi integral membrane protein 4	3098910	2780470	2843400	5940180	4184190	4812860
O00469	O00469;E7ETU9	PLOD2_HUMAN	PLOD2	Procollagen-lysine,2-oxoglutarate 5-dioxygenase 2	255685	320317	359488	670234	477996	419253
O00479	O00479	HMGN4_HUMAN	HMGN4	High mobility group nucleosome-binding domain-containing protein 4	2028950	1453030	1766480	1541160	882085	1688080
O00483	O00483	NDUA4_HUMAN	NDUFA4	Cytochrome c oxidase subunit NDUFA4	507763	573693	990412
O00499	O00499	BIN1_HUMAN	BIN1	Myc box-dependent-interacting protein 1			445209
O00505	O00505	IMA4_HUMAN	KPNA3	Importin subunit alpha-4	982304	652916		1074790	1867810	1718850
O00541	B3KXD6;O00541;H7C267;B5MCF9	PESC_HUMAN	PES1	Pescadillo homolog	1628220	226512		1439190	1656650	720508
O00560	G5EA09;O00560	SDCB1_HUMAN	SDCBP	Syntenin-1	71594.4
O00571	A0A2R8Y4A4;A0A0D9SFB3;A0A2R8YFR4;A0A2U3TZJ9;A0A2R8YDH3;A0A087WX09;A0A2R8YCU0;A0A2R8YF89;A0A2R8Y650;A0A2R8Y5G6;A0A0D9SF53;A0A2R8YCW1;F6S8Q4;O00571;A0A2R8YFS5;A0A2R8Y645;A0A2R8YF78;A0A0D9SG12	DDX3X_HUMAN	DDX3X	ATP-dependent RNA helicase DDX3X	1125720	888519	1341120	1454910	1580960	1410280
O00584	O00584;D6REQ6;A0A087WZM2;D6RHI9	RNT2_HUMAN	RNASET2	Ribonuclease T2	367736	225286	302169		164520
O00592	O00592	PODXL_HUMAN	PODXL	Podocalyxin	626512	792889	781619	1014920	421348	711179
O00629	H7C4F6;A0A7I2V340;A0A7I2YQ95;A0A7I2V333;A0A7I2V5X0;O00629	IMA3_HUMAN	KPNA4	Importin subunit alpha-3	482665		467389		3263220	2668460
O00754	M0QZ24;O00754	MA2B1_HUMAN	MAN2B1	Lysosomal alpha-mannosidase	259742	269872	238808	356771		216264
O00762	O00762;K4DI81;A0A0A0MSE8;A0A087WVK1	UBE2C_HUMAN	UBE2C	Ubiquitin-conjugating enzyme E2 C	28599.7	31271.8	24157.4	173375	178548	112280
O14490	Q6IS01;O14490	DLGP1_HUMAN	DLGAP1	Disks large-associated protein 1		774994	3976910	1367900
O14497	A0A087WUV6;H0Y488;A0A1B0GTU5;O14497	ARI1A_HUMAN	ARID1A	AT-rich interactive domain-containing protein 1A	1620630	551510	675078	1914960	1832840	2058460
O14513	A0A0A0MS79;A0A0A0MSE4;O14513	NCKP5_HUMAN	NCKAP5	Nck-associated protein 5		3408380		11436500	13465300	13694100
O14519	F5GZF0;O14519	CDKA1_HUMAN	CDK2AP1	Cyclin-dependent kinase 2-associated protein 1	621685	905045	1106450	726458	1049660	930694
O14545	O14545	TRAD1_HUMAN	TRAFD1	TRAF-type zinc finger domain-containing protein 1	212684	276638		175574	76337.7	153999
O14558	A0A1X7SC65;O14558;K7EP04	HSPB6_HUMAN	HSPB6	Heat shock protein beta-6	584962	1043020	1111110	1343260	2075680	2038300
O14562	O14562;H3BRL3	UBFD1_HUMAN	UBFD1	Ubiquitin domain-containing protein UBFD1	216855	164560	293804
O14579	M0QXB4;O14579	COPE_HUMAN	COPE	Coatomer subunit epsilon	137202	180744	157444	128949
O14602;P47813	O14602;X6RAC9;A6NJH9;P47813	IF1AX_HUMAN;IF1AY_HUMAN	EIF1AX;EIF1AY	Eukaryotic translation initiation factor 1A, Y-chromosomal			207988		696935	339858
O14653	A0A1W2PRL0;A0A1W2PR02;E7EQ34;A0A1W2PPW8;A0A1W2PR23;A0A1W2PRV0;A0A1W2PPG5;A0A1W2PQM3;I3NI02;I3L1K7;A0A1W2PRE6;A0A1W2PPP5;A0A1W2PRD0;I3L0K1;A0A1W2PPJ0;A0A1W2PQP2;A0A1W2PS81;A0A1W2PRP7;A0A1W2PPG1;O14653;A0A1W2PQE0;A0A1W2PS12	GOSR2_HUMAN	GOSR2	Golgi SNAP receptor complex member 2	239705	370483	375167	338476		267604
O14654	O14654	IRS4_HUMAN	IRS4	Insulin receptor substrate 4		71165.7	224348		281392
O14662	O14662;Q96NX8;H3BU86	STX16_HUMAN	STX16	Syntaxin-16	145646	92103.3	186055	47532.4	81126.7	157842
O14672	O14672	ADA10_HUMAN	ADAM10	Disintegrin and metalloproteinase domain-containing protein 10	86703.6	85979.8	97715.6
O14681	E9PS58;E9PK61;E9PLB8;E9PL33;E9PQN7;A0A087WV44;O14681;E9PM05	EI24_HUMAN	EI24	Etoposide-induced protein 2.4 homolog	506419	572081	555311	793417	810614
O14737	O14737;K7EQA1	PDCD5_HUMAN	PDCD5	Programmed cell death protein 5	19334700	18813300	18304200	22452100	21297600	18075100
O14745	J3QRP6;O14745	NHRF1_HUMAN	SLC9A3R1	Na(+)/H(+) exchange regulatory cofactor NHE-RF1	5639070	6194660	5671970	9000310	8147280	8783830
O14763	O14763	TR10B_HUMAN	TNFRSF10B	Tumor necrosis factor receptor superfamily member 10B	93535.1	116523	136956
O14776	A0A7P0T8N8;O14776;G3V220	TCRG1_HUMAN	TCERG1	Transcription elongation regulator 1	977267	1135420	1067020	1330500	1294620	1419340
O14777	O14777;I3L4G3	NDC80_HUMAN	NDC80	Kinetochore protein NDC80 homolog	42377	38485.4	50947.3	82769.8	53997.7	52643.9
O14818	O14818;H0Y586	PSA7_HUMAN	PSMA7	Proteasome subunit alpha type-7	1786420	1979670	2098230	825991	987444	2362590
O14828	O14828	SCAM3_HUMAN	SCAMP3	Secretory carrier-associated membrane protein 3	777391	867494	848543	839962	734393	651869
O14880	O14880;Q5VV89;Q5VV87	MGST3_HUMAN	MGST3	Microsomal glutathione S-transferase 3	574774	169298	279597	762170	485454	1108230
O14907	O14907	TX1B3_HUMAN	TAX1BP3	Tax1-binding protein 3	2587910	2703100	2151580	1278210	905217	1074970
O14924	O14924	RGS12_HUMAN	RGS12	Regulator of G-protein signaling 12	22338.6	26053	87147.4		114377
O14949	O14949	QCR8_HUMAN	UQCRQ	Cytochrome b-c1 complex subunit 8		682568	566249	270773	466377	273755
O14950;P19105	J3QRS3;P19105;O14950;P24844;J3KTJ1	ML12A_HUMAN;ML12B_HUMAN	MYL12A;MYL12B	Myosin regulatory light chain 12B	1001740	1119130	875412	1780250	1845820	3669350
O14964	A0A7I2V2R9;A0A7I2V637;A0A7I2V5A3;A0A7I2V5A2;A0A7I2V2D8;A0A7I2V307;A0A7I2V3Z1;A0A7I2YQD1;A0A7I2V4M9;A0A7I2V2W5;I3L1P5;A0A7I2V6E0;I3L1E3;A0A7I2V3I8;O14964;A0A7I2V3J3;A0A7I2V2K2	HGS_HUMAN	HGS	Hepatocyte growth factor-regulated tyrosine kinase substrate	390102	527497	737545	437394	217646
O14974	H0YIS3;H0YIL7;O14974;H0YHI8	MYPT1_HUMAN	PPP1R12A	Protein phosphatase 1 regulatory subunit 12A	3785060	3854530	3900920	2378820	2720840	3423420
O14976	A0A087X1U9;H0Y8H5;O14976	GAK_HUMAN	GAK	Cyclin-G-associated kinase	205013	166491	168014
O14979	A0A087WUK2;O14979	HNRDL_HUMAN	HNRNPDL	Heterogeneous nuclear ribonucleoprotein D-like	3437400	2899950	3113960	5673780	4049610	3430280
O14979;Q14103	A0A087WUK2;H0YA96;D6RAF8;D6RF44;H0Y8G5;D6RBQ9;O14979;Q14103	HNRDL_HUMAN;HNRPD_HUMAN	HNRNPD;HNRNPDL	Heterogeneous nuclear ribonucleoprotein D-like	3320480	3499690	4020560	2293280	2438110	2490300
O14979;Q99729	A0A087WUK2;Q99729;D6R9P3;D6RBZ0;D6RD18;O14979	HNRDL_HUMAN;ROAA_HUMAN	HNRNPAB;HNRNPDL	Heterogeneous nuclear ribonucleoprotein D-like	2973640	2696230	3365710	312457
O15020	O15020;A4QPE4	SPTN2_HUMAN	SPTBN2	Spectrin beta chain, non-erythrocytic 2		734254
O15027	F1T0I1;X6RGP5;A0A0C4DH09;A0A3F2YNZ0;A0A3F2YNX0;O15027;Q8N9G1	SC16A_HUMAN	SEC16A	Protein transport protein Sec16A	1378740	1437410	1284340	1759770	1901490	2074930
O15031	E2PU09;O15031	PLXB2_HUMAN	PLXNB2	Plexin-B2	324672	341480	393861	548828	224975	381933
O15042	O15042;C9J5L1;E7ET15;E7EW00	SR140_HUMAN	U2SURP	U2 snRNP-associated SURP motif-containing protein	671048	742872	807629	967439	1242980	1054110
O15056	E7ER60;A0A1W2PR85;O15056	SYNJ2_HUMAN	SYNJ2	Synaptojanin-2	674342	752350	761769	837756	893624	1076560
O15061	O15061;A0A075B7B1;H0YL34	SYNEM_HUMAN	SYNM	Synemin	381910	261774	267491	262463	265685	262712
O15067	O15067;J3KT98	PUR4_HUMAN	PFAS	Phosphoribosylformylglycinamidine synthase			22422.5	105910
O15069	O15069	NACAD_HUMAN	NACAD	NAC-alpha domain-containing protein 1	23812.2	40492.5	30256.9		122580
O15119	O15119	TBX3_HUMAN	TBX3	T-box transcription factor TBX3	352925	447811	363329		105062
O15121	O15121	DEGS1_HUMAN	DEGS1	Sphingolipid delta(4)-desaturase DES1	333811		536065
O15143	C9JEY1;C9JM51;F8VXW2;C9JTT6;C9JBJ7;C9K057;O15143;F8WEB3	ARC1B_HUMAN	ARPC1B	Actin-related protein 2/3 complex subunit 1B	526308	702086	615908	508504	338377
O15144	H7C3F9;O15144	ARPC2_HUMAN	ARPC2	Actin-related protein 2/3 complex subunit 2	592232	812881	1211810	668719	736987	866694
O15145	O15145	ARPC3_HUMAN	ARPC3	Actin-related protein 2/3 complex subunit 3	2252580	2576600	2138600	3017220	2474600	3547740
O15164	O15164	TIF1A_HUMAN	TRIM24	Transcription intermediary factor 1-alpha	29624.3	34854.3	37632.7
O15173	O15173	PGRC2_HUMAN	PGRMC2	Membrane-associated progesterone receptor component 2	88547.3		337869	461674		395915
O15212	A2AB88;O15212	PFD6_HUMAN	PFDN6	Prefoldin subunit 6	3953810	4657000	4045240	1622800	1676180	1799020
O15226	O15226	NKRF_HUMAN	NKRF	NF-kappa-B-repressing factor	69515.8	194601
O15231	H7BZT5;O15231;H0Y704	ZN185_HUMAN	ZNF185	Zinc finger protein 185	414526	357874	564411	1596480	1464170	1253930
O15234	J3KSY7;O15234	CASC3_HUMAN	CASC3	Protein CASC3	128455	134623	116128	256950	260384	240324
O15270	O15270	SPTC2_HUMAN	SPTLC2	Serine palmitoyltransferase 2	174936	78180.8	186948	87973
O15347	E7EQU1;E9PES6;E7ES08;O15347	HMGB3_HUMAN	HMGB3	High mobility group protein B3	4859960	5032210	4263670	504093	462438	527080
O15355	O15355	PPM1G_HUMAN	PPM1G	Protein phosphatase 1G	374545	280726	227059	717354	712677	915549
O15357	H0YFZ4;O15357;A0A0A0MTP6	SHIP2_HUMAN	INPPL1	Phosphatidylinositol 3,4,5-trisphosphate 5-phosphatase 2	124579	411563	178984	1040990	557252
O15371	B0QYA8;B0QYA6;O15371;B0QYA5	EIF3D_HUMAN	EIF3D	Eukaryotic translation initiation factor 3 subunit D	625282	1876910	1606140	894149	1635230	1282570
O15372	E5RJT0;B3KS98;A0A087WZK9;O15372	EIF3H_HUMAN	EIF3H	Eukaryotic translation initiation factor 3 subunit H	1353820	811049	744253	707813	2911590	2683370
O15400	O15400	STX7_HUMAN	STX7	Syntaxin-7	711240	725178	647040		361288	438880
O15427	J3QQV2;J3KTM6;O15427	MOT4_HUMAN	SLC16A3	Monocarboxylate transporter 4	760852	356864	650973
O15446	O15446	RPA34_HUMAN	POLR1G	DNA-directed RNA polymerase I subunit RPA34	447281	397482	245327	266282	606174	348867
O15460	E7ERI1;O15460;E7ENX0;C9JCP0;E7EPI9;C9JX45;A8MXE0	P4HA2_HUMAN	P4HA2	Prolyl 4-hydroxylase subunit alpha-2	313305	340634	238015	249195		481006
O15498	A0A7I2V4L6;O15498	YKT6_HUMAN	YKT6	Synaptobrevin homolog YKT6	272722	485473	345401
O15511	B1ALC0;O15511	ARPC5_HUMAN	ARPC5	Actin-related protein 2/3 complex subunit 5	16864400	16412500	16614400	20930800	15565600	18759300
O15511;Q9BPX5	B1ALC0;O15511;Q9BPX5	ARP5L_HUMAN;ARPC5_HUMAN	ARPC5;ARPC5L	Actin-related protein 2/3 complex subunit 5	584310	397627	451521		416298
O15541	O15541	R113A_HUMAN	RNF113A	E3 ubiquitin-protein ligase RNF113A	515226	518439	525575	1709870	1176010	1570260
O43148	O43148;K7EPP5	MCES_HUMAN	RNMT	mRNA cap guanine-N7 methyltransferase		115457	161827	218408		180928
O43159	E9PPY3;O43159	RRP8_HUMAN	RRP8	Ribosomal RNA-processing protein 8	273611	272288	219402
O43164	O43164	PJA2_HUMAN	PJA2	E3 ubiquitin-protein ligase Praja-2	76110.7	72066	84380.3	48853.9	51653.5	209327
O43166	O43166;F5GYF8	SI1L1_HUMAN	SIPA1L1	Signal-induced proliferation-associated 1-like protein 1	729459	673143	529043	630214	864547	579957
O43175	A0A286YFK5;A0A286YFF3;O43175;A0A286YFM8;A0A286YFC8;A0A2C9F2M7;A0A286YFB2;A0A286YER3;A0A286YFA2;A0A286YF22;A0A286YF34;A0A286YFL2	SERA_HUMAN	PHGDH	D-3-phosphoglycerate dehydrogenase	4765640	4784020	5672540	7268690	6594260	6393270
O43181	O43181	NDUS4_HUMAN	NDUFS4	NADH dehydrogenase [ubiquinone] iron-sulfur protein 4, mitochondrial	1760460	1793870	1705030	1837550	2133510	2378880
O43237	J3KRI4;O43237	DC1L2_HUMAN	DYNC1LI2	Cytoplasmic dynein 1 light intermediate chain 2	410161	524441	479313	358608	152131	248400
O43242	O43242;F5H8K4	PSMD3_HUMAN	PSMD3	26S proteasome non-ATPase regulatory subunit 3	334867	371263	706682	450539	286888	582792
O43251	B0QYV1;S4R3K7;A0A0G2JRA5;O43251;A0A0G2JRD1	RFOX2_HUMAN	RBFOX2	RNA binding protein fox-1 homolog 2	1160910	1002150	1050570	1154910	978156	692405
O43281	O43281	EFS_HUMAN	EFS	Embryonal Fyn-associated substrate	82899.4	112431	101437	238790	141170	187292
O43290	O43290	SNUT1_HUMAN	SART1	U4/U6.U5 tri-snRNP-associated protein 1	319472	301153	204324	359588	307891	432319
O43294	O43294	TGFI1_HUMAN	TGFB1I1	Transforming growth factor beta-1-induced transcript 1 protein	1374880	846754	1212120	1046490	1451490	1292640
O43310	O43310	CTIF_HUMAN	CTIF	CBP80/20-dependent translation initiation factor	44384.6		56709.4
O43318	Q9UG54;O43318	M3K7_HUMAN	MAP3K7	Mitogen-activated protein kinase kinase kinase 7	433829	252480	431038		166931	185045
O43324	D6RBD7;C9J1V9;O43324	MCA3_HUMAN	EEF1E1	Eukaryotic translation elongation factor 1 epsilon-1	63812.6	219737	84703.7		4105380	4388900
O43390	A0A6Q8PEX7;O43390	HNRPR_HUMAN	HNRNPR	Heterogeneous nuclear ribonucleoprotein R	65647.7		65575.4	226126	265021	224913
O43390;O60506	A0A6Q8PEX7;A0A7I2V2F0;O43390;A0A7I2V4J0;B7Z645;A0A7I2V4Z0;F6UXX1;A0A7I2V5Q6;A0A6Q8PHG0;A0A7I2V2F2;O60506;A0A7I2YQN2;A0A7I2V309	HNRPQ_HUMAN;HNRPR_HUMAN	HNRNPR;SYNCRIP	Heterogeneous nuclear ribonucleoprotein R	609253	945890	1443760	1428120	1641820	2120340
O43395	O43395	PRPF3_HUMAN	PRPF3	U4/U6 small nuclear ribonucleoprotein Prp3	966706	929025	1085540	427695	887172	596436
O43396	K7EPB7;K7EKG2;O43396	TXNL1_HUMAN	TXNL1	Thioredoxin-like protein 1	737000	837242	895271	1283980	1070170	857233
O43399	A0A087WZ51;O43399	TPD54_HUMAN	TPD52L2	Tumor protein D54	8539910	8380750	8691590	6057590	6974260	6159510
O43491	E9PIG0;E9PK52;E9PRG1;E9PHY5;E9PQN0;E9PJP4;E9PQD2;O43491;E9PII3	E41L2_HUMAN	EPB41L2	Band 4.1-like protein 2	1471390	1789230	1373840	2623890	1260280	3548910
O43493	A0A5F9UY30;A0A5H1ZRP2;O43493	TGON2_HUMAN	TGOLN2	Trans-Golgi network integral membrane protein 2	2232010	2680410	2422990	3193180	1509160	1849260
O43497	O43497	CAC1G_HUMAN	CACNA1G	Voltage-dependent T-type calcium channel subunit alpha-1G		101030		429977	524437
O43504	A0A0C4DGV4;R4GMU8;E9PLX3;O43504	LTOR5_HUMAN	LAMTOR5	Ragulator complex protein LAMTOR5	269353	382784	304634	226016		320162
O43516	O43516	WIPF1_HUMAN	WIPF1	WAS/WASL-interacting protein family member 1	544920	539890	533993	328495	548454	477404
O43570	O43570	CAH12_HUMAN	CA12	Carbonic anhydrase 12		105189	78313.9
O43583	F8VVL1;O43583	DENR_HUMAN	DENR	Density-regulated protein	1272920	1422950	1369600	1625460	1887660	1781060
O43615	M0QXU7;O43615	TIM44_HUMAN	TIMM44	Mitochondrial import inner membrane translocase subunit TIM44		158517	219266
O43633	M0R1T5;O43633	CHM2A_HUMAN	CHMP2A	Charged multivesicular body protein 2a	106255	398240	327868		658460
O43660	O43660;D6RA26	PLRG1_HUMAN	PLRG1	Pleiotropic regulator 1	200295	91001.4	105483
O43665	O43665	RGS10_HUMAN	RGS10	Regulator of G-protein signaling 10	228900
O43670	O43670;X6R4W8;J3QRS9;J3KS31	ZN207_HUMAN	ZNF207	BUB3-interacting and GLEBS motif-containing protein ZNF207	1401180	3044740	1897730		1400700	874222
O43676	C9JKQ2;O43676	NDUB3_HUMAN	NDUFB3	NADH dehydrogenase [ubiquinone] 1 beta subcomplex subunit 3		802416	451840
O43678	O43678	NDUA2_HUMAN	NDUFA2	NADH dehydrogenase [ubiquinone] 1 alpha subcomplex subunit 2	2676810	2588540	2892670	5924990	5780620	5680520
O43681	O43681	GET3_HUMAN	GET3	ATPase GET3	361507	804729	367394		245497	826696
O43707	F5GXS2;H7C144;O43707	ACTN4_HUMAN	ACTN4	Alpha-actinin-4	4445600	5173570	4713900	2191320	2393760	1702490
O43707;P12814	H0YJW3;A0A7I2V4Y4;F5GXS2;H9KV75;H7C5W8;H0YJ11;H7C144;O43707;P12814	ACTN1_HUMAN;ACTN4_HUMAN	ACTN1;ACTN4	Alpha-actinin-4	2334040	2483490	1972640	2091830	1962550	2073480
O43715	O43715	TRIA1_HUMAN	TRIAP1	TP53-regulated inhibitor of apoptosis 1	380089	346633	298625
O43716	O43716;H0YIV9;F8VRU3	GATC_HUMAN	GATC	Glutamyl-tRNA(Gln) amidotransferase subunit C, mitochondrial				162951	192081	312052
O43719	Q5H919;O43719;Q5H918	HTSF1_HUMAN	HTATSF1	HIV Tat-specific factor 1	320444	335507	393392	615175	998892	46426
O43765	A0A7I2V5Z3;A0A7I2V697;O43765	SGTA_HUMAN	SGTA	Small glutamine-rich tetratricopeptide repeat-containing protein alpha	557241	351936	414926	68658	1042750	626244
O43768	A0A1W2PRU0;O43768;Q5T5H1;A6NMQ3	ENSA_HUMAN	ENSA	Alpha-endosulfine	784132	753349	590352	925600	1030390	825872
O43776	K7EIU7;K7EJ19;O43776;K7EQ35	SYNC_HUMAN	NARS1	Asparagine--tRNA ligase, cytoplasmic	5052400	6731290	6413670	8482690		8286530
O43805	A0A087WV26;O43805	SSNA1_HUMAN	SSNA1	Sjoegren syndrome nuclear autoantigen 1	380492	449435	573679	265903	250967	432997
O43809	O43809	CPSF5_HUMAN	NUDT21	Cleavage and polyadenylation specificity factor subunit 5	949228	1090330		1011800	1751610
O43815	O43815	STRN_HUMAN	STRN	Striatin	31948.8	51741.7	20447.1		104990	116956
O43823	A0A7P0T893;O43823	AKAP8_HUMAN	AKAP8	A-kinase anchor protein 8	914595	1224970	1849130	1412340	1424130	1679790
O43847	F5H7V1;O43847	NRDC_HUMAN	NRDC	Nardilysin	179120	151495	244079	348051	588292	250511
O43852	O43852;H0Y875	CALU_HUMAN	CALU	Calumenin	14942300	13550800	14922600	21965900	25589600	29964000
O43865	O43865	SAHH2_HUMAN	AHCYL1	S-adenosylhomocysteine hydrolase-like protein 1	167110	147748	94538.5	273189	404719	461965
O43920	O43920	NDUS5_HUMAN	NDUFS5	NADH dehydrogenase [ubiquinone] iron-sulfur protein 5	724276	980114	974990	1419970	884467	1755640
O60220	O60220	TIM8A_HUMAN	TIMM8A	Mitochondrial import inner membrane translocase subunit Tim8 A	123095	148991	157143	388499	358727
O60231	A0A140T947;A2AB15;O60231	DHX16_HUMAN	DHX16	Pre-mRNA-splicing factor ATP-dependent RNA helicase DHX16	177758	248408	212669	841864	414601
O60238	H0YBC7;O60238	BNI3L_HUMAN	BNIP3L	BCL2/adenovirus E1B 19 kDa protein-interacting protein 3-like	54994.2	192850	226668
O60239	C9JK30;O60239	3BP5_HUMAN	SH3BP5	SH3 domain-binding protein 5	186471
O60264	O60264	SMCA5_HUMAN	SMARCA5	SWI/SNF-related matrix-associated actin-dependent regulator of chromatin subfamily A member 5	237102	105137	129443	215421	193444	193874
O60271	O60271;A0A087X2D8	JIP4_HUMAN	SPAG9	C-Jun-amino-terminal kinase-interacting protein 4	990273	1219210	1594610	1470560	2173390	1408780
O60292	O60292	SI1L3_HUMAN	SIPA1L3	Signal-induced proliferation-associated 1-like protein 3	155381	114301	121347	308494	353019	333382
O60313	E5KLJ9;C9JMB8;O60313;A0A2R8Y3X5;A0A2R8YE78;A0A2R8YDM2;A0A2R8YFD1	OPA1_HUMAN	OPA1	Dynamin-like 120 kDa protein, mitochondrial	62292.5	49077
O60315	A0A1B0GVV8;A0A1B0GV02;A0A6Q8PH34;U3KQ51;A0JP08;O60315	ZEB2_HUMAN	ZEB2	Zinc finger E-box-binding homeobox 2	12344.4	21828.4	20689.7			41339.4
O60353	O60353	FZD6_HUMAN	FZD6	Frizzled-6	89149.6	77671.5	62334.5	207460	99897.9	99389.7
O60493	O60493	SNX3_HUMAN	SNX3	Sorting nexin-3	3666850	3693180	3399240	4037990	4128530	4143650
O60502	O60502	OGA_HUMAN	OGA	Protein O-GlcNAcase		150429	90479	1282420	1696960	3176640
O60504	E5RJP2;H0YB51;E5RIA0;O60504	VINEX_HUMAN	SORBS3	Vinexin	428169	448388	591068	220118	158530	215929
O60506	B7Z645;A0A7I2V4Z0;F6UXX1;A0A7I2V5Q6;A0A7I2V2F2;O60506;A0A7I2YQN2;A0A7I2V309	HNRPQ_HUMAN	SYNCRIP	Heterogeneous nuclear ribonucleoprotein Q	500417	722218	711317	1340860	1068080	1286140
O60524	O60524;G3V5V3	NEMF_HUMAN	NEMF	Nuclear export mediator factor NEMF	224395	155792	16936.2
O60563	O60563	CCNT1_HUMAN	CCNT1	Cyclin-T1	17933.5	21584.2	28892.6
O60565	O60565	GREM1_HUMAN	GREM1	Gremlin-1	38146.9	76326.9	30962
O60573	B9A023;B4E1E4;B9A044;B8ZZL3;C9JEL3;O60573;B8ZZ50	IF4E2_HUMAN	EIF4E2	Eukaryotic translation initiation factor 4E type 2	21288	28567.8	33503.7
O60610	A0A0G2JH68;H7C2W8;H9KV28;A0A140T8Z0;O60610	DIAP1_HUMAN	DIAPH1	Protein diaphanous homolog 1	483824	345220	436299	335381	365806	219306
O60664	K7EJD0;O60664	PLIN3_HUMAN	PLIN3	Perilipin-3	21717600	20717300	20607900	16155000	12591500	10867300
O60669	O60669	MOT2_HUMAN	SLC16A7	Monocarboxylate transporter 2		180724	77501
O60701	O60701	UGDH_HUMAN	UGDH	UDP-glucose 6-dehydrogenase	1263650	1284900	1433640	441230	385489	2568610
O60711	E9PNX9;O60711	LPXN_HUMAN	LPXN	Leupaxin		137871	137219	584989	1139270	545898
O60716	A0A669KB62;C9JZR2;A0A669KB05;O60716	CTND1_HUMAN	CTNND1	Catenin delta-1	940048	988159	1128280	790873	959061	1038590
O60739	O60739	EIF1B_HUMAN	EIF1B	Eukaryotic translation initiation factor 1b	16856.6	34905	11247.8
O60739;P41567	K7EM18;O60739;P41567	EIF1B_HUMAN;EIF1_HUMAN	EIF1;EIF1B	Eukaryotic translation initiation factor 1b	2710300	3675900	3702500	1528000	2192610	3168530
O60763	O60763	USO1_HUMAN	USO1	General vesicular transport factor p115	319921	460445	416063	346485	448933	255192
O60783	O60783	RT14_HUMAN	MRPS14	28S ribosomal protein S14, mitochondrial	472027	523053	651791	665065	620245	592760
O60784	O60784	TOM1_HUMAN	TOM1	Target of Myb protein 1	285646	479406	608595	939885	856612	1009090
O60828	H7C053;O60828	PQBP1_HUMAN	PQBP1	Polyglutamine-binding protein 1	2419550	6545450	2720620	5166540	8751000	3240840
O60831	O60831;A6NP52	PRAF2_HUMAN	PRAF2	PRA1 family protein 2	90475.6	160732	126333	93605.7	332713	335790
O60841	A0A087WUT6;O60841	IF2P_HUMAN	EIF5B	Eukaryotic translation initiation factor 5B	1383980	1451330	1450530	6665410	1777800	820389
O60869	O60869	EDF1_HUMAN	EDF1	Endothelial differentiation-related factor 1	5422540	5477490	7405670	3687040	3996420	3364090
O60884	O60884;A0A087WT48	DNJA2_HUMAN	DNAJA2	DnaJ homolog subfamily A member 2	170378	107513	104397
O60885	O60885	BRD4_HUMAN	BRD4	Bromodomain-containing protein 4	950590	874926	937251	1015200	890124	1584220
O60885;Q15059	Q58F21;O60885;Q15059	BRD3_HUMAN;BRD4_HUMAN	BRD3;BRD4	Bromodomain-containing protein 4	2745600	690089	290724		681101
O60888	O60888	CUTA_HUMAN	CUTA	Protein CutA		708305
O60925	O60925;E5RGS4	PFD1_HUMAN	PFDN1	Prefoldin subunit 1	1636960	1717110	1652940	1948070	1472660	2572860
O60927	O60927	PP1RB_HUMAN	PPP1R11	E3 ubiquitin-protein ligase PPP1R11	491321	792338	395384	1123540	2201200	952264
O60934	A0A0C4DG07;A0A087X1V5;O60934	NBN_HUMAN	NBN	Nibrin	364151	507330	374588	323221		239658
O75044	O75044;B7ZM87	SRGP2_HUMAN	SRGAP2	SLIT-ROBO Rho GTPase-activating protein 2	157716	104267	135836
O75083	O75083;D6RD66	WDR1_HUMAN	WDR1	WD repeat-containing protein 1	2212850	2875240	2693840	1233430	1615100	1025880
O75094	A0A0A0MSC8;O75094	SLIT3_HUMAN	SLIT3	Slit homolog 3 protein		716891	786811
O75122	B3KR06;E7EW49;J3KR49;E7ENG2;E7ERI8;A0A0U1RQI6;E3W994;O75122	CLAP2_HUMAN	CLASP2	CLIP-associating protein 2	99500.1	194900	195624	514278	328631	206606
O75129	H0Y3A8;A0A0A0MRH9;O75129	ASTN2_HUMAN	ASTN2	Astrotactin-2		82163.6		238446	134254	174079
O75131	H0YB26;A0A087WYQ3;A0A087WXR6;E5RHZ0;O75131	CPNE3_HUMAN	CPNE3	Copine-3		155752	268580
O75147	O75147;A6NN50	OBSL1_HUMAN	OBSL1	Obscurin-like protein 1	347613	316092	226552
O75150	H3BP71;O75150	BRE1B_HUMAN	RNF40	E3 ubiquitin-protein ligase BRE1B	47787.6	43849.6	53143.2	40311.7		98750.6
O75152	E9PQ61;O75152	ZC11A_HUMAN	ZC3H11A	Zinc finger CCCH domain-containing protein 11A	375010	380112	425621	235615	500130	535092
O75157	O75157	T22D2_HUMAN	TSC22D2	TSC22 domain family protein 2	899606	710730	653720	217441	790230	742374
O75170	O75170;A0A0A0MSJ8;T1ECW5	PP6R2_HUMAN	PPP6R2	Serine/threonine-protein phosphatase 6 regulatory subunit 2	130328	87364.9	24828.3			61565.4
O75175	H0Y5X7;B7Z6J7;H7C3F5;A0A2R8Y4W0;A0A2R8Y691;A0A2H2FJL5;O75175	CNOT3_HUMAN	CNOT3	CCR4-NOT transcription complex subunit 3	508323	283633	533340
O75179	O75179;H0YM23	ANR17_HUMAN	ANKRD17	Ankyrin repeat domain-containing protein 17	46376.3	16696.7	21318.9	26719.3	33387.2
O75190	A0A0J9YX62;O75190	DNJB6_HUMAN	DNAJB6	DnaJ homolog subfamily B member 6	79512.9	111816	68153.9	161791	140383
O75223	M0QZK8;O75223	GGCT_HUMAN	GGCT	Gamma-glutamylcyclotransferase	447898	313526	399347	132374
O75251	F5H5N1;F5GXJ1;A0A087WXF6;A0A087WTI3;O75251	NDUS7_HUMAN	NDUFS7	NADH dehydrogenase [ubiquinone] iron-sulfur protein 7, mitochondrial			339772			403549
O75312	H7C0E5;H7BZM7;O75312	ZPR1_HUMAN	ZPR1	Zinc finger protein ZPR1		357102	263089	84527.9
O75326	F5GYX3;O75326	SEM7A_HUMAN	SEMA7A	Semaphorin-7A	2184760	2107940	1970570	4142080	1204840	1651840
O75330	O75330	HMMR_HUMAN	HMMR	Hyaluronan mediated motility receptor	2052470				6076090	4098070
O75340	H0Y9X3;O75340;A0A6Q8PH81	PDCD6_HUMAN	PDCD6	Programmed cell death protein 6	142422	207975		477857
O75347	E5RIW3;E5RHG6;E5RJD8;O75347	TBCA_HUMAN	TBCA	Tubulin-specific chaperone A	10348500	11594900	11164700	23456300	21779800	22833000
O75348	O75348	VATG1_HUMAN	ATP6V1G1	V-type proton ATPase subunit G 1	4126090	3636570	6130040	3071440	3629290	3986390
O75351;Q9UN37	O75351;I3L4J1;Q9UN37	VPS4A_HUMAN;VPS4B_HUMAN	VPS4A;VPS4B	Vacuolar protein sorting-associated protein 4B	274365	156163	108813
O75352	J3QRD5;I3L405;O75352;I3L295;J3KTK8;J3QQZ4;J3KSI4;J3QS48;I3L1D2;J3KT75;I3L4E0;I3L261;J3QW43	MPU1_HUMAN	MPDU1	Mannose-P-dolichol utilization defect 1 protein	180570	175164	185355	105529	107311	98960.8
O75363	G3XAF7;O75363	BCAS1_HUMAN	BCAS1	Breast carcinoma-amplified sequence 1	46458.3	47367.9	26060.2	75231.3
O75367	D6RCF2;O75367	H2AY_HUMAN	MACROH2A1	Core histone macro-H2A.1	2190840	98516	96566.8	187791	212301	92176.4
O75368	O75368	SH3L1_HUMAN	SH3BGRL	SH3 domain-binding glutamic acid-rich-like protein	6418800	7327670	5705580	5838310	6377610	6033040
O75369	E7EN95;O75369	FLNB_HUMAN	FLNB	Filamin-B	4526770	5159600	5125580	4003970	5096650	4378690
O75369;P21333;Q14315	A0A7I2V3E6;F8WE98;A0A087WWY3;A0A7P0NMY4;Q14315;O75369;P21333;Q60FE5	FLNA_HUMAN;FLNB_HUMAN;FLNC_HUMAN	FLNA;FLNB;FLNC	Filamin-B	1579480	1523760	2237950	744846	405132	837919
O75369;Q14315	Q14315;O75369	FLNB_HUMAN;FLNC_HUMAN	FLNB;FLNC	Filamin-B	3522880		4578810	1837570	2022280	1518800
O75376	E7EVU5;E7EW50;C9JAP0;J3KT44;J3KS51;O75376	NCOR1_HUMAN	NCOR1	Nuclear receptor corepressor 1	287116	385009	419712		501628
O75380	O75380;D6RBT3	NDUS6_HUMAN	NDUFS6	NADH dehydrogenase [ubiquinone] iron-sulfur protein 6, mitochondrial	141081	157160	154281	735599	771130	816542
O75381	O75381	PEX14_HUMAN	PEX14	Peroxisomal membrane protein PEX14	316649	654511	546374	892953	775141	416452
O75390	F8VPA1;F8VX07;F8VPF9;F8VRP1;F8W1S4;F8W4S1;F8VTT8;F8VX68;A0A0C4DGI3;F8W642;B4DJV2;O75390;F8VZK9;H0YH82	CISY_HUMAN	CS	Citrate synthase, mitochondrial	542911	424799	671690	1246920	610271	1076250
O75391	O75391;I3L0X5	SPAG7_HUMAN	SPAG7	Sperm-associated antigen 7	370829	163403	237841	435850	168658	295284
O75394	O75394	RM33_HUMAN	MRPL33	39S ribosomal protein L33, mitochondrial	239987	210311	132847
O75396	O75396	SC22B_HUMAN	SEC22B	Vesicle-trafficking protein SEC22b	2005640	2082020	2759750	1668100	1819660	2187260
O75400	O75400;H7C2N3;H0YG38;F5H578;A0A7N4I394	PR40A_HUMAN	PRPF40A	Pre-mRNA-processing factor 40 homolog A	55161.7	48830.3	33343.6
O75410	O75410;R4GMT7;E5RFM9;E5RJG6	TACC1_HUMAN	TACC1	Transforming acidic coiled-coil-containing protein 1	749086	701071	810620	1237950	1347720	1259360
O75427	O75427	LRCH4_HUMAN	LRCH4	Leucine-rich repeat and calponin homology domain-containing protein 4		48292.9	75494.3		228706	104801
O75438	O75438	NDUB1_HUMAN	NDUFB1	NADH dehydrogenase [ubiquinone] 1 beta subcomplex subunit 1	1445410	1771200	1286790	1494770	4028670	3292080
O75467;Q6AW86	Q96I98;M0R1X9;Q6AW86;M0R0B1;M0R090;M0R3B5;O75467	Z324A_HUMAN;Z324B_HUMAN	ZNF324;ZNF324B	Zinc finger protein 324A	977038	698041	519779			1169170
O75475	O75475	PSIP1_HUMAN	PSIP1	PC4 and SFRS1-interacting protein	1908280	2004200	2196930	1958130	2503170	2450000
O75475;P51858;Q7Z4V5;Q9Y3E1	M0R0J3;O75475;Q7Z4V5;H3BPQ6;P51858;Q9Y3E1	HDGF_HUMAN;HDGR2_HUMAN;HDGR3_HUMAN;PSIP1_HUMAN	HDGF;HDGFL2;HDGFL3;PSIP1	PC4 and SFRS1-interacting protein	2596500	3148500	3346840	2890800		2689570
O75477	B0QZ43;O75477	ERLN1_HUMAN	ERLIN1	Erlin-1	1641750	2002060	1121110	1041850	2017140	2507620
O75477;O94905	E5RHW4;O94905;B0QZ43;O75477	ERLN1_HUMAN;ERLN2_HUMAN	ERLIN1;ERLIN2	Erlin-1	545898			3467150	4595390	5865920
O75494	O75494;Q6IQ42;Q5JRI1	SRS10_HUMAN	SRSF10	Serine/arginine-rich splicing factor 10	9240050	10397700	11795500	12727900	11673500	10808500
O75521	A0A0C4DGA2;O75521	ECI2_HUMAN	ECI2	Enoyl-CoA delta isomerase 2	414577	516506	481839	270901	838816
O75525	E5RJZ9;E5RG12;H0YAQ3;O75525;H0YAQ1	KHDR3_HUMAN	KHDRBS3	KH domain-containing, RNA-binding, signal transduction-associated protein 3	161553	104538	127403			98691
O75531	O75531	BAF_HUMAN	BANF1	Barrier-to-autointegration factor	6219690	6408640	5951390	2530300	2881910	2995980
O75533	O75533	SF3B1_HUMAN	SF3B1	Splicing factor 3B subunit 1	1858570	1760490	1889550	1531740	1308200	1421380
O75534	E9PLD4;E9PKN4;O75534	CSDE1_HUMAN	CSDE1	Cold shock domain-containing protein E1	602537	797634	549399	4822130	3350350	2912960
O75569	A0A7I2V593;F8WEG8;G5E9Q4;A0A7I2V2P4;C9JMM3;A0A7I2V3L6;A0A7I2V5H3;A0A7I2V5C2;O75569;A0A7I2V315;A0A7I2YQ87	PRKRA_HUMAN	PRKRA	Interferon-inducible double-stranded RNA-dependent protein kinase activator A	1247450	828063	1285260	1615960	1672850	1422450
O75581	H0YGW5;F5H7J9;O75581	LRP6_HUMAN	LRP6	Low-density lipoprotein receptor-related protein 6	736931	825567	1096420			979822
O75629	A0A3B3IRL2;O75629	CREG1_HUMAN	CREG1	Protein CREG1	104915		101799
O75635	O75635	SPB7_HUMAN	SERPINB7	Serpin B7		217806	288854	501338	402509	314044
O75643	O75643;A0A494C1A5	U520_HUMAN	SNRNP200	U5 small nuclear ribonucleoprotein 200 kDa helicase	528430		332365		467431
O75683	O75683	SURF6_HUMAN	SURF6	Surfeit locus protein 6	425320	448197	400772		188202	178429
O75717	O75717	WDHD1_HUMAN	WDHD1	WD repeat and HMG-box DNA-binding protein 1	697423	650632	1067690	747444	1257250	923741
O75746	O75746	CMC1_HUMAN	SLC25A12	Calcium-binding mitochondrial carrier protein Aralar1	145885	252614	211061	820606	849338	725640
O75792	O75792	RNH2A_HUMAN	RNASEH2A	Ribonuclease H2 subunit A		90344.3	121721	244335
O75808	H3BR03;A0A1B0GVE3;O75808	CAN15_HUMAN	CAPN15	Calpain-15		41879.1	20313.6	82912.5
O75815	O75815	BCAR3_HUMAN	BCAR3	Breast cancer anti-estrogen resistance protein 3	241630	160600	172913			103356
O75817	O75817;C9JYM0	POP7_HUMAN	POP7	Ribonuclease P protein subunit p20			158873	534959	776732	600336
O75821	K7EP16;O75821;K7ENA8	EIF3G_HUMAN	EIF3G	Eukaryotic translation initiation factor 3 subunit G	8884010	10251600	8210210	6555310	8153820	9131750
O75822	O75822	EIF3J_HUMAN	EIF3J	Eukaryotic translation initiation factor 3 subunit J	1851760	1654830	2344250	3532510	4286180	3149880
O75828	O75828	CBR3_HUMAN	CBR3	Carbonyl reductase [NADPH] 3	1684100	3038430	1753630	2028640	1969340	1823680
O75828;P16152	E9PQ63;A8MTM1;O75828;P16152	CBR1_HUMAN;CBR3_HUMAN	CBR1;CBR3	Carbonyl reductase [NADPH] 3	191100	375409	307908	962611	809810	984890
O75844	O75844	FACE1_HUMAN	ZMPSTE24	CAAX prenyl protease 1 homolog	56277.7		40423.5
O75874	C9J4N6;O75874	IDHC_HUMAN	IDH1	Isocitrate dehydrogenase [NADP] cytoplasmic	485194	421586	449013	609916		815847
O75937	O75937	DNJC8_HUMAN	DNAJC8	DnaJ homolog subfamily C member 8	1160820	1681730	1802080	838705	1108020	1105770
O75947	O75947	ATP5H_HUMAN	ATP5PD	ATP synthase subunit d, mitochondrial	9196000	10568700	10129800	18984600	17185600	17266200
O75955	A0A140T9R1;A0A140T9W4;A2AB09;O75955;A0A140T9X0;A0A140T907	FLOT1_HUMAN	FLOT1	Flotillin-1	394504	156944	254760	289079	556206	176974
O75962	E7EPJ7;O75962	TRIO_HUMAN	TRIO	Triple functional domain protein	1795430	2275440	2091490	2282670	1908310	2653350
O75964	A0A3B3ITX4;E9PN17;A0A3B3IRW3;O75964	ATP5L_HUMAN	ATP5MG	ATP synthase subunit g, mitochondrial	2780930	2074190	2896840	3372580	3872580	2293430
O75970	B7ZB24;F5H1U9;O75970	MPDZ_HUMAN	MPDZ	Multiple PDZ domain protein					26423.3
O75973	O75973	C1QRF_HUMAN	C1QL1	C1q-related factor	149470
O76021	O76021;J3QSV6	RL1D1_HUMAN	RSL1D1	Ribosomal L1 domain-containing protein 1	1448970	1113820	1439830	417504	535435	482297
O76080	Q5QPB1;O76080	ZFAN5_HUMAN	ZFAND5	AN1-type zinc finger protein 5	31937.8		39267.1
O94760	O94760	DDAH1_HUMAN	DDAH1	N(G),N(G)-dimethylarginine dimethylaminohydrolase 1	932939	407046	853682		2291010	1264890
O94762	O94762;J3KTQ2	RECQ5_HUMAN	RECQL5	ATP-dependent DNA helicase Q5	1441120	1699050	1296900	222532
O94763	O94763	RMP_HUMAN	URI1	Unconventional prefoldin RPB5 interactor 1	918044	762935	663157	666646	712053
O94766	O94766	B3GA3_HUMAN	B3GAT3	Galactosylgalactosylxylosylprotein 3-beta-glucuronosyltransferase 3	140068		186483		135098
O94776	O94776	MTA2_HUMAN	MTA2	Metastasis-associated protein MTA2	613613	411777	630749
O94804	O94804;H0YB71	STK10_HUMAN	STK10	Serine/threonine-protein kinase 10	159634	187445	185040	307781	197240	295749
O94826	O94826	TOM70_HUMAN	TOMM70	Mitochondrial import receptor subunit TOM70	716782	392605	412526
O94832	J3QRN6;O94832;K7EIG7;J3KRL0	MYO1D_HUMAN	MYO1D	Unconventional myosin-Id	282137
O94842	O94842;A0A669KB71	TOX4_HUMAN	TOX4	TOX high mobility group box family member 4	385393	85815	99071.7	354553	260726	362473
O94851	O94851;A0A2R8YFA9	MICA2_HUMAN	MICAL2	[F-actin]-monooxygenase MICAL2	1071110			712446
O94855	O94855	SC24D_HUMAN	SEC24D	Protein transport protein Sec24D	1472070	1408260	1365220	80769
O94875	H7BZK1;C9IZ89;H7BXR3;C9J3W4;C9JL62;O94875	SRBS2_HUMAN	SORBS2	Sorbin and SH3 domain-containing protein 2		274216	480514
O94885	O94885;A0A087WW74	SASH1_HUMAN	SASH1	SAM and SH3 domain-containing protein 1	492184	606971	499775		883109	387126
O94888	O94888;C9JAT7	UBXN7_HUMAN	UBXN7	UBX domain-containing protein 7	407691	438167	321932
O94901	C9JR15;O94901;C9JS54;C9JJU6;C9JK55;H7C019;C9K051;E9PHI4	SUN1_HUMAN	SUN1	SUN domain-containing protein 1	89816.6	64203.4	99864.2		64445.6
O94903	O94903;E5RFZ4;E5RG77	PLPHP_HUMAN	PLPBP	Pyridoxal phosphate homeostasis protein	1861020	1929440	2669820	2336060	4370040	5300620
O94905	E5RHW4;O94905;E5RJ09	ERLN2_HUMAN	ERLIN2	Erlin-2	309540	92508.9	150142
O94906	O94906	PRP6_HUMAN	PRPF6	Pre-mRNA-processing factor 6		1255310	1052930
O94919	O94919	ENDD1_HUMAN	ENDOD1	Endonuclease domain-containing 1 protein	55690	225681	195772
O94925	H7BZD1;O94925	GLSK_HUMAN	GLS	Glutaminase kidney isoform, mitochondrial	1576370	1380480	971176		562195
O94964	H0YDM2;O94964	SOGA1_HUMAN	SOGA1	Protein SOGA1	296037	163653	217488	170320	111455
O94966	A0A0A0MR08;E7ESU0;O94966	UBP19_HUMAN	USP19	Ubiquitin carboxyl-terminal hydrolase 19	37758.2	65846.6	23644.9	137304	133078	172956
O94979	H0Y8W8;H7BXG7;D6REX3;H0YAF5;O94979	SC31A_HUMAN	SEC31A	Protein transport protein Sec31A	4421710	3300870	3813160	5662280	4933930	5747160
O94992	O94992	HEXI1_HUMAN	HEXIM1	Protein HEXIM1	525121	577752	471868	1232210	1401960	1963670
O95104	O95104	SCAF4_HUMAN	SCAF4	SR-related and CTD-associated factor 4	593570	323952	357044	102715	148393	175750
O95155	O95155;B1AQ61	UBE4B_HUMAN	UBE4B	Ubiquitin conjugation factor E4 B	48280	59950.9	69163.5	32729.3
O95168	O95168;F2Z3P9;C9JXQ9	NDUB4_HUMAN	NDUFB4	NADH dehydrogenase [ubiquinone] 1 beta subcomplex subunit 4	199078	105576	707496	672656	452759	238730
O95182	M0R0N0;M0R1K9;O95182	NDUA7_HUMAN	NDUFA7	NADH dehydrogenase [ubiquinone] 1 alpha subcomplex subunit 7	878424	798234	1866460	803213	341327	1388770
O95183	O95183	VAMP5_HUMAN	VAMP5	Vesicle-associated membrane protein 5	1210820	1225960	1207210		942164
O95202	O95202	LETM1_HUMAN	LETM1	Mitochondrial proton/calcium exchanger protein	394995	366058	363022	257712	254282	291829
O95208	F6PQP6;I3L2B2;I3L356;E9PBC1;I3L2H1;O95208	EPN2_HUMAN	EPN2	Epsin-2	257430	202627	273285		370173	440186
O95210	O95210	STBD1_HUMAN	STBD1	Starch-binding domain-containing protein 1	275154	327828	330011	138411	490842	401257
O95218	O95218	ZRAB2_HUMAN	ZRANB2	Zinc finger Ran-binding domain-containing protein 2	4110160	4501340	4838330	5753730	8236980	7704030
O95232	J3KPP4;H0YAR4;O95232;H0YBV7	LC7L3_HUMAN	LUC7L3	Luc7-like protein 3	336160	264572	300401	138820	156483	150268
O95271	E7EQ52;O95271	TNKS1_HUMAN	TNKS	Poly [ADP-ribose] polymerase tankyrase-1					846889
O95292	E5RK64;O95292	VAPB_HUMAN	VAPB	Vesicle-associated membrane protein-associated protein B/C	1071760	1149950	1081950
O95295	O95295	SNAPN_HUMAN	SNAPIN	SNARE-associated protein Snapin	689304	1218900	1201970	1259280	1160050	997407
O95297	O95297	MPZL1_HUMAN	MPZL1	Myelin protein zero-like protein 1	117412	170429	162113
O95298	O95298;E9PRJ5	NDUC2_HUMAN	NDUFC2	NADH dehydrogenase [ubiquinone] 1 subunit C2	93012.4	70320.8	174908	612263	585871
O95299	Q8N1B9;A0A7I2V2W9;E7ESZ7;A0A087WXC5;A0A7I2V327;A0A7I2V2I6;A0A7I2V2J5;H7C1Y7;A0A7I2YQU0;A0A7I2V3D4;A0A7I2V594;A0A7I2V419;A0A7I2V5B2;C9J6X0;H7C2X4;A0A7I2V2N6;A0A7I2V2F6;A0A7I2V5L0;A0A7I2V4N8;O95299;A0A7I2V458;A0A7I2V5U7;A0A7I2V438;A0A7I2V3H5;A0A7I2V2X3	NDUAA_HUMAN	NDUFA10	NADH dehydrogenase [ubiquinone] 1 alpha subcomplex subunit 10, mitochondrial	96897.8	129152	86503.8
O95302	O95302	FKBP9_HUMAN	FKBP9	Peptidyl-prolyl cis-trans isomerase FKBP9	952441	1380770	640718	934601		1174700
O95319	G5EA30;Q5VZZ6;E9PC62;A0A1B0GUN8;A0A0J9YX66;A0A0J9YXJ0;Q92879;O95319;A0A1B0GU44	CELF2_HUMAN	CELF2	CUGBP Elav-like family member 2	598105	779966	876184		896360	503707
O95336	M0R261;O95336	6PGL_HUMAN	PGLS	6-phosphogluconolactonase	1098860	1106260	1388930	1298190	2207750	2159140
O95340	O95340	PAPS2_HUMAN	PAPSS2	Bifunctional 3'-phosphoadenosine 5'-phosphosulfate synthase 2	29591.9	20155.6	19965.5
O95359	Q4VXL8;D6RAA5;H0Y9C3;E7EMZ9;Q4VXL4;A0A0U1RRM9;E9PBC6;O95359	TACC2_HUMAN	TACC2	Transforming acidic coiled-coil-containing protein 2	964241					1610050
O95365	O95365	ZBT7A_HUMAN	ZBTB7A	Zinc finger and BTB domain-containing protein 7A	49427.8	57364.7
O95391	A0A0C4DGD2;E5RK41;O95391;E5RGM7	SLU7_HUMAN	SLU7	Pre-mRNA-splicing factor SLU7		583795	557932	280632
O95394	A0A494C099;D6RCQ8;D6RCD1;D6RC77;H0Y987;D6RF77;A0A494C163;O95394;A0A494C0G1	AGM1_HUMAN	PGM3	Phosphoacetylglucosamine mutase		104700	74741.5	91091.4	148751	135330
O95425	A0A6I8PIX7;O95425	SVIL_HUMAN	SVIL	Supervillin	544548	606140	600315	481573	874084	646078
O95433	H0YJU2;G3V438;O95433	AHSA1_HUMAN	AHSA1	Activator of 90 kDa heat shock protein ATPase homolog 1		131774		179464	114048	262429
O95456	O95456;F8WBH7	PSMG1_HUMAN	PSMG1	Proteasome assembly chaperone 1	387646	286217	328498	405546	473701	468196
O95674	O95674	CDS2_HUMAN	CDS2	Phosphatidate cytidylyltransferase 2	281461	440981	300645	318399	318222	467830
O95721	C9JAF7;O95721	SNP29_HUMAN	SNAP29	Synaptosomal-associated protein 29	2402960	1899920	2346570	2636140	2536980	2729120
O95747	O95747;C9JIG9	OXSR1_HUMAN	OXSR1	Serine/threonine-protein kinase OSR1	541745	660616	682312	601074		867715
O95757	D6RJ96;O95757	HS74L_HUMAN	HSPA4L	Heat shock 70 kDa protein 4L	479028		608807	1303180	226655
O95782	O95782	AP2A1_HUMAN	AP2A1	AP-2 complex subunit alpha-1	115432	157128	204094		274814
O95785	B9EGQ5;O95785;A0A669KAV7;M0QXA7;A0A2R8YFV2;A0A669KBH9;A0A669KBG4	WIZ_HUMAN	WIZ	Protein Wiz	240134	296960	232817	401450	495816	149610
O95786	A2A376;A0A7P0TB70;B3KWW1;O95786	DDX58_HUMAN	DDX58	Antiviral innate immune response receptor RIG-I				87355.1
O95793	O95793	STAU1_HUMAN	STAU1	Double-stranded RNA-binding protein Staufen homolog 1	4264410	4675270	4621080	2358220	4859160	4005920
O95810	O95810	CAVN2_HUMAN	CAVIN2	Caveolae-associated protein 2	519599	439662	343120	1536320	1167440	1203130
O95816	O95816	BAG2_HUMAN	BAG2	BAG family molecular chaperone regulator 2	473010	724658	484879	1096910	953089	936171
O95817	C9JFK9;O95817	BAG3_HUMAN	BAG3	BAG family molecular chaperone regulator 3	3847230	4008860	4143370	3569580	3161700	3819140
O95819	C9J840;A0A0D9SEY1;H7C360;G5E948;A0A0D9SG62;E7EN19;H7C0P6;E7EX83;E7ENQ1;O95819;G3XAA2	M4K4_HUMAN	MAP4K4	Mitogen-activated protein kinase kinase kinase kinase 4	3111310	2591400	2808070	4065600	4760850	5243350
O95831	A0A7I2RLJ8;A0A6Q8PFW2;A0A6Q8PFQ8;A0A6Q8PFE1;A0A6Q8PFM5;A0A6Q8PHC0;A0A6Q8PFS4;A0A6Q8PG15;A0A6Q8PF87;A0A7I2PK44;A0A6Q8PHJ9;O95831;A0A6Q8PFA7	AIFM1_HUMAN	AIFM1	Apoptosis-inducing factor 1, mitochondrial	333859	353977	311885		372863	614746
O95865	Q5SSV3;Q5SRR8;O95865;A0A140T971	DDAH2_HUMAN	DDAH2	N(G),N(G)-dimethylarginine dimethylaminohydrolase 2	209050	272607	253209	572395	224049	396773
O95873	O95873	CF047_HUMAN	C6orf47	Uncharacterized protein C6orf47	212606	123690	220377	112531	149401	104879
O95876	E9PFG9;O95876	FRITZ_HUMAN	WDPCP	WD repeat-containing and planar cell polarity effector protein fritz homolog				4347930	5961720
O95881	O95881	TXD12_HUMAN	TXNDC12	Thioredoxin domain-containing protein 12	2459760	2036300	2396060	3631400	4920490	4011200
O95926	O95926	SYF2_HUMAN	SYF2	Pre-mRNA-splicing factor SYF2		247343	208150
O95967	E9PRU1;O95967;H0YET5	FBLN4_HUMAN	EFEMP2	EGF-containing fibulin-like extracellular matrix protein 2	137965	341845		454606		394105
O95983	A0A087WT34;A0A0A0MTS6;A0A087X1H1;K7EIE8;O95983	MBD3_HUMAN	MBD3	Methyl-CpG-binding domain protein 3	38060.7	50235.4	45832.9	56178.9	101788	79007
O95999	A0A087WWW9;O95999	BCL10_HUMAN	BCL10	B-cell lymphoma/leukemia 10	155986	191550	187311	146748	223210	236359
O96005	K7EQQ1;O96005	CLPT1_HUMAN	CLPTM1	Cleft lip and palate transmembrane protein 1	2528460	3533080	2833590	4705270	4739360	5281490
O96011	O96011	PX11B_HUMAN	PEX11B	Peroxisomal membrane protein 11B	288211	212336	286376		539124	348429
O96013	O96013	PAK4_HUMAN	PAK4	Serine/threonine-protein kinase PAK 4	223210	126858	162716
P00167	P00167	CYB5_HUMAN	CYB5A	Cytochrome b5	17290.2	12080.8	19317.4
P00338	F5GXU1;F5GXC7;F5H8H6;F5GXY2;F5H5J4;F5GWW2;F5GZQ4;F5H6W8;F5GYU2;F5GXH2;P00338	LDHA_HUMAN	LDHA	L-lactate dehydrogenase A chain	26618300	27147600	25842800	12386600	11985800	11051000
P00338;P07195	F5H245;Q6ZMR3;A0A5F9ZHM4;G3XAP5;A8MW50;F5H155;A0A3B3IS95;P07864;P00338;P07195;F5H5G7;A0A087WUM2	LDHA_HUMAN;LDHB_HUMAN	LDHA;LDHB	L-lactate dehydrogenase A chain	705907	669609	685342	208867	176759	248104
P00352	Q5SYQ8;Q5SYQ7;P00352;Q5SYQ9	AL1A1_HUMAN	ALDH1A1	Retinal dehydrogenase 1	545322	621568	538810			139269
P00367	P00367	DHE3_HUMAN	GLUD1	Glutamate dehydrogenase 1, mitochondrial	106356	199105	104005	89238.1
P00387	P00387	NB5R3_HUMAN	CYB5R3	NADH-cytochrome b5 reductase 3	337607	333540	511306
P00390	H0YC68;P00390;A0A2R8YF59	GSHR_HUMAN	GSR	Glutathione reductase, mitochondrial	403777	431222	549291	1420090	890504	891763
P00441	P00441	SODC_HUMAN	SOD1	Superoxide dismutase [Cu-Zn]	15597600	16599100	16913100	5041890	4748300	7260840
P00492	P00492	HPRT_HUMAN	HPRT1	Hypoxanthine-guanine phosphoribosyltransferase	58184.3	50024.8	54324	35142.4	42513.8
P00505	P00505	AATM_HUMAN	GOT2	Aspartate aminotransferase, mitochondrial	1254500	1556280	1768650	1259200	751351	1343340
P00519	P00519	ABL1_HUMAN	ABL1	Tyrosine-protein kinase ABL1	95526.4	62851.7	182595
P00533	E9PFD7;P00533	EGFR_HUMAN	EGFR	Epidermal growth factor receptor	382687	510126	407455	116900	159344	160062
P00558	P00558	PGK1_HUMAN	PGK1	Phosphoglycerate kinase 1	15942500	16517300	16771900	7896240	7212860	7031560
P00568	Q5T9B7;P00568	KAD1_HUMAN	AK1	Adenylate kinase isoenzyme 1	6629290	6135350	5493410	3778420	3768310	3106260
P00749	E7ET40;P00749	UROK_HUMAN	PLAU	Urokinase-type plasminogen activator	46103.6	78238.5	76615.2		93313.2	47248.9
P01033	P01033;Q5H9A7;H0Y789	TIMP1_HUMAN	TIMP1	Metalloproteinase inhibitor 1	547100	556041	645608
P01034	P01034	CYTC_HUMAN	CST3	Cystatin-C	391396		308236
P01111	P01111;P01116	RASN_HUMAN	NRAS	GTPase NRas	682189	822343	774970	1052680	1578570	733210
P01242	P01242;A0A087WXJ5	SOM2_HUMAN	GH2	Growth hormone variant					138100	174587
P01266	P01266;E7EVM0;H0YBY1;H0YBR7	THYG_HUMAN	TG	Thyroglobulin	83468.1	96846.9	178251			957264
P01833	P01833	PIGR_HUMAN	PIGR	Polymeric immunoglobulin receptor	9621.1	7816.04
P01889	P01889;D5H3J5;A0A140T951;A0A140T9A9;A0A140T9H3;D9J307;A0A140T9G0;Q2L6G2;Q5SS57;S6AU73;A0A140T9S9	HLAB_HUMAN	HLA-B	HLA class I histocompatibility antigen, B alpha chain	696443	822708	795027	483060	173675	333409
P01889;P04439	P04439;P01889;Q5QT33;A0A0G2JL56;Q5RJ85;A0A0G2JIF2;A0A0G2JIF0;D5H3J5;A0A1W2PSE7;A0A0G2JH50;Q8MH48;A0A1W2PQD0;A0A140T9B7;A0A140T951;A0A1W2PS56;Q5SRN5;A0A140T9A9;Q53YP1;P13747;A0A140T939;A0A140T9H3;A0A140T930;A2BF26;A0A140T9M0;A0A140T9U0;A0A140T912;A0A140T9W3;Q31611;A0A140T9X6;A0A0G2JI36;D9J307;A0A140T9G0;Q5SUL5;A0A140T9B3;A0A0G2JNX1;Q2L6G2;A0A1W2PNZ7;A0A140T9J9;D0EV57;Q5SS57;O78179;A0A140T9C2;Q5RIP…	HLAA_HUMAN;HLAB_HUMAN	HLA-A;HLA-B	HLA class I histocompatibility antigen, B alpha chain		1575750		226274	334731	257153
P01889;P10321	P01889;P10321;Q5QT33;A0A140T951;A0A140T9H5;A0A140TA21;Q53YP1;A0A140T9M5;A0A140T930;A0A140T9L3;A0A140T9M0;O19617;F6U0H7;A0A140T9U0;A2AEA2;A0A140T912;A0A140T9T1;A0A140T9D4;A0A140T9E1;A0A140T921;A0A140T9B3;A0A1W2PNZ7;A0A140T9J9;Q5SS57;O78179;A0A1W2PP77;A0A1W2PRZ0;A0A140T9U8;A0A140T937;A0A140T942;A0A140TA05;A0A1W2PR11;A0A140T9W2;A0A1W2PRX1;A0A140T962	HLAB_HUMAN;HLAC_HUMAN	HLA-B;HLA-C	HLA class I histocompatibility antigen, B alpha chain	1345720	712759	651132	2417100	1769320	1589930
P01920	A0A140T8Z5;A0A140T9Z9;A0A140TA15;Q29967;P01920;A0A140T9R6;A0A0D5XQ77	DQB1_HUMAN	HLA-DQB1	HLA class II histocompatibility antigen, DQ beta 1 chain	571254	564946	213328		979601	875567
P02452	P02452	CO1A1_HUMAN	COL1A1	Collagen alpha-1(I) chain	2382330	2119530	2048320	2189410	2136860	1925920
P02458	P02458	CO2A1_HUMAN	COL2A1	Collagen alpha-1(II) chain	264148	234926	356575	690404	734379	1296700
P02461	P02461	CO3A1_HUMAN	COL3A1	Collagen alpha-1(III) chain	140755		154886
P02511	E9PS12;E9PRA8;P02511;E9PJL7	CRYAB_HUMAN	CRYAB	Alpha-crystallin B chain	1225630	1277810	1505010	2913580	2736220	2015900
P02545	A0A6Q8PFJ0;Q5TCI8;A0A6Q8PHQ9;P02545	LMNA_HUMAN	LMNA	Prelamin-A/C	10955700	10958900	11803500	16643800	14107500	14188400
P02545;P20700;Q03252	E9PBF6;P20700;A0A6Q8PFJ0;Q5TCI8;Q3BDU5;A0A6Q8PHQ9;Q03252;P02545	LMNA_HUMAN;LMNB1_HUMAN;LMNB2_HUMAN	LMNA;LMNB1;LMNB2	Prelamin-A/C	81829.8	101898	119065		146135	323987
P02656	B0YIW2;P02656	APOC3_HUMAN	APOC3	Apolipoprotein C-III	44922.7	47338.8	84326.8	64088.5	68019	93992.6
P02686	H7BYR8;F8WEU6;E9PKX9;H0YEA2;E9PMR5;J3KT34;A8MZH3;J3QL64;E9PNZ1;J3QQK6;H0YF02;F5H7N4;E9PJ72;P02686;J3QKL5	MBP_HUMAN	MBP	Myelin basic protein	273498	157539	72677.5
P02751	P02751	FINC_HUMAN	FN1	Fibronectin	1748350	2538480	1918490	426667	816194	679870
P02765	P02765	FETUA_HUMAN	AHSG	Alpha-2-HS-glycoprotein	72121.1	56867.2	37666.7	239874	101490	147063
P02768	A0A0C4DGB6;H0YA55;H7C013;P02768	ALBU_HUMAN	ALB	Albumin	1533580	1878570	1867650	2561700	2233710	2246880
P02786	P02786;F8WBE5	TFR1_HUMAN	TFRC	Transferrin receptor protein 1		952827		276406	496691
P02792	P02792	FRIL_HUMAN	FTL	Ferritin light chain	3583140	5237920
P02794	G3V192;G3V1D1;P02794	FRIH_HUMAN	FTH1	Ferritin heavy chain	193169	206115	146530		361953	193253
P02795	P02795	MT2_HUMAN	MT2A	Metallothionein-2	15707900	17607400	15423500	10965700	10398600	9516140
P02795;P04731;P80297	P04731;P80297;P80294;P02795;P13640;H3BSF1	MT1A_HUMAN;MT1X_HUMAN;MT2_HUMAN	MT1A;MT1X;MT2A	Metallothionein-2	6328790	6110260	5929050	1168490	781528	830627
P02795;P80297	Q8N339;P04732;P80297;P02795;P13640	MT1X_HUMAN;MT2_HUMAN	MT1X;MT2A	Metallothionein-2	2729990	4589020	2556110	1007900	9246730	794735
P03928	P03928	ATP8_HUMAN	MT-ATP8	ATP synthase protein 8	739048	991937	725982	421281	457124	513969
P04040	P04040	CATA_HUMAN	CAT	Catalase	3994020	3749750	3349340	2881840	2449720	3029260
P04070	E7END6;P04070;E7EU72;E7ENR9;E7EVH6	PROC_HUMAN	PROC	Vitamin K-dependent protein C	26332100		26915800
P04075	J3KPS3;H3BQN4;H3BPS8;H3BUH7;H3BMQ8;H3BR04;P04075;H3BU78	ALDOA_HUMAN	ALDOA	Fructose-bisphosphate aldolase A	193417000	174517000	193694000	82961500	83396200	71489600
P04075;P09972	H3BQN4;H3BPS8;P04075;P09972	ALDOA_HUMAN;ALDOC_HUMAN	ALDOA;ALDOC	Fructose-bisphosphate aldolase A	64946700	81234100	102423000	36863500	32237700	41998200
P04080	A0A1W2PQG6;P04080	CYTB_HUMAN	CSTB	Cystatin-B	2760980	2335410	2929320		904279	793902
P04083	Q5T3N0;P04083	ANXA1_HUMAN	ANXA1	Annexin A1	9427770	8366700	9197810	2916500	4369770	4852510
P04150	Q3MSN4;A0A494C0P1;D6RDA9;P04150	GCR_HUMAN	NR3C1	Glucocorticoid receptor	206933	171300	145673		39441.5	281223
P04179	P04179;F5GYZ5;F5H4R2;F5H3C5	SODM_HUMAN	SOD2	Superoxide dismutase [Mn], mitochondrial	185299	370179	363422	198079	167852	151265
P04181	P04181	OAT_HUMAN	OAT	Ornithine aminotransferase, mitochondrial	709465	630813	746567	1044170	1338710	1243290
P04216	E9PNQ8;E9PIM6;P04216	THY1_HUMAN	THY1	Thy-1 membrane glycoprotein	1402180	1787170	1706900	282900
P04264	P04264	K2C1_HUMAN	KRT1	Keratin, type II cytoskeletal 1		156663		219951	1045930	381404
P04264;P35908	P35908;P04264	K22E_HUMAN;K2C1_HUMAN	KRT1;KRT2	Keratin, type II cytoskeletal 1					242592	374480
P04406	P04406;E7EUT5	G3P_HUMAN	GAPDH	Glyceraldehyde-3-phosphate dehydrogenase	224383000	214606000	210671000	95295200	93322800	72927500
P04439	P04439;A0A0G2JL56;A0A0G2JIF2;A0A1W2PSE7;Q9GJ45;Q53Z42;A0A1W2PS39;Q5SRN5;A0A140T975;Q5RJ27;A0A1W2PRT9;A0A140T933;A0A0G2JI36;Q5SUL5;A0A140T913;A0A1W2PS24;A0A140T9X5;A0A140T9I0;A0A140T955;Q5SRN7	HLAA_HUMAN	HLA-A	HLA class I histocompatibility antigen, A alpha chain	974841	826603	1047030	1059900	1286290	728023
P04439;P10321	P04439;P10321;Q5QT33;A0A0G2JL56;A0A0G2JIF2;A0A0G2JIF0;A0A1W2PSE7;A0A0G2JH50;Q9GJ45;Q53Z42;A0A1W2PQD0;A0A1W2PS39;A0A140T9H5;A0A1W2PS56;Q5SRN5;A0A140T975;Q5RJ27;A0A1W2PRT9;A0A140T930;A0A1W2PR61;A2BF26;O19617;A0A140T933;A2AEA2;A0A140T912;A0A0G2JI36;A0A140T921;Q5SUL5;A0A140T9B3;A0A1W2PQS8;A0A0G2JPD3;A0A140T9J9;O78179;Q5RIP0;A0A140T8W8;A0A140T941;A0A140T913;A0A1W2PS24;A0A140T8Y4;A0A1W2PP77;A0A1W2PRZ0;…	HLAA_HUMAN;HLAC_HUMAN	HLA-A;HLA-C	HLA class I histocompatibility antigen, A alpha chain	545558	639572	448368	850570	829128	696135
P04731	P04731	MT1A_HUMAN	MT1A	Metallothionein-1A	224464	268655	290070
P04792	A0A6Q8PGK1;P04792	HSPB1_HUMAN	HSPB1	Heat shock protein beta-1	84373000	87752000	86392000	109003000	109366000	114968000
P04843	P04843;F8WF32	RPN1_HUMAN	RPN1	Dolichyl-diphosphooligosaccharide--protein glycosyltransferase subunit 1	2963190	2643570	2716810	1405440	1783310	1837390
P04844	Q5JYR7;P04844	RPN2_HUMAN	RPN2	Dolichyl-diphosphooligosaccharide--protein glycosyltransferase subunit 2	600919	817488	432572
P04908;Q6FI13;Q7L7L0	A0A0U1RR32;A0A0U1RRH7;Q93077;Q7L7L0;H0YFX9;Q6FI13;Q99878;P0C0S8;Q9BTM1;P20671;Q96KK5;Q16777;P04908	H2A1B_HUMAN;H2A2A_HUMAN;H2A3_HUMAN	H2AC18;H2AC4;H2AW	Histone H2A type 1-B/E	51110700	56808000	41106900	4446420	6954390	4585840
P04908;Q7L7L0	Q93077;Q7L7L0;P04908	H2A1B_HUMAN;H2A3_HUMAN	H2AC4;H2AW	Histone H2A type 1-B/E	1598280	2866400	2499720		958571	504165
P05023	Q5TC02;Q5TC01;P05023	AT1A1_HUMAN	ATP1A1	Sodium/potassium-transporting ATPase subunit alpha-1	683081	692073	631647		784165	895971
P05062	A0A3B3IS80;A0A087WXX2;P05062	ALDOB_HUMAN	ALDOB	Fructose-bisphosphate aldolase B	21615.1	19547.6
P05106	H3BM21;P05106;I3L4X8	ITB3_HUMAN	ITGB3	Integrin beta-3	322647	376203	358220		204752	130180
P05114	H7BXJ5;F2Z2Y5;A0A494C035;F2Z2W6;P05114	HMGN1_HUMAN	HMGN1	Non-histone chromosomal protein HMG-14	5464670	4627880	5751670	7069250	8502920	7955890
P05141	P05141	ADT2_HUMAN	SLC25A5	ADP/ATP translocase 2	11237200	12168300	8647940	16821400	17871100	23041200
P05141;P12235;P12236	V9GYG0;P12235;P12236;Q9H0C2;P05141	ADT1_HUMAN;ADT2_HUMAN;ADT3_HUMAN	SLC25A4;SLC25A5;SLC25A6	ADP/ATP translocase 2	23681800	28828800	26252600	16549000	23270000	18802100
P05141;P12236	P12236;P05141	ADT2_HUMAN;ADT3_HUMAN	SLC25A5;SLC25A6	ADP/ATP translocase 2	12415500	3135180	5439010	1869050	2340120	6493820
P05181	H0Y593;H0Y7H4;P05181	CP2E1_HUMAN	CYP2E1	Cytochrome P450 2E1	253369
P05186	P05186	PPBT_HUMAN	ALPL	Alkaline phosphatase, tissue-nonspecific isozyme	986368	1052400	1422600	478978	538662	675654
P05198	P05198	IF2A_HUMAN	EIF2S1	Eukaryotic translation initiation factor 2 subunit 1	228961	237080	199567	361357	440475	608261
P05204	P05204	HMGN2_HUMAN	HMGN2	Non-histone chromosomal protein HMG-17	42329000	28871700	40415500	12422400	13234500	17072300
P05386	P05386	RLA1_HUMAN	RPLP1	60S acidic ribosomal protein P1	4908090	5160500	4784030	6525480	7841510	8114100
P05386;P05387	P05386;P05387;H0YDD8	RLA1_HUMAN;RLA2_HUMAN	RPLP1;RPLP2	60S acidic ribosomal protein P1	414777	497134	385752		253779	127663
P05387	P05387	RLA2_HUMAN	RPLP2	60S acidic ribosomal protein P2	21523400	18460700	20624100	6497680	5124430	4433430
P05388;Q8NHW5	F8VRK7;P05388;Q8NHW5;F8VZS0;F8VU65;G3V210;F8VQY6;F8VWS0;F8VS58	RLA0L_HUMAN;RLA0_HUMAN	RPLP0;RPLP0P6	60S acidic ribosomal protein P0	909899	722620	730281		877825	402716
P05412	P05412	JUN_HUMAN	JUN	Transcription factor AP-1	1325230	2178660	2120680	1475740	1571610	1937340
P05455	P05455	LA_HUMAN	SSB	Lupus La protein	314164	492704	569873	400174	291174	472334
P05556	E7EQW5;H7C4K3;A0A7I2V348;A0A7I2V5Z8;E7EUI6;Q5T3E6;A0A7I2V2F9;C9JPK5;P05556;A0A7I2V5T3;E9PLR6	ITB1_HUMAN	ITGB1	Integrin beta-1	17217400	14475500	14412700	9777490	8886710	7150190
P05997	A0A087WYX9;P05997	CO5A2_HUMAN	COL5A2	Collagen alpha-2(V) chain	196351	198110	120428
P06396	A0A0A0MS51;A0A0A0MT01;P06396	GELS_HUMAN	GSN	Gelsolin	4361510	4087430	4295940	1179760	1895790	3152860
P06454	P06454;B8ZZQ6	PTMA_HUMAN	PTMA	Prothymosin alpha	32702200	105417000	90175200	438578000	235519000	730868000
P06576	H0YH81;F8W079;P06576	ATPB_HUMAN	ATP5F1B	ATP synthase subunit beta, mitochondrial	408225	832652	583559	574677	991993	665952
P06703	R4GN98;P06703	S10A6_HUMAN	S100A6	Protein S100-A6	28937000	27890200	26467000	12687600	12771000	11780700
P06730	P06730;D6RFJ3	IF4E_HUMAN	EIF4E	Eukaryotic translation initiation factor 4E	294371	284908	269178	203577	229691	180548
P06733	K7ERS8;A0A2R8Y879;K7EM90;A0A2R8YEM5;P06733	ENOA_HUMAN	ENO1	Alpha-enolase	34601300	33664400	37668000	12933800	15637900	12905800
P06733;P09104	K7ERS8;A0A2R8YEG5;A0A2R8Y879;F5H0C8;K7EM90;F5H1C3;A0A2R8YEM5;P06733;P09104;A0A2R8Y798;A0A2R8Y6G6	ENOA_HUMAN;ENOG_HUMAN	ENO1;ENO2	Alpha-enolase	1357910	2796700		5345160	3652350	4517490
P06733;P09104;P13929	E5RI09;A0A2R8Y879;K7EKN2;K7EM90;K7EPM1;A0A2R8YEM5;E5RG95;P06733;P13929;P09104;E5RGZ4;A0A2R8Y6G6	ENOA_HUMAN;ENOB_HUMAN;ENOG_HUMAN	ENO1;ENO2;ENO3	Alpha-enolase	40713700	60840100	12578800	28799100	40276100	35222300
P06744	K7ERC6;K7EP41;K7EPY4;P06744;A0A2R8Y6C7;A0A0J9YXM3;A0A0J9YXP8;K7ENA0	G6PI_HUMAN	GPI	Glucose-6-phosphate isomerase	1717480	1532590	1750570	1065550	679381	918244
P06748	A0A7I2YQC0;E5RI98;A0A7I2V5S2;P06748	NPM_HUMAN	NPM1	Nucleophosmin	34474600	37561200	38778000	32113800	33049600	34244800
P06753	J3KN67;A0A2R2Y2Q3;P06753;A0A087WWU8;A0A494C0P6	TPM3_HUMAN	TPM3	Tropomyosin alpha-3 chain	10324500	4883600	10589600	7984100	6487580	16279900
P06753;P07951	A7XZE4;J3KN67;A0A2R2Y2Q3;P06753;A0A087WWU8;A0A2R8Y6A3;U3KQK2;A0A494C034;Q5TCU3;P07951	TPM2_HUMAN;TPM3_HUMAN	TPM2;TPM3	Tropomyosin alpha-3 chain	83838.6	98145		208871	195526	196583
P06753;P07951;P09493;P67936	H0YKJ4;A7XZE4;H0YL42;H0YK48;J3KN67;B7Z596;A0A2R2Y2Q3;A0A2R8YGX3;A0A2R8Y5V9;P09493;P67936;P06753;A0A087WWU8;A0A494BZZ2;A0A2R8YH90;A0A2R8YE05;A0A494C0P6;H7BYY1;A0A494C0V8;A0A0S2Z4G6;A0A2R8YEU4;U3KQK2;F5H7S3;H0YKX5;Q5TCU3;Q6ZN40;K7ENT6;P07951;A0A2R8YHD2;A0A5F9UN72	TPM1_HUMAN;TPM2_HUMAN;TPM3_HUMAN;TPM4_HUMAN	TPM1;TPM2;TPM3;TPM4	Tropomyosin alpha-3 chain	78259400	69496300	78336500	51993200	62147300	55577300
P06753;P09493	J3KN67;A0A2R2Y2Q3;P09493;P06753;D6RGJ6;A0A494C0P6;A0A0S2Z4G6;H0YKP3;A0A087WTJ7;Q6ZN40	TPM1_HUMAN;TPM3_HUMAN	TPM1;TPM3	Tropomyosin alpha-3 chain	9797.62	655946	7323.29		960892
P06753;P67936	A0A2R8YGX3;A0A2R8Y5V9;P67936;P06753;A0A2R8YH90;A0A2R8YE05;A0A2R8YEU4;K7EPB9;K7ENT6;A0A2R8YHD2;A0A5F9UN72	TPM3_HUMAN;TPM4_HUMAN	TPM3;TPM4	Tropomyosin alpha-3 chain	14961200	16110900	14959900	4217810	3072690	3119420
P06756	P06756	ITAV_HUMAN	ITGAV	Integrin alpha-V	282152	267986	341000	167503	296141	244176
P06899	P62807;P06899;O60814;P57053;Q16778	H2B1J_HUMAN	H2BC11	Histone H2B type 1-J	9043040	7133290	7406110	11689400	11355600	12478600
P06899;P23527;P33778;Q8N257	Q6DRA6;P06899;Q6DN03;P33778;Q16778;Q8N257;P23527	H2B1B_HUMAN;H2B1J_HUMAN;H2B1O_HUMAN;H2B3B_HUMAN	H2BC11;H2BC17;H2BC3;H2BU1	Histone H2B type 1-J	17017800	10614500	18276800	2720390	2051770	1706340
P07093	P07093	GDN_HUMAN	SERPINE2	Glia-derived nexin	71363.1	78610.9	381787		191900	227146
P07108	P07108	ACBP_HUMAN	DBI	Acyl-CoA-binding protein	11806900	12965200	12348400	19866000	25360100	21678100
P07195	A0A5F9ZHM4;C9J7H8;A8MW50;A0A3B3IS95;F5H793;P07195	LDHB_HUMAN	LDHB	L-lactate dehydrogenase B chain	3891900	4617110	4206650	2861610	2111330	2351630
P07197	E7ESP9;P07197	NFM_HUMAN	NEFM	Neurofilament medium polypeptide	250842	588322	160143	2140850	492540	407615
P07197;P08670;P17661	B0YJC4;E7ESP9;B0YJC5;Q16352;P07197;P08670;P17661;E7EMV2	DESM_HUMAN;NFM_HUMAN;VIME_HUMAN	DES;NEFM;VIM	Neurofilament medium polypeptide	1665010	1324040	1711300	1788880	1968230	1693940
P07203	A0A2R8Y6B6;P07203	GPX1_HUMAN	GPX1	Glutathione peroxidase 1	1403050	1441100	1575250	2973360	2608250	2665620
P07204	P07204	TRBM_HUMAN	THBD	Thrombomodulin	48527.6	32465.3
P07237	A0A7P0T8J3;I3L0S0;B3KTQ9;A0A7P0TA97;A0A7P0TA71;A0A7P0TA35;H7BZ94;A0A7P0T8C0;I3L3P5;H0Y3Z3;I3L4M2;A0A7P0T9K9;A0A7P0TB26;A0A7P0T8X1;P07237	PDIA1_HUMAN	P4HB	Protein disulfide-isomerase	7389030	7142760	8562940	4843640	6349370	4904570
P07305	P07305	H10_HUMAN	H1-0	Histone H1.0	6374690	6450230	5375660	1481760	2635640	2993950
P07311	G3V2U7;P07311	ACYP1_HUMAN	ACYP1	Acylphosphatase-1	443581	364252	442372
P07332	E7ENM8;P07332	FES_HUMAN	FES	Tyrosine-protein kinase Fes/Fps	31520
P07339	A0A1B0GW44;A0A1B0GWE8;A0A1B0GU92;H7C469;A0A1B0GVD5;C9JH19;A0A1B0GV23;F8W787;A0A1B0GU03;P07339	CATD_HUMAN	CTSD	Cathepsin D	582487	898501	849487	483138	189451	499589
P07355	H0YNB8;H0YMT9;H0YMD9;H0YKX9;H0YLV6;H0YKS4;H0YKN4;H0YKV8;H0YMM1;A0A7I2V4P4;H0YKL9;H0YMU9;H0YN42;H0YMD0;A6NMY6;P07355;H0YKZ7	ANXA2_HUMAN	ANXA2	Annexin A2	22480800	22876200	22165000	11768300	11739800	12814400
P07437	P07437;Q5JP53;Q5ST81	TBB5_HUMAN	TUBB	Tubulin beta chain	4038290	4465490	2665000	13217800	12914500	11510500
P07437;P68371	P04350;P07437;Q5JP53;P68371;Q5ST81	TBB4B_HUMAN;TBB5_HUMAN	TUBB;TUBB4B	Tubulin beta chain	499636	497250	643182	1302590	1476410	877211
P07437;P68371;Q13509	Q13885;P07437;Q9BVA1;A0A0B4J269;Q5JP53;G3V2A3;Q13509;P68371;Q5ST81	TBB3_HUMAN;TBB4B_HUMAN;TBB5_HUMAN	TUBB;TUBB3;TUBB4B	Tubulin beta chain	2588660	3075730	2580660	7383600	7337640	6815230
P07437;P68371;Q13509;Q9BUF5	Q5SQY0;Q9H4B7;Q13885;A6NNZ2;P04350;P07437;Q9BVA1;Q9BUF5;A0A0B4J269;K7ESM5;Q5JP53;A0A075B736;Q13509;Q3ZCM7;P68371;Q5ST81	TBB3_HUMAN;TBB4B_HUMAN;TBB5_HUMAN;TBB6_HUMAN	TUBB;TUBB3;TUBB4B;TUBB6	Tubulin beta chain	2326310	897784	1305420	2413690	3190220	3694010
P07437;P68371;Q9BUF5	Q5SQY0;Q13885;A6NNZ2;P04350;P07437;Q9BVA1;Q9BUF5;K7ESM5;Q5JP53;A0A075B736;Q3ZCM7;P68371;Q5ST81	TBB4B_HUMAN;TBB5_HUMAN;TBB6_HUMAN	TUBB;TUBB4B;TUBB6	Tubulin beta chain	981808	880274	904331	1828750		1627070
P07437;Q13509	G3V2R8;G3V3W7;Q13885;P07437;Q9BVA1;G3V2N6;G3V3J6;G3V5W4;G3V4U2;G3V3R4;Q13509	TBB3_HUMAN;TBB5_HUMAN	TUBB;TUBB3	Tubulin beta chain	6305160	2992370	2946340	21223500	10683200	8742900
P07602	P07602;C9JIZ6	SAP_HUMAN	PSAP	Prosaposin		31204.3
P07686	P07686	HEXB_HUMAN	HEXB	Beta-hexosaminidase subunit beta	308521	461129	468023		271182
P07711	A0A7I2YQA2;A0A7I2V2H7;A0A7I2V5M3;Q5T8F0;A0A7I2YQB5;P07711	CATL1_HUMAN	CTSL	Procathepsin L	3665340	3584260	3341270	2664610	2189020	2369780
P07737	P07737;K7EJ44	PROF1_HUMAN	PFN1	Profilin-1	376541000	372150000	334711000	276174000	259195000	241085000
P07741	H3BQF1;H3BQB1;H3BSW3;H3BQZ9;P07741	APT_HUMAN	APRT	Adenine phosphoribosyltransferase	295640	495650	334226	326071	384465	541142
P07814	P07814	SYEP_HUMAN	EPRS1	Bifunctional glutamate/proline--tRNA ligase	811704	849575	732364	944068	571230	3172330
P07858	E9PSG5;E9PCB3;E9PHZ5;A0A7I2V440;A0A7I2V668;E9PLY3;E9PKQ7;E9PQM1;A0A7I2V4S6;A0A7I2V2J1;E9PNL5;A0A7I2V302;A0A7I2YQK9;A0A7P0NGZ6;E9PR21;A0A7I2V4Z9;E9PS78;P07858	CATB_HUMAN	CTSB	Cathepsin B	15376100	18334900	19742300	24479900	38814500	39275100
P07900	P07900	HS90A_HUMAN	HSP90AA1	Heat shock protein HSP 90-alpha	675933	669303	752716
P07900;P08238	Q14568;P08238;Q58FF8;P07900	HS90A_HUMAN;HS90B_HUMAN	HSP90AA1;HSP90AB1	Heat shock protein HSP 90-alpha	1165090	1218270	1399040	352128	1195300	1707720
P07910	G3V2Q1;G3V576;B4DSU6;G3V4C1;G3V251;B4DY08;G3V555;G3V3K6;G3V5X6;B2R5W2;G3V4W0;G3V575;P07910	HNRPC_HUMAN	HNRNPC	Heterogeneous nuclear ribonucleoproteins C1/C2	34410800	33945600	31013200	24647600	32449700	27521400
P07910;Q86SE5	G3V2Q1;G3V576;G3V4C1;E5RJ39;G3V2D6;B4DY08;B3KT61;B2R5W2;G3V4W0;G3V5V7;Q86SE5;P07910	HNRPC_HUMAN;RALYL_HUMAN	HNRNPC;RALYL	Heterogeneous nuclear ribonucleoproteins C1/C2	408536	371803
P07919	P07919	QCR6_HUMAN	UQCRH	Cytochrome b-c1 complex subunit 6, mitochondrial	1647330	1956410	1634710	2864100	2388310	2697200
P07942	G3XAI2;A0A7I2V4J9;P07942	LAMB1_HUMAN	LAMB1	Laminin subunit beta-1	405113	275236	436224
P07951	A7XZE4;Q5TCU3;P07951	TPM2_HUMAN	TPM2	Tropomyosin beta chain	989794	711715	1125900			112746
P07951;P09493	A7XZE4;P09493;A0A0S2Z4G6;H0YKP3;H0YKX5;Q5TCU3;Q6ZN40;P07951	TPM1_HUMAN;TPM2_HUMAN	TPM1;TPM2	Tropomyosin beta chain	7048640	5241820	5407590	4547580	4101800	4635700
P07951;P67936	A7XZE4;A0A2R8YGX3;A0A2R8Y5V9;P67936;A0A2R8YH90;A0A2R8YE05;A0A2R8YEU4;U3KQK2;Q5TCU3;K7ENT6;P07951;A0A2R8YHD2;A0A5F9UN72	TPM2_HUMAN;TPM4_HUMAN	TPM2;TPM4	Tropomyosin beta chain	33315200	35039600	1478720	6144350	17403600	15068100
P07954	P07954	FUMH_HUMAN	FH	Fumarate hydratase, mitochondrial	831709	1117200	1189130	1548800	1792990	2730710
P08047	H3BVI2;P08047;H3BUU5	SP1_HUMAN	SP1	Transcription factor Sp1	80084.8	90181	102284	130699	100203	212567
P08123	A0A087WTA8;P08123	CO1A2_HUMAN	COL1A2	Collagen alpha-2(I) chain	2482300	3052680	2535180	2621890	2545410	2077690
P08133	E5RK69;P08133	ANXA6_HUMAN	ANXA6	Annexin A6	796217	887011	1097270	511246	555389	635451
P08134	P08134;E9PQH6;Q5JR08	RHOC_HUMAN	RHOC	Rho-related GTP-binding protein RhoC	594487	891265	336060			262573
P08134;P61586	Q5JR05;Q5JR07;P61586;P08134;C9JNR4;E9PQH6;Q5JR08;C9JX21;A0A7I2V3G1	RHOA_HUMAN;RHOC_HUMAN	RHOA;RHOC	Rho-related GTP-binding protein RhoC	1315870	1682960	1494500	85835.1
P08138	P08138	TNR16_HUMAN	NGFR	Tumor necrosis factor receptor superfamily member 16			86204
P08195	A0A7P0Z4P5;A0A7P0T8F1;A0A7P0Z4A0;H0YH36;F5H0E2;F5GZS6;A0A7P0TAT7;A0A7P0T9F7;A0A7P0TBF8;F5H867;A0A7P0TAS6;A0A7P0T8U7;A0A7P0T853;A0A7P0TAN7;P08195;J3KPF3;H0YFS2	4F2_HUMAN	SLC3A2	4F2 cell-surface antigen heavy chain	334372	421297	399600		627419
P08237	P08237;A0A2R8Y891;F8VZI0	PFKAM_HUMAN	PFKM	ATP-dependent 6-phosphofructokinase, muscle type	625349	578402	684234	610136	283355	437254
P08238	P08238;Q58FF7	HS90B_HUMAN	HSP90AB1	Heat shock protein HSP 90-beta	662171	713235	590863	953753	877489	827745
P08240	P08240	SRPRA_HUMAN	SRPRA	Signal recognition particle receptor subunit alpha	1479490	1686170	1671830	778560	666146	1530010
P08572	A0A3B3ITQ8;A2A352;P08572;A0A3B3IRV2	CO4A2_HUMAN	COL4A2	Collagen alpha-2(IV) chain	71099.7	101499	105195	203675	345896
P08579	P08579	RU2B_HUMAN	SNRPB2	U2 small nuclear ribonucleoprotein B''	1395350	1905950	1586810	1792030	1418580	1981820
P08621	P08621	RU17_HUMAN	SNRNP70	U1 small nuclear ribonucleoprotein 70 kDa	124285	889766	834513	547084	1757570	1676960
P08648	P08648	ITA5_HUMAN	ITGA5	Integrin alpha-5	293369	304339	250105
P08670	B0YJC4;A0A1B0GVG8;A0A1B0GTT5;P08670	VIME_HUMAN	VIM	Vimentin	457559000	493231000	464371000	500222000	500602000	506512000
P08670;P08729	B0YJC4;B4DIR1;K7EJU1;K7EKH9;A0A1X7SBR3;U3KPR1;F8W0C6;Q14533;Q9NSB2;K7ELP4;F8VUG2;A0A1W2PR46;A0A1X7SCE1;A0A087X106;Q8IWY7;F8W1U3;A0A1B0GTT5;P05787;Q8N1N4;Q5XKE5;P04259;P48668;P08729;P14136;O95678;P12035;P13647;O43790;P78385;P78386;P02538;P08670;Q01546	K2C7_HUMAN;VIME_HUMAN	KRT7;VIM	Vimentin	3087920	2647300	3129310	6120670	4834980	5309830
P08670;P08729;P17661	B0YJC4;B0YJC5;P41219;Q9NSB2;H7C5W5;P05787;P08729;P08670;P17661	DESM_HUMAN;K2C7_HUMAN;VIME_HUMAN	DES;KRT7;VIM	Vimentin	4726130	3529340	4383660		3407900	4175380
P08670;P17661	B0YJC4;A0A1B0GTT5;P08670;P17661	DESM_HUMAN;VIME_HUMAN	DES;VIM	Vimentin	3950760	4260760		50622900	53088300	51009700
P08708	H0YN88;H3BNC9;P08708;H0YN73;A0A075B716;A0A0J9YYC4	RS17_HUMAN	RPS17	40S ribosomal protein S17	3305980	3155810	2993080	10745300	13426200	15833300
P08729	P08729	K2C7_HUMAN	KRT7	Keratin, type II cytoskeletal 7	360376	534094	775883	723471	865710	1186940
P08758	D6RBE9;E9PHT9;D6RCN3;P08758	ANXA5_HUMAN	ANXA5	Annexin A5	19169900	19415800	19189600	10241500	10628200	11064200
P08865	A0A0C4DG17;P08865;C9J9K3	RSSA_HUMAN	RPSA	40S ribosomal protein SA	504555	963266	1003720	582097	817565	322330
P09001	P09001;E9PF06;E7ETU7;H0Y9G6	RM03_HUMAN	MRPL3	39S ribosomal protein L3, mitochondrial	119170	611571	107054	79989.6	123853
P09012	M0R2B8;P09012;M0QXK2;M0R0G9;M0R268;M0R221	SNRPA_HUMAN	SNRPA	U1 small nuclear ribonucleoprotein A	1749880	1270380	1382770	528801	635078	519418
P09038	A0A0A0MQV6;P09038	FGF2_HUMAN	FGF2	Fibroblast growth factor 2	6490060	6085020	7280810	3734680	1478220	2642210
P09104	F5H0C8;P09104	ENOG_HUMAN	ENO2	Gamma-enolase	2763410	3653690	3729530	4401000	5833560	7207940
P09110	C9JDE9;P09110;H0Y4D4;H7C131	THIK_HUMAN	ACAA1	3-ketoacyl-CoA thiolase, peroxisomal	306904	153365	115726
P09132	A0A087WWU9;D6RBG4;P09132;A0A2R8Y4M3;A0A2U3TZN1;A0A087WYR0	SRP19_HUMAN	SRP19	Signal recognition particle 19 kDa protein	602825	974231	841992	1108780	888226	1233990
P09211	A8MX94;P09211	GSTP1_HUMAN	GSTP1	Glutathione S-transferase P	4979970	5174210	4984460	3578420	3392960	2934470
P09234	P09234;A0A0A0MRR7	RU1C_HUMAN	SNRPC	U1 small nuclear ribonucleoprotein C	287492	228581	293415	49256.9	24564	10279
P09382	F8WEI7;P09382	LEG1_HUMAN	LGALS1	Galectin-1	391061000	436159000	435866000	251849000	285268000	263274000
P09417	D6RHJ7;D6RGG7;B7Z415;P09417	DHPR_HUMAN	QDPR	Dihydropteridine reductase	1027350	590906	877776	3308800		1387870
P09429	Q5T7C4;P09429	HMGB1_HUMAN	HMGB1	High mobility group protein B1	18884800	17716000	20028400	9799750	9612790	10639400
P09429;P23497	P23497;Q5T7C4;B2RPK0;P09429	HMGB1_HUMAN;SP100_HUMAN	HMGB1;SP100	High mobility group protein B1	503093	416187		46722	34350
P09429;P23497;P26583	P23497;P26583;P09429	HMGB1_HUMAN;HMGB2_HUMAN;SP100_HUMAN	HMGB1;HMGB2;SP100	High mobility group protein B1	62778600	52543200	62315700	36892600	40861400	24798900
P09429;P26583	P26583;D6R9A6;Q5T7C4;B2RPK0;P09429	HMGB1_HUMAN;HMGB2_HUMAN	HMGB1;HMGB2	High mobility group protein B1	14024600	9115610	13449100	3498500	4185950	1503000
P09455	A0A0A0MQT0;P09455	RET1_HUMAN	RBP1	Retinol-binding protein 1	58705.8	24352.7
P09486	F5GY03;P09486	SPRC_HUMAN	SPARC	SPARC	465051	559710	471430		276649	386221
P09493	H0YKJ4;H0YK48;B7Z596;A0A494C0I0;P09493;A0A494BZZ2;H7BYY1;A0A494C0V8;A0A0S2Z4G6;F5H7S3;Q6ZN40	TPM1_HUMAN	TPM1	Tropomyosin alpha-1 chain	8011430	8598180	9501820	3399190	3725820	2443920
P09496	C9J8P9;P09496	CLCA_HUMAN	CLTA	Clathrin light chain A	4879840	5040070	4190410	4895280	5653570	5475440
P09497	D6RJD1;P09497	CLCB_HUMAN	CLTB	Clathrin light chain B	4326720	4499080	3978330	6220780	5556190	5290240
P09601	A0A7I2V3I1;A0A7I2V277;B1AHA8;P09601	HMOX1_HUMAN	HMOX1	Heme oxygenase 1	4016720	3632650	3348700	6048420	4908690	8188130
P09622	E9PEX6;P09622	DLDH_HUMAN	DLD	Dihydrolipoyl dehydrogenase, mitochondrial	2864210	2611490	3078300	4866230	4518440	3842950
P09651	A0A7I2V2M7;H0YH80;A0A7I2V459;A0A7I2V3W0;A0A7I2YQX9;A0A7I2V3K5;A0A7I2V5N7;A0A7I2V666;A0A7I2V453;A0A7I2V5P1;A0A7I2V360;F8W6I7;A0A7I2V4F8;A0A7I2V2R4;A0A7I2V2X1;A0A7I2V3U8;A0A7I2V4P7;A0A7I2V2F1;A0A7I2V334;A0A7I2V661;A0A7I2V4E2;A0A7I2V2Q7;A0A7I2V520;A0A7I2YQY2;P09651;A0A7I2V3R8	ROA1_HUMAN	HNRNPA1	Heterogeneous nuclear ribonucleoprotein A1	18139200	17982700	18010300	12044700	17079600	14987300
P09651;P22626	F8VTQ5;A0A7I2V4I6;A0A7I2V4N1;A0A024RA28;A0A7I2V3W0;A0A7I2YQX9;P22626;Q32P51;A0A7I2V3P1;A0A7I2V4N0;A0A7I2V323;F8W6I7;A0A2R8Y4L2;A0A7I2V4S4;A0A087WUI2;A0A7I2V3P7;A0A7I2V5U9;A0A7I2V2L6;F8VZ49;P09651;A0A7I2YQN4;A0A7I2V3R8	ROA1_HUMAN;ROA2_HUMAN	HNRNPA1;HNRNPA2B1	Heterogeneous nuclear ribonucleoprotein A1	4751320	7423750	6045550	783299	458723	420346
P09651;P51991	A0A7I2V402;F8VTQ5;A0A7I2V3W0;A0A7I2YQX9;A0A7I2V5D8;Q32P51;F8W6I7;A0A2R8Y4L2;A0A7I2V4J6;A0A7I2V5U9;A0A7I2V2L6;A0A7I2V4G0;F8VZ49;P51991;P09651;A0A7I2V2R3;A0A7I2V3R8	ROA1_HUMAN;ROA3_HUMAN	HNRNPA1;HNRNPA3	Heterogeneous nuclear ribonucleoprotein A1	3065120	3408740	3485810
P09661	P09661;H0YKK0	RU2A_HUMAN	SNRPA1	U2 small nuclear ribonucleoprotein A'	785124	540891	974946	2679890	1742930	2209380
P09669	P09669	COX6C_HUMAN	COX6C	Cytochrome c oxidase subunit 6C	5650500	5693470	6400780	13819100	14639300	14041700
P09874	P09874;A0A7I2V5E9;A0A7I2V3E1;A0A7I2V625	PARP1_HUMAN	PARP1	Poly [ADP-ribose] polymerase 1	1002920	832604	953685	1354210	1733660	769056
P09936	P09936;D6RF53;D6R974;D6R956;D6RE83	UCHL1_HUMAN	UCHL1	Ubiquitin carboxyl-terminal hydrolase isozyme L1	3778450	5749330	3720940	4819690	4539870	4408350
P09972	J3QKP5;K7EKH5;A8MVZ9;P09972;C9J8F3;J3KSV6	ALDOC_HUMAN	ALDOC	Fructose-bisphosphate aldolase C	1128330	921441	1358320	1609660	1295480	1584200
P0C0S5;Q71UI9	C9J0D1;A0A494C189;Q71UI9;P0C0S5	H2AV_HUMAN;H2AZ_HUMAN	H2AZ1;H2AZ2	Histone H2A.Z	5830140	5846220	5892530	284656	3789800	913286
P0C7P4;P47985	P0C7P4;P47985	UCRIL_HUMAN;UCRI_HUMAN	UQCRFS1;UQCRFS1P1	Putative cytochrome b-c1 complex subunit Rieske-like protein 1	2282170	997387	1606200	2623930	2013790	1651290
P0CAP2	E9PP13;P0CAP2	GRL1A_HUMAN	POLR2M	DNA-directed RNA polymerase II subunit GRINL1A	129591	173127	154607		153056
P0CG12	P0CG12	DERPC_HUMAN	DERPC	Decreased expression in renal and prostate cancer protein		44071.6
P0CG34;P0CG35	A0A087X1C1;P0CG35;H3BU88;P0CG34	TB15A_HUMAN;TB15B_HUMAN	TMSB15A;TMSB15B	Thymosin beta-15A	1116570	1055220	1000080	645977		842975
P0CG38;P0CG39;Q6S8J3	P0CG39;Q6S8J3;P0CG38;Q9BYX7	POTEE_HUMAN;POTEI_HUMAN;POTEJ_HUMAN	POTEE;POTEI;POTEJ	POTE ankyrin domain family member I			1903190	803352	2761530	3529850
P0CG40	P0CG40	SP9_HUMAN	SP9	Transcription factor Sp9	6039370	3182680	4378830	3126800	1739420	4355110
P0CW19;P0CW20	A0A0J9YXC7;P0CW20;P0CW19;F8WC86	LIMS3_HUMAN;LIMS4_HUMAN	LIMS3;LIMS4	LIM and senescent cell antigen-like-containing domain protein 3	412510	433191	379526
P0DI83	A0A1B0GTQ2;P0DI83;A0A1B0GWB1;A0A1C7CYW6	NARR_HUMAN	RAB34	Ras-related protein Rab-34, isoform NARR	81463.3		87983.9	80610
P0DJ07	A0A0A0MSK2;P0DJ07	PT100_HUMAN	PET100	Protein PET100 homolog, mitochondrial	671379	299383	335552	482381	687391	1241320
P0DJD0;P0DJD1	P0DJD1;A0A1W2PNU4;F8VYC4;A0A286YES2;P0DJD0	RGPD1_HUMAN;RGPD2_HUMAN	RGPD1;RGPD2	RANBP2-like and GRIP domain-containing protein 1		15288.7
P0DMV8;P0DMV9	Q53FA3;P34931;V9GZ37;A0A0G2JIW1;P0DMV8;P0DMV9	HS71A_HUMAN;HS71B_HUMAN	HSPA1A;HSPA1B	Heat shock 70 kDa protein 1A	995439	1251900	1190790	772625	1369080	854291
P0DN76;Q01081;Q8WU68	Q01081;P0DN76;K7EJM7;K7EJH3;M0QYK5;A0A1B0GW87;Q8WU68;M0R2N4	U2AF1_HUMAN;U2AF4_HUMAN;U2AF5_HUMAN	U2AF1;U2AF1L4;U2AF1L5	Splicing factor U2AF 35 kDa subunit-like protein	103128	230103	291530	897103	1110630	1576900
P0DP23;P0DP24;P0DP25	M0QZ52;G3V479;P0DP24;P0DP25;P0DP23;F8WBR5	CALM1_HUMAN;CALM2_HUMAN;CALM3_HUMAN	CALM1;CALM2;CALM3	Calmodulin-1	3566550	3796620	3372800	11068000	10873400	10654600
P10071	A0A2R8YGX0;A0A2R8Y723;A0A2R8Y6R3;P10071;A0A7I2V4X9	GLI3_HUMAN	GLI3	Transcriptional activator GLI3	26913.9	32203.3	16163.5	10233.8		15504.2
P10253	I3L0S5;P10253;I3L3L3	LYAG_HUMAN	GAA	Lysosomal alpha-glucosidase	746649	645943	768306	1065670	810461
P10301	P10301	RRAS_HUMAN	RRAS	Ras-related protein R-Ras	673177	1043900	1386980	2170750	1539170	2081410
P10321	P10321;Q53Z42;A0A140T9H5;A0A1W2PRT9;O19617;A0A140T933;A2AEA2;A0A140T921;A0A140T913;A0A1W2PPQ2;A0A140T9U8;A0A140T9X5;A0A140T9I0;A0A140T955	HLAC_HUMAN	HLA-C	HLA class I histocompatibility antigen, C alpha chain	653020	822361	910278	1024530	149715	311780
P10412	P10412	H14_HUMAN	H1-4	Histone H1.4	3380460	3266350	3140970	4782130	4922420	2794360
P10412;P16401	P10412;P16401	H14_HUMAN;H15_HUMAN	H1-4;H1-5	Histone H1.4	5644.85
P10412;P16401;P16402;P16403;Q02539	P16402;P10412;P16401;Q02539;P16403	H11_HUMAN;H12_HUMAN;H13_HUMAN;H14_HUMAN;H15_HUMAN	H1-1;H1-2;H1-3;H1-4;H1-5	Histone H1.4	8665550	10288000	9535220	1306930	1268880	2525250
P10412;P16401;P16403	P10412;P16401;P16403	H12_HUMAN;H14_HUMAN;H15_HUMAN	H1-2;H1-4;H1-5	Histone H1.4	346224	1307300	158438	112926		208686
P10412;P16402	P16402;P10412	H13_HUMAN;H14_HUMAN	H1-3;H1-4	Histone H1.4	53816.1	344077	339335
P10412;P16402;P16403	P16402;P10412;P16403	H12_HUMAN;H13_HUMAN;H14_HUMAN	H1-2;H1-3;H1-4	Histone H1.4	78273300	112360000	109603000	58214400	49833100	51692100
P10412;P16402;P16403;Q02539	P16402;P10412;Q02539;P22492;P16403	H11_HUMAN;H12_HUMAN;H13_HUMAN;H14_HUMAN	H1-1;H1-2;H1-3;H1-4	Histone H1.4	241982	68816300	73796100	25291900	1652320	27886400
P10515	A0A7P0TA47;P10515;A0A7P0TAG1;E9PEJ4;H0YDD4;A0A7P0TBK2;A0A7P0Z4G4;A0A7P0TAX2;A0A7P0TBE2;A0A7P0T997	ODP2_HUMAN	DLAT	Dihydrolipoyllysine-residue acetyltransferase component of pyruvate dehydrogenase complex, mitochondrial	375420	553832	205556
P10599	P10599	THIO_HUMAN	TXN	Thioredoxin	9214870	7451540	6505500	2890380	3519450	3387890
P10606	P10606	COX5B_HUMAN	COX5B	Cytochrome c oxidase subunit 5B, mitochondrial	16046400	14308400	13396100	8461500	13150000	10131100
P10619	X6R8A1;P10619;X6R5C5;A0A7I2V4K5	PPGB_HUMAN	CTSA	Lysosomal protective protein	80760.8	350235	260825
P10644	X6RAV4;K7EPR5;K7EJ40;K7EPB2;K7EMU2;K7EQK3;K7EK41;K7EID3;K7EMZ6;K7EIE5;P10644	KAP0_HUMAN	PRKAR1A	cAMP-dependent protein kinase type I-alpha regulatory subunit	192666	159620	154548	670314	428212	411561
P10768	P10768;U3KQT1	ESTD_HUMAN	ESD	S-formylglutathione hydrolase	440159	384894	614939	169561		333689
P10809	A0A7I2V5K3;A0A7I2V5M1;A0A7I2V2X6;E7EXB4;C9JCQ4;E7ESH4;A0A7I2YQK6;A0A7I2YQ71;A0A7I2V369;P10809;C9JL19;C9JL25;A0A7I2V599	CH60_HUMAN	HSPD1	60 kDa heat shock protein, mitochondrial	11577300	11445100	11034900	7699450	7433300	5818330
P11021	A0A7P0TB36;A0A7P0TAI0;P11021	BIP_HUMAN	HSPA5	Endoplasmic reticulum chaperone BiP	24069900	24093400	21846500	11796400	11753300	12975600
P11021;P11142	Q53FA3;E9PKE3;E9PQK7;E9PN25;E9PLF4;P34931;E9PQQ4;E9PK54;A0A7P0TB36;A0A7P0TAI0;E9PI65;E9PPY6;E9PNE6;A0A0G2JIW1;P11021;P0DMV8;P11142;P54652;P0DMV9	BIP_HUMAN;HSP7C_HUMAN	HSPA5;HSPA8	Endoplasmic reticulum chaperone BiP	9745820	9655420	10324200	4669420	2586990	2382230
P11047	P11047;R4GNC7	LAMC1_HUMAN	LAMC1	Laminin subunit gamma-1	4211720	4338330	4118260	2169860	1886450	2248220
P11117	B7Z7D2;A0A5F9ZHR7;E9PQY3;P11117	PPAL_HUMAN	ACP2	Lysosomal acid phosphatase	408038	453210	332955	496500		744172
P11142	E9PKE3;E9PQK7;E9PN25;E9PLF4;E9PQQ4;E9PK54;E9PI65;E9PPY6;E9PNE6;P11142	HSP7C_HUMAN	HSPA8	Heat shock cognate 71 kDa protein	7380430	7710040	7143070	3116360	3255620	3287610
P11177	F8WF02;C9J634;P11177	ODPB_HUMAN	PDHB	Pyruvate dehydrogenase E1 component subunit beta, mitochondrial	310290	428049
P11182	P11182;A0A7P0T9W1;A0A7P0Z494;Q5VVL7	ODB2_HUMAN	DBT	Lipoamide acyltransferase component of branched-chain alpha-keto acid dehydrogenase complex, mitochondrial		23945.3	22204.9
P11216	P11216	PYGB_HUMAN	PYGB	Glycogen phosphorylase, brain form	351882	517536	521933	207941	390018	412099
P11233	P11233;H7C3P7	RALA_HUMAN	RALA	Ras-related protein Ral-A	74541.8	124526	92949.8
P11233;P11234	P11233;P11234	RALA_HUMAN;RALB_HUMAN	RALA;RALB	Ras-related protein Ral-A	166643	91134.5	174901
P11279	P11279	LAMP1_HUMAN	LAMP1	Lysosome-associated membrane glycoprotein 1	3128770	3648870	3778600	612775	871946	861022
P11387	P11387;A0A7P0T9R7	TOP1_HUMAN	TOP1	DNA topoisomerase 1	473165	470131	516950
P11441	Q5HY81;P11441	UBL4A_HUMAN	UBL4A	Ubiquitin-like protein 4A	1030910	437023	608042	321540	393960	866122
P11586	V9GZ78;V9GYY3;A0A494C1T2;F5H2F4;P11586	C1TC_HUMAN	MTHFD1	C-1-tetrahydrofolate synthase, cytoplasmic	900703	764239	601613	527805	767471	999232
P11717	A0A7I2V657;P11717	MPRI_HUMAN	IGF2R	Cation-independent mannose-6-phosphate receptor	115689	199259	246278	178874	127255
P11766	D6RAY0;D6R9G2;D6RFE4;H0YAG8;P11766	ADHX_HUMAN	ADH5	Alcohol dehydrogenase class-3			2164380	1727690	1714750	4394350
P11940	A0A087WTT1;P11940;Q9H361;H0YB86;A0A7I2YQE4;A0A7I2V4N4;E7EQV3;E7ERJ7;H0YAR2;A0A7I2YQ88;A0A7I2V649;A0A7I2YQ90	PABP1_HUMAN	PABPC1	Polyadenylate-binding protein 1	22922600	21219400	22356900	30298300	19705100	27412300
P11940;Q13310	B1ANR0;A0A087WTT1;Q13310;P11940;B1ANR1;A0A7I2V4L7;E5RHG7;H0YBN4;E5RH24;E5RGH3;E7EQV3;E7ERJ7;H0YAR2;A0A7I2YQ88;E5RJB9;A0A7I2V649;A0A7I2YQ90	PABP1_HUMAN;PABP4_HUMAN	PABPC1;PABPC4	Polyadenylate-binding protein 1	2548540	2288560	3030920	4933730	5086190	11079700
P11940;Q9H361	A0A087WTT1;P11940;Q9H361;H0YB86;A0A7I2YQE4;A0A7I2V4N4;E7EQV3;E7ERJ7;H0YAR2;A0A7I2YQ88;A0A7I2V649;A0A7I2YQ90	PABP1_HUMAN;PABP3_HUMAN	PABPC1;PABPC3	Polyadenylate-binding protein 1	7064740	8278340	8055300	4956380	3415500	3895940
P12004	P12004	PCNA_HUMAN	PCNA	Proliferating cell nuclear antigen	291945	287456			455125	426669
P12074	P12074	CX6A1_HUMAN	COX6A1	Cytochrome c oxidase subunit 6A1, mitochondrial	638124	394088		1027810
P12081	B4E1C5;A0A2R8YCI2;A0A6Q8PFN6;A0A6Q8PFG9;D6RF05;A0A6Q8PFF2;A0A2R8YFR1;A0A6Q8PHA5;E7ETE2;A0A6Q8PF47;A0A6Q8PHQ0;A0A6Q8PHE3;P12081;B4DDD8	HARS1_HUMAN	HARS1	Histidine--tRNA ligase, cytoplasmic	196816
P12109	P12109;A0A087X0S5	CO6A1_HUMAN	COL6A1	Collagen alpha-1(VI) chain	3975210	4395390	3744140	2951940	2470270	2175660
P12110	C9JH44;P12110	CO6A2_HUMAN	COL6A2	Collagen alpha-2(VI) chain	2387500	3069540	2529100	1876890	973760	1685060
P12111	E7ENL6;P12111	CO6A3_HUMAN	COL6A3	Collagen alpha-3(VI) chain	1473050	1552390	1682230	496937		368809
P12235;P12236	V9GYG0;P12235;P12236	ADT1_HUMAN;ADT3_HUMAN	SLC25A4;SLC25A6	ADP/ATP translocase 1	1519810	1919650	1420990		2957670	885182
P12236	P12236	ADT3_HUMAN	SLC25A6	ADP/ATP translocase 3	11927700	12141300	9085210	13081200	11309600	12007300
P12268	P12268;A0A7I2YQK5;A0A7I2V2T3;E7ETK5;H0Y4R1	IMDH2_HUMAN	IMPDH2	Inosine-5'-monophosphate dehydrogenase 2	2234990	2188820	415742	2386800	2509220	3783460
P12270	P12270	TPR_HUMAN	TPR	Nucleoprotein TPR	977540	1124050	1257790	1144020	1310980	1633410
P12277	G3V4N7;P12277;G3V461	KCRB_HUMAN	CKB	Creatine kinase B-type	155767	404443	315846	129215	572051
P12814	G3V2W4;G3V2N5;A0A7I2V4Y4;H9KV75;P12814	ACTN1_HUMAN	ACTN1	Alpha-actinin-1	471460	442901	458064	479072		284829
P12956	B1AHC9;P12956	XRCC6_HUMAN	XRCC6	X-ray repair cross-complementing protein 6	506991	436341	470500	1002090	967105	1051990
P13010	P13010	XRCC5_HUMAN	XRCC5	X-ray repair cross-complementing protein 5	510228	592661	577705		136305	116944
P13051	Q68DM5;P13051;F5GYA2	UNG_HUMAN	UNG	Uracil-DNA glycosylase	95780.3	75541.8	236807
P13073	P13073	COX41_HUMAN	COX4I1	Cytochrome c oxidase subunit 4 isoform 1, mitochondrial	4197120	4236160	4659430	3025320	5276070	4621300
P13489	E9PIK5;P13489;E9PR82;E9PMA9;E9PIM9;E9PLZ3;E9PMJ3;E9PMI1;E9PMN0	RINI_HUMAN	RNH1	Ribonuclease inhibitor	244506	1056070	585155			574584
P13639	P13639	EF2_HUMAN	EEF2	Elongation factor 2	9549590	9917590	8186650	9029000	7255680	9656440
P13645	A0A1B0GVI3;P13645	K1C10_HUMAN	KRT10	Keratin, type I cytoskeletal 10		464016			608416	355329
P13667	P13667;A0A499FI48	PDIA4_HUMAN	PDIA4	Protein disulfide-isomerase A4	4756960	4880390	4990040	2285400	2470200	2203000
P13674	P13674	P4HA1_HUMAN	P4HA1	Prolyl 4-hydroxylase subunit alpha-1	464339	455055	593967	1823160	326913	250078
P13797	P13797;A0A0A0MSQ0	PLST_HUMAN	PLS3	Plastin-3	3326910	3450950	3042220	1597630	1174420	1231660
P13798	C9JIF9;H7C393;P13798	ACPH_HUMAN	APEH	Acylamino-acid-releasing enzyme	253846	628755		785000	1028480	490253
P13804	H0YLU7;P13804;H0YL83;H0YK49	ETFA_HUMAN	ETFA	Electron transfer flavoprotein subunit alpha, mitochondrial	970572	916722	980527	1337940	1830910	1960580
P13807	P13807	GYS1_HUMAN	GYS1	Glycogen [starch] synthase, muscle	83721.5	63010.2	121808	241737	415055	294407
P13861	C9J830;P13861	KAP2_HUMAN	PRKAR2A	cAMP-dependent protein kinase type II-alpha regulatory subunit	263475		138636	742396	1211260	1939730
P13929	E5RI09;K7EKN2;K7EP84;K7EPM1;E5RG95;P13929;E5RJH5;E5RGZ4	ENOB_HUMAN	ENO3	Beta-enolase	990288	2449610	2656520	976488	3612590	1246750
P13942	A0A0C4DFS1;A0A0G2JL35;A0A140TA54;A0A140T9I7;A0A140TA43;H0YIS1;Q4VXY6;P13942;A0A140T9N1	COBA2_HUMAN	COL11A2	Collagen alpha-2(XI) chain	37033.2	9965.01
P13984	P13984	T2FB_HUMAN	GTF2F2	General transcription factor IIF subunit 2	1953960	1487620	1727590	879929	646238	907042
P13987	A0A2U3TZL5;E9PNW4;H0YET2;P13987	CD59_HUMAN	CD59	CD59 glycoprotein	14349900	14475600	15038700	4174370	3745570	3708740
P13995	P13995;B8ZZU9;A0A7I2V2U6;A0A7I2YQD4	MTDC_HUMAN	MTHFD2	Bifunctional methylenetetrahydrofolate dehydrogenase/cyclohydrolase, mitochondrial	430069	486557	572424	493900	685732	858481
P14138	Q4FAT2;A0A2R8Y214;P14138	EDN3_HUMAN	EDN3	Endothelin-3	1367310	1499610	2069860		1881040	1232390
P14174	P14174	MIF_HUMAN	MIF	Macrophage migration inhibitory factor	61634900	65080700	59647800	73395100	77490700	73837400
P14209	A0A096LP69;P14209	CD99_HUMAN	CD99	CD99 antigen	2168840	2723470	2838380	3114840	2772640	2862450
P14314	K7ELL7;P14314	GLU2B_HUMAN	PRKCSH	Glucosidase 2 subunit beta	3875510	3644510	4213800	6133280	4087540	3984870
P14406	H0UI06;D6RGV5;D6RIE3;P14406	CX7A2_HUMAN	COX7A2	Cytochrome c oxidase subunit 7A2, mitochondrial	405265	219282	225252
P14416	F8VUV1;P14416	DRD2_HUMAN	DRD2	D(2) dopamine receptor	251551		268603
P14550	V9GYG2;Q5T621;P14550;V9GYP9	AK1A1_HUMAN	AKR1A1	Aldo-keto reductase family 1 member A1		33596.8
P14618	H3BQ34;H3BT25;H3BTJ2;H3BTN5;H3BUW1;P14618	KPYM_HUMAN	PKM	Pyruvate kinase PKM	34228200	33167700	32786300	33162300	40360500	33229900
P14625	A0A7P0T823;H0YIV0;A0A7P0TAE1;A0A7P0T917;A0A087WT78;A0A7P0TAT8;A0A7P0TAY2;P14625;A0A7P0TBC2	ENPL_HUMAN	HSP90B1	Endoplasmin	4221090	4116040	3825970	5607130	5156960	4956500
P14854	P14854	CX6B1_HUMAN	COX6B1	Cytochrome c oxidase subunit 6B1	10233000	7417530	12903300	5294420	5213840	6169220
P14866	P14866	HNRPL_HUMAN	HNRNPL	Heterogeneous nuclear ribonucleoprotein L	2802720	2737110	2819510	4023410	4306410	5292750
P14868	H7C278;P14868	SYDC_HUMAN	DARS1	Aspartate--tRNA ligase, cytoplasmic	393294	120557
P14927	P14927;B7Z2R2	QCR7_HUMAN	UQCRB	Cytochrome b-c1 complex subunit 7	4291160	3557440	3454380	3235010	2703650	3178880
P15104	A0A2R8YDT1;P15104	GLNA_HUMAN	GLUL	Glutamine synthetase		96407	60180.2		166468
P15121	P15121	ALDR_HUMAN	AKR1B1	Aldo-keto reductase family 1 member B1		452660	375409
P15144	P15144	AMPN_HUMAN	ANPEP	Aminopeptidase N	3084570	2938230	2882730	1428770	1160080	1055440
P15151	P15151;A0A0C4DG49	PVR_HUMAN	PVR	Poliovirus receptor	43449.7	58402.5	45949.5	131354	92804	142984
P15170	H3BSV8;H3BR35;P15170	ERF3A_HUMAN	GSPT1	Eukaryotic peptide chain release factor GTP-binding subunit ERF3A	826146	717372	673183
P15172	P15172	MYOD1_HUMAN	MYOD1	Myoblast determination protein 1	125322	77443.1	105555	274929	271455	204543
P15289	A0A0C4DFZ2;P15289	ARSA_HUMAN	ARSA	Arylsulfatase A	102753	203831	143483	199342
P15311	E7EQR4;P15311	EZRI_HUMAN	EZR	Ezrin	6334030	3473180	3286770	5139580	6197630	6614540
P15311;P26038;P35241	A0A2R8Y5S7;E7EQR4;A0A2R8Y7M3;P35241;P15311;P26038	EZRI_HUMAN;MOES_HUMAN;RADI_HUMAN	EZR;MSN;RDX	Ezrin	2927890	3516250	3718360	4242660	3137810	4173030
P15336	E9PEK8;E9PBF9;H7C2N6;B8ZZU6;C9JCI8;P15336	ATF2_HUMAN	ATF2	Cyclic AMP-dependent transcription factor ATF-2	62093.9	145870	184192
P15336;P17544	F5H629;B8ZZU6;K7ELQ4;P17544;P15336	ATF2_HUMAN;ATF7_HUMAN	ATF2;ATF7	Cyclic AMP-dependent transcription factor ATF-2	38434.5	43053.2	84360.6
P15407	P15407	FOSL1_HUMAN	FOSL1	Fos-related antigen 1	424101	590527	504427	427361	486016	670550
P15408	C9JCN8;P15408	FOSL2_HUMAN	FOSL2	Fos-related antigen 2	667856	635858	684178	483533	708972	525384
P15531	O60361;P15531;J3KPD9;Q32Q12;P22392;E7ERL0	NDKA_HUMAN	NME1	Nucleoside diphosphate kinase A	10651300	11494900	9816480	6568520	5126300	5546500
P15559	P15559;H3BNV2;B4DLR8	NQO1_HUMAN	NQO1	NAD(P)H dehydrogenase [quinone] 1	5603670	5243930	5757370	1848310	1252070	1368590
P15586	H7C3P4;F6S8M0;F5H4C6;P15586	GNS_HUMAN	GNS	N-acetylglucosamine-6-sulfatase	2537520	2822480	2579320	1649890	1266220	663193
P15848	P15848	ARSB_HUMAN	ARSB	Arylsulfatase B	360379	348683	256112			197303
P15880	P15880;E9PQD7;H0YEN5	RS2_HUMAN	RPS2	40S ribosomal protein S2	3647780	2996630	3574050	5714270	5574050	4789820
P15923	A0A0A0MTS0;X6REB3;K7EPS2;K7ENH8;A0A494C1R3;K7EJN4;K7EMM4;K7EKB9;K7ERZ7;K7EK65;P15923;A0A0A0MRB7	TFE2_HUMAN	TCF3	Transcription factor E2-alpha	221798	251539		103105	78906.5	113266
P15923;Q99081	B4DZP2;E9PH57;A0A1B0GW91;F5GY10;K7EPS2;A0A1B0GVR6;A0A494C1R3;H3BPJ7;A0A1B0GWD5;B4DGI9;K7EKB9;H3BTP3;H0YNP8;K7ERZ7;Q99081;P15884;P15923;A0A1B0GVB8	HTF4_HUMAN;TFE2_HUMAN	TCF12;TCF3	Transcription factor E2-alpha	66141.9	55450.7	66990.5	153606		223171
P15924	P15924	DESP_HUMAN	DSP	Desmoplakin	223938	438040	475565		470167	938068
P15954	P15954	COX7C_HUMAN	COX7C	Cytochrome c oxidase subunit 7C, mitochondrial	1784920	1686230	1445470	1499180	2043510	2835010
P16070	H0YE40;H0Y2P0;H0YD13;P16070	CD44_HUMAN	CD44	CD44 antigen	13085800	12043000	11315700	9847990	11376100	10659500
P16083	Q5TD07;P16083;A2A2U4;Q5TD05	NQO2_HUMAN	NQO2	Ribosyldihydronicotinamide dehydrogenase [quinone]	100791	178360	128307	283128	452951	174551
P16104	P16104	H2AX_HUMAN	H2AX	Histone H2AX	45529500	33267600	40160800	13579700	14265700	19845600
P16104;Q8IUE6	A0A0U1RR32;A0A0U1RRH7;P16104;Q93077;Q7L7L0;H0YFX9;A0A3B3IS11;Q99878;P0C0S8;Q9BTM1;Q8IUE6;P20671;Q96KK5;P04908	H2A2B_HUMAN;H2AX_HUMAN	H2AC21;H2AX	Histone H2AX	194105000	202649000	211582000	90449300	151385000	91770600
P16152	E9PQ63;A8MTM1;P16152	CBR1_HUMAN	CBR1	Carbonyl reductase [NADPH] 1	1287110	1607670	1337170	2991280	2355390	3494850
P16220	E9PAR2;P18846;P16220;G5E998	CREB1_HUMAN	CREB1	Cyclic AMP-responsive element-binding protein 1	790027	658314	845643	505115	574266	399416
P16234;P36888	P16234;E7ER61;A0A0B4J203;P36888	FLT3_HUMAN;PGFRA_HUMAN	FLT3;PDGFRA	Platelet-derived growth factor receptor alpha	54084		40905.7		131085
P16333	C9J869;H7C5C7;C9J0K5;P16333;C9K098;C9JVV5	NCK1_HUMAN	NCK1	Cytoplasmic protein NCK1	396949	335365	424573	654296		489128
P16383	P16383	GCFC2_HUMAN	GCFC2	Intron Large complex component GCFC2	420863
P16401	P16401	H15_HUMAN	H1-5	Histone H1.5	93879900	90619600	79209600	29243000	28890900	28178000
P16402	P16402	H13_HUMAN	H1-3	Histone H1.3	418441	555727	596863		1023320	608031
P16403	P16403	H12_HUMAN	H1-2	Histone H1.2	2549450	2462530	2195550	2693850	2399580	2597210
P16930	H0YLC7;P16930	FAAA_HUMAN	FAH	Fumarylacetoacetase	53976.7	76643.3	77890.4
P16949	P16949;A2A2D0	STMN1_HUMAN	STMN1	Stathmin	47738000	51887400	52646800	57921900	66365000	55621900
P16989	P16989	YBOX3_HUMAN	YBX3	Y-box-binding protein 3	12536700	14961100	13390700	16940800	13114700	13547100
P16989;P67809	P67809;P16989;A0A0D9SEI8;H0Y449	YBOX1_HUMAN;YBOX3_HUMAN	YBX1;YBX3	Y-box-binding protein 3	16489500	12429000	18410800	7943500	17016300	11243100
P17026	P17026	ZNF22_HUMAN	ZNF22	Zinc finger protein 22	172423	447254	368345
P17066;P48741	P17066;P48741	HSP76_HUMAN;HSP77_HUMAN	HSPA6;HSPA7	Heat shock 70 kDa protein 6	20065200	13437600	13606900	16161800	18447400	17330200
P17096	A0A1W2PRV2;A0A669KAX1;P17096	HMGA1_HUMAN	HMGA1	High mobility group protein HMG-I/HMG-Y	31511600	31316200	26968900	16000500	7445860	13359700
P17174	P17174	AATC_HUMAN	GOT1	Aspartate aminotransferase, cytoplasmic	1938910	1621840	2082790	2269790		1655030
P17252	J3KRN5;P17252	KPCA_HUMAN	PRKCA	Protein kinase C alpha type	1285820	1434610	1416030	1930370	1582620	1923210
P17275	P17275	JUNB_HUMAN	JUNB	Transcription factor jun-B	665732	650294	564904		355996	134448
P17301	P17301	ITA2_HUMAN	ITGA2	Integrin alpha-2	47143.1	39650.9	42810
P17302	P17302	CXA1_HUMAN	GJA1	Gap junction alpha-1 protein	1673110	1697770	1981710	250552	1659780	1294570
P17480	P17480;E9PLT2;E9PKP7	UBF1_HUMAN	UBTF	Nucleolar transcription factor 1	651782	1201000	852545	438425	716725	501662
P17535	P17535	JUND_HUMAN	JUND	Transcription factor jun-D	291718	91645.1	515674	81728.9	336142
P17544	P17544	ATF7_HUMAN	ATF7	Cyclic AMP-dependent transcription factor ATF-7	94156.9	105399	102780	171235	170947
P17612	P17612;Q15136	KAPCA_HUMAN	PRKACA	cAMP-dependent protein kinase catalytic subunit alpha	98038.2	196059	207692
P17655	P17655	CAN2_HUMAN	CAPN2	Calpain-2 catalytic subunit	2515630	1700430	1770420	1872750	2294380	2895130
P17661	P17661	DESM_HUMAN	DES	Desmin	7834810	7841490	6695940	8746130	9884450	8390270
P17676	P17676	CEBPB_HUMAN	CEBPB	CCAAT/enhancer-binding protein beta	734549	774651	896716		1111150	1371670
P17677	P17677	NEUM_HUMAN	GAP43	Neuromodulin	576868	890841	682114	244089		439628
P17813	F5GX88;P17813	EGLN_HUMAN	ENG	Endoglin	2382050	2921120	3094420	1023330	1224430	685432
P17844	A0A0G2JLI4;J3KTA4;P17844	DDX5_HUMAN	DDX5	Probable ATP-dependent RNA helicase DDX5	290422	421778	439973		806270
P17900	P17900	SAP3_HUMAN	GM2A	Ganglioside GM2 activator			118716
P17931	P17931	LEG3_HUMAN	LGALS3	Galectin-3	17316200	17633700	15304600	4460550	5608270	5289160
P17987	P17987;F5H282;E7EQR6	TCPA_HUMAN	TCP1	T-complex protein 1 subunit alpha	444532	218667	194615	436703		198702
P18077	P18077;F8WB72;C9K025;F8WBS5	RL35A_HUMAN	RPL35A	60S ribosomal protein L35a	52128700	54779700	55205200	64048500	59875300	59616200
P18084	V9GZ57;H7C5U2;P18084	ITB5_HUMAN	ITGB5	Integrin beta-5	1220300	1549130	1466640		764174	679941
P18124	P18124	RL7_HUMAN	RPL7	60S ribosomal protein L7	428618	728785	278409	903939	1376100	1000100
P18206	P18206	VINC_HUMAN	VCL	Vinculin	20281500	23970300	24848700	8650740	11563200	9562020
P18564	A0A087WXP3;E9PEE8;P18564	ITB6_HUMAN	ITGB6	Integrin beta-6			275277	106657
P18583	H7C2G8;J3QSZ5;P18583;H7C1M2	SON_HUMAN	SON	Protein SON	496181	588844	522508	534464	247261	386278
P18615	A2ABK4;P18615;A0A0A0MT02	NELFE_HUMAN	NELFE	Negative elongation factor E	486119	408535	447674	829242	963434	715202
P18621	A0A087WXM6;P18621;A0A0A0MRF8;J3QLC8;A0A0A6YYL6;J3QQT2;J3KRX5	RL17_HUMAN	RPL17	60S ribosomal protein L17	11803000	12992100	12295400	6384990	6690050	6446110
P18669	P18669	PGAM1_HUMAN	PGAM1	Phosphoglycerate mutase 1	80460100	89726300	80848400	85434300	81920600	75714600
P18754	C9JQZ4;P18754;C9JW69;C9J3R0;C9JRH2;C9JMJ4	RCC1_HUMAN	RCC1	Regulator of chromosome condensation	383073	264544	274508	758002	401589	442694
P18827	H7C1K4;P18827;E9PHH3	SDC1_HUMAN	SDC1	Syndecan-1	63216.1	65033.4	89322.5	91956.5	169852	175128
P18850	A0A7P0Z421;A0A7P0TAH1;A0A7P0TB89;A0A7P0Z4I7;A0A7P0TAF2;A0A7P0T9V3;P18850	ATF6A_HUMAN	ATF6	Cyclic AMP-dependent transcription factor ATF-6 alpha	45081.2	49684.7	83082.1		93773.2
P18858	B4E135;M0R0Q7;P18858	DNLI1_HUMAN	LIG1	DNA ligase 1	721759	281365	531135	1291310		1175330
P18859	A8MUH2;P18859	ATP5J_HUMAN	ATP5PF	ATP synthase-coupling factor 6, mitochondrial	22124700	19757400	20916300	28795100	25500200	22104300
P18887	F5H8D7;P18887	XRCC1_HUMAN	XRCC1	DNA repair protein XRCC1		87164.7	97391.6		92772.6
P19338	C9JLB1;A0A7I2V3F3;H7BY16;P19338;A0A7I2V428;A0A7I2V699	NUCL_HUMAN	NCL	Nucleolin	6066540	6607440	7066430	6696990	6655850	6141390
P19367	P19367	HXK1_HUMAN	HK1	Hexokinase-1		99163.9	176367
P19404	E7EPT4;P19404	NDUV2_HUMAN	NDUFV2	NADH dehydrogenase [ubiquinone] flavoprotein 2, mitochondrial			420134			71738.4
P19525	A0A7P0Z4M0;A0A7P0TBA9;A0A7P0TAL9;P19525	E2AK2_HUMAN	EIF2AK2	Interferon-induced, double-stranded RNA-activated protein kinase	1360550	1548970	1512630		590235
P19623	K7EL89;P19623	SPEE_HUMAN	SRM	Spermidine synthase	183172	299799	463813		241906
P19634	P19634	SL9A1_HUMAN	SLC9A1	Sodium/hydrogen exchanger 1	51094.1	60359.3		99946.5		65490.9
P19971	C9JGI3;A0A494C0L6;P19971	TYPH_HUMAN	TYMP	Thymidine phosphorylase	37638.6	70993.5	44386	111266	155738	64061.2
P20020	P20020	AT2B1_HUMAN	ATP2B1	Plasma membrane calcium-transporting ATPase 1	2531310	1523880	1541370	696939	651508	741282
P20020;P23634	A0A2U3U055;E7ERY9;A0A2R8Y4R4;Q01814;Q16720;P23634;P20020;A0A2U3TZI3	AT2B1_HUMAN;AT2B4_HUMAN	ATP2B1;ATP2B4	Plasma membrane calcium-transporting ATPase 1		1129080	635896	163975	99797
P20042	P20042	IF2B_HUMAN	EIF2S2	Eukaryotic translation initiation factor 2 subunit 2	1240480	1454550	767045	1156330	1148390	1248290
P20073	P20073	ANXA7_HUMAN	ANXA7	Annexin A7	2010920	2190260	2466310	2077560	3474170
P20248	P20248	CCNA2_HUMAN	CCNA2	Cyclin-A2	463763	205053	740928	524110	662885	541640
P20290	H0Y9Y1;A0A7I2YQL2;D6RDG3;A0A7I2V5Y3;P20290;A0A7I2V3T6	BTF3_HUMAN	BTF3	Transcription factor BTF3	4324460	3682800	4147180	3022400	4154610	3609020
P20290;Q96K17	E9PPC3;E9PL10;A0A7I2YQL2;D6RDG3;Q96K17;P20290;A0A7I2V3T6	BT3L4_HUMAN;BTF3_HUMAN	BTF3;BTF3L4	Transcription factor BTF3	301332	111765	281707	1839980	1227040	2035050
P20645	F5GXU0;F5H883;F5GXE0;P20645;F5GX30	MPRD_HUMAN	M6PR	Cation-dependent mannose-6-phosphate receptor	210894	150542	281237		344498	398664
P20674	H3BRI0;H3BNX8;P20674	COX5A_HUMAN	COX5A	Cytochrome c oxidase subunit 5A, mitochondrial	3977410	3675530	3672180	8164310	8136870	7472700
P20700	A0A0D9SFE5;E9PBF6;P20700;A0A0D9SFY5	LMNB1_HUMAN	LMNB1	Lamin-B1	627468	935703	711390	1277280	2432690	1529010
P20794	H7C265;J3KPQ0;E7EU09;A0A5S6RJB7;P08631;P07947;A0A0A0MR25;Q8IXN4;H0YE20;F8W9L4;H0Y9P2;A0A7I2PIU1;A0A3B3ISD1;J3KPD6;A0A6Q8PG01;H7BXU9;D2CGD1;S4R381;A0A7I2RW32;E9PJX5;J3QRU1;A0A6Q8PH30;H0Y3C5;Q573B4;P51451;P09769;Q8IZL9;P06241;P21802;P06239;P11362;P07948;P22455;P22607;P20794;E7EVR7;Q9UPZ9	MAK_HUMAN	MAK	Serine/threonine-protein kinase MAK						1060450
P20810	H0YD33;A0A6Q8PGN6;E9PCH5;E7EQA0;E7EVY3;A0A6Q8PH20;A0A0C4DGB5;A0A6Q8PG72;A0A6Q8PFE5;B7Z574;H0Y9H6;E9PDE4;A0A6Q8PGG5;H0Y7F0;A0A6Q8PFL0;A0A6Q8PFF6;A0A0C4DGD1;E7EQ12;P20810	ICAL_HUMAN	CAST	Calpastatin	9058190	8369370	9028050	7664390	8085500	7700750
P20849	P20849	CO9A1_HUMAN	COL9A1	Collagen alpha-1(IX) chain	18522.9	47591.2
P20908	P20908	CO5A1_HUMAN	COL5A1	Collagen alpha-1(V) chain	294067	682168	188278	191331
P20929	P20929;H0Y786	NEBU_HUMAN	NEB	Nebulin	567587	491453	592917	425203	453672	505632
P20933	H0Y9C7;P20933	ASPG_HUMAN	AGA	N(4)-(beta-N-acetylglucosaminyl)-L-asparaginase	804260	564513	423694	495539	464550	488585
P20962	P20962;F5GXR3	PTMS_HUMAN	PTMS	Parathymosin	16832900	102752000	27593500	26131900	27956600	28139900
P21281	P21281;H0YC04	VATB2_HUMAN	ATP6V1B2	V-type proton ATPase subunit B, brain isoform	452029	410988	353211	1108890	1156060	1053600
P21291	E9PND2;E9PS42;E9PP21;P21291	CSRP1_HUMAN	CSRP1	Cysteine and glycine-rich protein 1	8504410	8193810	7321610	3845630	2932380	3634150
P21333	P21333;Q60FE5	FLNA_HUMAN	FLNA	Filamin-A	53574000	47515000	50411300	26655000	29366300	26499300
P21333;Q14315	A0A7P0NMY4;Q14315;P21333;Q60FE5	FLNA_HUMAN;FLNC_HUMAN	FLNA;FLNC	Filamin-A	350032	349212	330661	372798
P21589	H0Y3X5;H0Y7R7;P21589	5NTD_HUMAN	NT5E	5'-nucleotidase	5587440	4082840	4715040		2087280	2433880
P21796	P21796;C9JI87	VDAC1_HUMAN	VDAC1	Voltage-dependent anion-selective channel protein 1	1657590	1796560	2030940	1446700	1580630	590461
P21912	P21912	SDHB_HUMAN	SDHB	Succinate dehydrogenase [ubiquinone] iron-sulfur subunit, mitochondrial	538432	557266	350590	1256850	1427260	1175300
P22061	F6S8N6;P22061;A0A0A0MRJ6;A0A3F2YNX8	PIMT_HUMAN	PCMT1	Protein-L-isoaspartate(D-aspartate) O-methyltransferase	2515460	2941010	2853600	2522600	1926860	2528120
P22087	M0R299;M0R0P1;M0QXL5;M0R2U2;M0R2Q4;M0R2B0;M0R1H0;P22087	FBRL_HUMAN	FBL	rRNA 2'-O-methyltransferase fibrillarin	2400630	2554730	2462940	1930960	1690560	1547790
P22102	P22102;C9JZG2;C9JBJ1;C9JKQ7;C9JTV6;F8WD69	PUR2_HUMAN	GART	Trifunctional purine biosynthetic protein adenosine-3	441144	794416	543018	2657450		2967530
P22234	P22234;E9PBS1	PUR6_HUMAN	PAICS	Multifunctional protein ADE2	13790900	12000000	14462000	4799570	7724230	4436370
P22307	P22307	SCP2_HUMAN	SCP2	Sterol carrier protein 2	2089340	1283520	1126890	669025	1051870	783971
P22314	Q5JRR9;P22314	UBA1_HUMAN	UBA1	Ubiquitin-like modifier-activating enzyme 1	1786880	1985340	1993280	1723480	2288470	1655190
P22392	Q32Q12;P22392	NDKB_HUMAN	NME2	Nucleoside diphosphate kinase B	5119990	6327650	6694820	4519430	5083380	2801990
P22413	A0A3B3IST7;E9PE72;P22413	ENPP1_HUMAN	ENPP1	Ectonucleotide pyrophosphatase/phosphodiesterase family member 1	223654	370450	338444	178599	179853	121750
P22415;Q15853	E9PME6;B4DLJ1;M0QXT0;H0YD59;B1AQP1;M0QYU7;M0R1C6;Q15853;P22415	USF1_HUMAN;USF2_HUMAN	USF1;USF2	Upstream stimulatory factor 1		143590	163123
P22570	A0A0A0MSZ4;A0A0A0MTR6;A0A0C4DFN8;A0A0A0MT64;A0A0C4DGN7;A0A0A0MTN9;P22570;J3QQX3	ADRO_HUMAN	FDXR	NADPH:adrenodoxin oxidoreductase, mitochondrial	1907010	1428920	1127160
P22626	A0A7I2V4I6;A0A7I2V4N1;A0A024RA28;P22626;A0A7I2V3P1;A0A7I2V323;A0A7I2V4S4;A0A7I2V3P7	ROA2_HUMAN	HNRNPA2B1	Heterogeneous nuclear ribonucleoproteins A2/B1	14437200	16232800	16590800	10042800	11107000	9711270
P22670	P22670	RFX1_HUMAN	RFX1	MHC class II regulatory factor RFX1	497042	447562	443572		724407	1203190
P22681	A0A0U1RR39;A0A0U1RQX8;P22681;A0A1B0GW38	CBL_HUMAN	CBL	E3 ubiquitin-protein ligase CBL	20431.3	9556.73	17896.3
P22692	P22692	IBP4_HUMAN	IGFBP4	Insulin-like growth factor-binding protein 4	153766	170955	177163
P22695	P22695;H3BRG4	QCR2_HUMAN	UQCRC2	Cytochrome b-c1 complex subunit 2, mitochondrial	205262	178931	251674	1367350
P23193	E5RFI1;E5RJ93;P23193;E5RK46;A0A1W2PS15;A0A1W2PRL9;E5RIS7;A0A1W2PPV7;A0A1W2PPZ5;B7Z4S1	TCEA1_HUMAN	TCEA1	Transcription elongation factor A protein 1	4242720	3795700	3635100	2438580	1790010	2112210
P23229	P23229	ITA6_HUMAN	ITGA6	Integrin alpha-6	522313	684524	667353	904279	1031300	957766
P23246	P23246	SFPQ_HUMAN	SFPQ	Splicing factor, proline- and glutamine-rich	14769300	12566600	13117000	15357600	12785700	11984900
P23246;Q15233	C9IZL7;A0A7I2V5Y7;A0A7I2V464;P23246;A0A7I2V4J2;A0A7I2V4N2;H7C367;A0A7I2V535;A0A7P0MRW0;Q15233	NONO_HUMAN;SFPQ_HUMAN	NONO;SFPQ	Splicing factor, proline- and glutamine-rich	6725140	7902850	8930840		8828390	9024980
P23284	A0A7P0TB45;A0A7P0Z497;P23284	PPIB_HUMAN	PPIB	Peptidyl-prolyl cis-trans isomerase B	7789090	8236720	7842790	5646080	6005980	6774350
P23381	G3V3X0;G3V3R3;P23381;G3V4S4;G3V4C7;G3V5W1;G3V277;G3V2F2;G3V3P2;G3V227;G3V4N0;G3V4N8;G3V313;G3V339;G3V2C0;G3V4Q0;G3V3S7;P78534;G3V4A3;G3V5H5;G3V2Y7	SYWC_HUMAN	WARS1	Tryptophan--tRNA ligase, cytoplasmic	186617	184238	172772
P23396	P23396;E9PSF4;H0YEU2;E9PL09;E9PPU1	RS3_HUMAN	RPS3	40S ribosomal protein S3	2159620	6964490	15081100	6586880	12985000	17276600
P23467	P23467;F8VU56	PTPRB_HUMAN	PTPRB	Receptor-type tyrosine-protein phosphatase beta	2584930
P23497	E9PHV6;P23497;Q9H930;H7BYP4;C9JBL0;U5Y3L1	SP100_HUMAN	SP100	Nuclear autoantigen Sp-100	285456	487801	458392		467144	468730
P23527	Q93079;P23527;Q5QNW6	H2B1O_HUMAN	H2BC17	Histone H2B type 1-O				2075320		2171430
P23528	G3V1A4;E9PK25;P23528	COF1_HUMAN	CFL1	Cofilin-1	62444200	69485600	66623100	65046700	53051500	56735800
P23528;Q9Y281	G3V1A4;E9PK25;E9PLJ3;E9PP50;E9PQB7;P23528;Q9Y281	COF1_HUMAN;COF2_HUMAN	CFL1;CFL2	Cofilin-1	21033500	26802300	21319400	19450500	15434800	19425500
P23588	E7EX17;P23588	IF4B_HUMAN	EIF4B	Eukaryotic translation initiation factor 4B	17880800	16336800	16232500	14692800	16633400	15522400
P23634	P23634	AT2B4_HUMAN	ATP2B4	Plasma membrane calcium-transporting ATPase 4	595676	383059	676814	1044900	684202	1417160
P23919	H7C312;H7BZ20;P23919	KTHY_HUMAN	DTYMK	Thymidylate kinase	212924	350647	268469	840259	1576580	1408660
P23921	E9PL69;P23921	RIR1_HUMAN	RRM1	Ribonucleoside-diphosphate reductase large subunit	326458	149308		350941	294390	291152
P24043	P24043;A0A087WX80;A0A087WYF1	LAMA2_HUMAN	LAMA2	Laminin subunit alpha-2	28247.4	25835.6	64808.5
P24311	A0A3B3IRN8;P24311;A0A3B3ITX0	COX7B_HUMAN	COX7B	Cytochrome c oxidase subunit 7B, mitochondrial			89795.4
P24534	C9JZW3;P24534	EF1B_HUMAN	EEF1B2	Elongation factor 1-beta	2582740	3564890	2086750	2171810	2348960	2287660
P24539	Q5QNZ2;P24539	AT5F1_HUMAN	ATP5PB	ATP synthase F(0) complex subunit B1, mitochondrial	2006380	1713620	1752800	797513	834513	939250
P24666	P24666	PPAC_HUMAN	ACP1	Low molecular weight phosphotyrosine protein phosphatase	235224	550383	368390	682265
P24752	E9PRQ6;A0A5F9ZHH9;A0A5F9ZHJ7;A0A5F9ZHL1;A0A5F9ZHL7;P24752	THIL_HUMAN	ACAT1	Acetyl-CoA acetyltransferase, mitochondrial	4811470	4657270	4526100	3445790	3680470	5048200
P24821	F5H7V9;E9PC84;P24821;J3QSU6	TENA_HUMAN	TNC	Tenascin	164204	215229
P24928	P24928;A0A6Q8PGB0	RPB1_HUMAN	POLR2A	DNA-directed RNA polymerase II subunit RPB1	109556	118453	125131		38899.1
P25205	Q7Z6P5;A0A499FHX9;P25205;J3KQ69	MCM3_HUMAN	MCM3	DNA replication licensing factor MCM3				47962.3	43584.8	58753.2
P25325	P25325	THTM_HUMAN	MPST	3-mercaptopyruvate sulfurtransferase	377354	343017	222027	556356	768141	1173690
P25398	P25398	RS12_HUMAN	RPS12	40S ribosomal protein S12	37939900	15320200	38292500	30383300	17148900	30558800
P25440	A0A0G2JK44;H0Y6K2;A0A140T9E9;A0A0G2JHN8;A0A140T9I1;P25440	BRD2_HUMAN	BRD2	Bromodomain-containing protein 2	343996	280939	272614
P25445	P25445	TNR6_HUMAN	FAS	Tumor necrosis factor receptor superfamily member 6	274987	233226	349026
P25685	P25685;A0A7I2V3K7;A0A7I2YQW1	DNJB1_HUMAN	DNAJB1	DnaJ homolog subfamily B member 1	779141	968994	930966	3242010	2669930	3770920
P25705	K7EJP1;K7ERX7;K7EK77;K7ENJ4;P25705	ATPA_HUMAN	ATP5F1A	ATP synthase subunit alpha, mitochondrial	2919710	2707650	2706100	1475100	1949380	1495030
P25786	B4DEV8;P25786	PSA1_HUMAN	PSMA1	Proteasome subunit alpha type-1	1792720	1755960	1947330	2759520	2372790	2384580
P25787	A0A7I2V2H3;A0A024RA52;P25787	PSA2_HUMAN	PSMA2	Proteasome subunit alpha type-2	666260	786946	520569	386028	634602	454631
P25789	P25789;H0YL69;H0YMZ1;H0YN18	PSA4_HUMAN	PSMA4	Proteasome subunit alpha type-4	1157930	1074290	1281120
P26006	P26006;D6R9X8	ITA3_HUMAN	ITGA3	Integrin alpha-3	3832400	4485670	2719290	3289910	3383240	3809140
P26038	P26038	MOES_HUMAN	MSN	Moesin	37121800	33375300	31433500	12941400	11437300	9298060
P26038;P35241	A0A2R8Y5S7;A0A2R8Y7M3;P35241;P26038	MOES_HUMAN;RADI_HUMAN	MSN;RDX	Moesin	160821	166934	112591
P26358	A0A7I2V5F6;A0A7I2V5F1;A0A7I2YQQ0;A0A7I2V490;K7ENQ6;A0A7I2V5D0;A0A7I2V311;P26358;A0A7I2V2G5;A0A7I2YQA8	DNMT1_HUMAN	DNMT1	DNA (cytosine-5)-methyltransferase 1	418007	363035	397760	750083	1392730	1470210
P26368	P26368	U2AF2_HUMAN	U2AF2	Splicing factor U2AF 65 kDa subunit	777608	1484400	1007780		2933510
P26373	J3QSB4;P26373	RL13_HUMAN	RPL13	60S ribosomal protein L13	34633800	36152500	33930400	20455000	22888900	25107500
P26447	P26447	S10A4_HUMAN	S100A4	Protein S100-A4	24758200	20138200	28110000	15248800	12250600	13987000
P26583	P26583;D6R9A6	HMGB2_HUMAN	HMGB2	High mobility group protein B2	3364320	3447970	3225700	598269	564098	452362
P26599	P26599;A0A0D9SF20;A0A0U1RRM4;A0A7I2V4H6;K7EKJ7;A0A6Q8PEX4	PTBP1_HUMAN	PTBP1	Polypyrimidine tract-binding protein 1	7187130	7216920	6822640	7908460	5713840	4260870
P26639	D6RCS6;P26639;D6R9F8;D6RJ97;D6RCA5;D6RDJ6;D6RHV7	SYTC_HUMAN	TARS1	Threonine--tRNA ligase 1, cytoplasmic	73973.8	102026	114132			89306.8
P26640	A2ABF4;A0A140T954;A0A0G2JJT9;P26640	SYVC_HUMAN	VARS1	Valine--tRNA ligase	1000030	1632120	1460710	2112990	2664990	1974440
P26641	P26641	EF1G_HUMAN	EEF1G	Elongation factor 1-gamma	2755750	3106730	3163450	1756070	3260410	1800960
P26885	A0A494C1N0;P26885	FKBP2_HUMAN	FKBP2	Peptidyl-prolyl cis-trans isomerase FKBP2	323258	432008	187892	326428	611938	952102
P27144	F8VS11;P27144	KAD4_HUMAN	AK4	Adenylate kinase 4, mitochondrial	276514	247028	262662	713978	426223	175599
P27348	E9PG15;P27348	1433T_HUMAN	YWHAQ	14-3-3 protein theta	6796830	6888690	6495590	4714160	5157330	4081860
P27348;P31946;P61981;P62258;P63104;Q04917	I3L3T1;Q4VY20;E5RGE1;E5RIR4;E7ESK7;A2IDB2;K7EIT4;E7EX29;E7EVZ2;E9PG15;E9PD24;B4DJF2;A0A0J9YWE8;A0A0J9YWZ2;P31947;P31946;P63104;P62258;Q04917;P61981;P27348;Q4VY19	1433B_HUMAN;1433E_HUMAN;1433F_HUMAN;1433G_HUMAN;1433T_HUMAN;1433Z_HUMAN	YWHAB;YWHAE;YWHAG;YWHAH;YWHAQ;YWHAZ	14-3-3 protein theta	36778100	33900100	34170300	25589700	28071100	28283400
P27348;P31946;P61981;Q04917	Q4VY20;A2IDB2;E9PG15;A0A0J9YWE8;A0A0J9YWZ2;P31946;Q04917;P61981;P27348;Q4VY19	1433B_HUMAN;1433F_HUMAN;1433G_HUMAN;1433T_HUMAN	YWHAB;YWHAG;YWHAH;YWHAQ	14-3-3 protein theta	6012910	5951730	6181400	2494100	1747910
P27348;P31946;P63104	Q4VY20;E5RGE1;E5RIR4;E7ESK7;E7EX29;E7EVZ2;E9PG15;E9PD24;A0A0J9YWE8;P31947;P31946;P63104;P27348;Q4VY19	1433B_HUMAN;1433T_HUMAN;1433Z_HUMAN	YWHAB;YWHAQ;YWHAZ	14-3-3 protein theta	2190790	2230810	2162180		753681	985614
P27361	E9PJF0;P27361;E9PQW4	MK03_HUMAN	MAPK3	Mitogen-activated protein kinase 3	683924	966911	1109380		2723050	2835610
P27540	A6NGV6;P27540	ARNT_HUMAN	ARNT	Aryl hydrocarbon receptor nuclear translocator	31964.8	37503.2	42171.5	71926	48961.9	109778
P27635	H7C123;X1WI28;P27635;Q96L21;H7C2C5;F8W7C6	RL10_HUMAN	RPL10	60S ribosomal protein L10	1770750	1635780	1330360	1405400	2016000	2022640
P27694	P27694;I3L4R8	RFA1_HUMAN	RPA1	Replication protein A 70 kDa DNA-binding subunit	62801.7	54178	60538.8
P27695	A0A0C4DGK8;G3V5D9;G3V359;G3V5Q1;G3V3C7;G3V5M0;P27695;G3V3M6	APEX1_HUMAN	APEX1	DNA-(apurinic or apyrimidinic site) endonuclease	5738620	6530260	5665310	1915970	1449240	1796740
P27797	A0A7P0T861;K7EL50;K7EJB9;P27797	CALR_HUMAN	CALR	Calreticulin	3591870	4751970	4919440	3180590	2861170	3502960
P27816	E7EVA0;B5MEG9;P27816	MAP4_HUMAN	MAP4	Microtubule-associated protein 4	21686900	21462900	19405600	13319200	11387200	15868900
P27824	A0A7P0TB65;D6RGY2;A0A7P0Z484;A0A7P0T840;A0A7P0TAE9;A0A7P0T937;P27824	CALX_HUMAN	CANX	Calnexin	8055230	7091750	6903050	2014040	2940650	3607610
P28066	P28066	PSA5_HUMAN	PSMA5	Proteasome subunit alpha type-5	1100970	730645	789921	1061890	1067540	1353340
P28288	A0A3B3ITW3;P28288	ABCD3_HUMAN	ABCD3	ATP-binding cassette sub-family D member 3	33236.3	41534	76731.5
P28290	E7EUL7;E9PHV5;H7BZ26;P28290	ITPI2_HUMAN	ITPRID2	Protein ITPRID2	57237.6	132014	115018	62724.6	68150.7	41721.7
P28715	A0A090HNM7;A0A494C0S2;R4GMW8;A0A1W2PS85;P28715	ERCC5_HUMAN	ERCC5	DNA excision repair protein ERCC-5	17165.7	12835.8	4740.22
P28799	K7EQ05;P28799	GRN_HUMAN	GRN	Progranulin	717621	889217	811690	352262		232585
P28838	P28838	AMPL_HUMAN	LAP3	Cytosol aminopeptidase	415051	526853	658195	230082	342244	359559
P29084	P29084	T2EB_HUMAN	GTF2E2	Transcription initiation factor IIE subunit beta	35909.5	80037.5	132241	61780.3
P29218	P29218;H0YBL1	IMPA1_HUMAN	IMPA1	Inositol monophosphatase 1	142650	214555	126513
P29353	X6R6D0;H0Y539;P29353	SHC1_HUMAN	SHC1	SHC-transforming protein 1	479152	423390	462583	519839	382590	750184
P29372	A2IDA3;P29372	3MG_HUMAN	MPG	DNA-3-methyladenine glycosylase	353604	368110	396062
P29375	P29375	KDM5A_HUMAN	KDM5A	Lysine-specific demethylase 5A				72471.1
P29401	P29401;A0A0B4J1R6	TKT_HUMAN	TKT	Transketolase	4006670	3712130	3653700	2563990	3248500	3174410
P29558	E7ETU5;P29558;Q6XE24;C9JIJ9;F6Y5H0;A0A1B0GUW5;E7EPF2;C9J9B2	RBMS1_HUMAN	RBMS1	RNA-binding motif, single-stranded-interacting protein 1	999474	1443440	950806	5445910	5164020	6122740
P29590	P29590;H3BVD2	PML_HUMAN	PML	Protein PML	150902	167695	177113	384789	522801
P29692	E9PJD0;E9PK06;E9PK72;E9PL71;E9PKK3;E9PN91;E9PMW7;E9PPR1;E9PL12;E9PK01;E9PQZ1;E9PNW6;P29692;E9PI39;E9PQ49	EF1D_HUMAN	EEF1D	Elongation factor 1-delta	6056150	6054240	5731120	12223100	9838130	9632010
P29966	P29966	MARCS_HUMAN	MARCKS	Myristoylated alanine-rich C-kinase substrate	28888400	30964000	32293600	19199700	21694900	23434700
P30040	F8VY02;P30040	ERP29_HUMAN	ERP29	Endoplasmic reticulum resident protein 29	1632170	1839030	2252250	6231350	5418330	5752640
P30041	P30041	PRDX6_HUMAN	PRDX6	Peroxiredoxin-6	9684530	11235100	8257570	4139460	4096920	3615660
P30043	M0QZL1;M0R192;A0A2R8Y7Y9;A0A2R8YEP4;P30043	BLVRB_HUMAN	BLVRB	Flavin reductase (NADPH)	549046	663903	639819	802631	1223520	440110
P30044	P30044	PRDX5_HUMAN	PRDX5	Peroxiredoxin-5, mitochondrial	1426160	1470360	1358300	860046	841782	781843
P30046	B5MC82;P30046;A6NHG4	DOPD_HUMAN	DDT	D-dopachrome decarboxylase	8546040	4899850	6058490	8873310	9510500	7307210
P30048	P30048	PRDX3_HUMAN	PRDX3	Thioredoxin-dependent peroxide reductase, mitochondrial	290938	625220	654841	228495	244801	277405
P30049	P30049	ATPD_HUMAN	ATP5F1D	ATP synthase subunit delta, mitochondrial	760998	688543	805376	1157150	1328150
P30050	P30050	RL12_HUMAN	RPL12	60S ribosomal protein L12	30884500	32476000	23273200	24626300	24584900	21140600
P30084	P30084	ECHM_HUMAN	ECHS1	Enoyl-CoA hydratase, mitochondrial	12419	16691.3
P30085	Q5T0D2;P30085	KCY_HUMAN	CMPK1	UMP-CMP kinase	562776	511545	165117	265821	497291	523706
P30086	P30086	PEBP1_HUMAN	PEBP1	Phosphatidylethanolamine-binding protein 1	42157100	51880100	46530100	21170300	20371300	24258300
P30101	P30101	PDIA3_HUMAN	PDIA3	Protein disulfide-isomerase A3	22508000	25829800	24092500	12598500	13089100	12656500
P30153	C9J9C1;P30153	2AAA_HUMAN	PPP2R1A	Serine/threonine-protein phosphatase 2A 65 kDa regulatory subunit A alpha isoform	2906760	3003250	4155580	1333000	959620	1555490
P30260	G5EA36;P30260	CDC27_HUMAN	CDC27	Cell division cycle protein 27 homolog	137318	222300	237991	303172	402914	371093
P30405	P30405	PPIF_HUMAN	PPIF	Peptidyl-prolyl cis-trans isomerase F, mitochondrial	759641	571173	645936	135434
P30414	P30414	NKTR_HUMAN	NKTR	NK-tumor recognition protein	126695	120899	203623	217854	259073	167791
P30419	A0A7I2V3U5;A0A7I2V539;A0A7I2V3X4;A0A7I2V4Y5;P30419;K7EN82;B7Z8J4	NMT1_HUMAN	NMT1	Glycylpeptide N-tetradecanoyltransferase 1	1161950	1202230	1429870	757952	523048	586537
P30519	I3L276;I3L4P8;P30519;I3L159;A0A1B0GXH0;I3L463;I3L1F5	HMOX2_HUMAN	HMOX2	Heme oxygenase 2	283023	319282	353971	655749	510791	566941
P30520	P30520	PURA2_HUMAN	ADSS2	Adenylosuccinate synthetase isozyme 2	187458	180241	178507
P30533	P30533	AMRP_HUMAN	LRPAP1	Alpha-2-macroglobulin receptor-associated protein	2812840	3280650	3448850	2015200	2673920	1725880
P30622	F5H1T5;F5H0N7;F5H6A0;P30622;J3KP58	CLIP1_HUMAN	CLIP1	CAP-Gly domain-containing linker protein 1	679107	500147	553084	803499	832016	564409
P30622;Q9UDT6	F5H1T5;F5H6A0;P30622;Q9UDT6;J3KP58	CLIP1_HUMAN;CLIP2_HUMAN	CLIP1;CLIP2	CAP-Gly domain-containing linker protein 1	172791	291887	300732
P30626	P30626;C9J0K6	SORCN_HUMAN	SRI	Sorcin	241101	90732.8	116496
P31146	P31146	COR1A_HUMAN	CORO1A	Coronin-1A		881534	577084		76629.5	612461
P31151	P31151	S10A7_HUMAN	S100A7	Protein S100-A7	393682	375335	497940
P31153	P31153	METK2_HUMAN	MAT2A	S-adenosylmethionine synthase isoform type-2	325984	527580	401272	387218	395424	527425
P31273	P31273	HXC8_HUMAN	HOXC8	Homeobox protein Hox-C8	131516	133018	157336	237091	246088	117504
P31483	E5RGV5;F8W8I6;P31483	TIA1_HUMAN	TIA1	Nucleolysin TIA-1 isoform p40	774286	858868	681388	2713560	1183040	1790940
P31483;Q01085	C9JTN7;E5RGV5;E5RG67;F8W8I6;P31483;Q01085;E7ETC0	TIA1_HUMAN;TIAR_HUMAN	TIA1;TIAL1	Nucleolysin TIA-1 isoform p40	2238590	2805750	2744990	4014680	6097370
P31930	P31930	QCR1_HUMAN	UQCRC1	Cytochrome b-c1 complex subunit 1, mitochondrial	111592	197743	157220			388316
P31937	P31937	3HIDH_HUMAN	HIBADH	3-hydroxyisobutyrate dehydrogenase, mitochondrial	867220	833645	846939	839191	610753	849193
P31939	F8WEF0;P31939	PUR9_HUMAN	ATIC	Bifunctional purine biosynthesis protein ATIC	511571	714388	608554	546844	455035	712634
P31942	P31942	HNRH3_HUMAN	HNRNPH3	Heterogeneous nuclear ribonucleoprotein H3	1727810	1810280	2159580	973517	1462540	1122970
P31943	E9PCY7;D6RIU0;E5RGH4;P31943;P55795;D6RBM0;G8JLB6;E5RGV0;E7EN40;H0YB39	HNRH1_HUMAN	HNRNPH1	Heterogeneous nuclear ribonucleoprotein H	110261	101194	119519	475455	285598	311945
P31943;P52597	H0YBD7;E9PCY7;P31943;G8JLB6;H0YBG7;H0YB39;P52597	HNRH1_HUMAN;HNRPF_HUMAN	HNRNPF;HNRNPH1	Heterogeneous nuclear ribonucleoprotein H	130249	63827.1	79175.5
P31946	Q4VY20;A0A0J9YWE8;P31946;Q4VY19	1433B_HUMAN	YWHAB	14-3-3 protein beta/alpha	4071220	4185600	4613370	1717690	3019310	2503160
P31946;P61981	Q4VY20;A0A0J9YWE8;P31946;P61981;Q4VY19	1433B_HUMAN;1433G_HUMAN	YWHAB;YWHAG	14-3-3 protein beta/alpha	1116220	754532	771961	252375
P31946;P61981;P63104;Q04917	Q4VY20;E5RIR4;E7ESK7;A2IDB2;E7EX29;E7EVZ2;E9PD24;A0A0J9YWE8;A0A0J9YWZ2;P31946;P63104;Q04917;P61981;Q4VY19	1433B_HUMAN;1433F_HUMAN;1433G_HUMAN;1433Z_HUMAN	YWHAB;YWHAG;YWHAH;YWHAZ	14-3-3 protein beta/alpha	64196800	61720500	111654	49409600	46471800	308148
P31946;P61981;Q04917	Q4VY20;A2IDB2;A0A0J9YWE8;A0A0J9YWZ2;P31946;Q04917;P61981;Q4VY19	1433B_HUMAN;1433F_HUMAN;1433G_HUMAN	YWHAB;YWHAG;YWHAH	14-3-3 protein beta/alpha	1746730		1859300	695457	176050	533111
P31948	F5H783;F5GXD8;P31948	STIP1_HUMAN	STIP1	Stress-induced-phosphoprotein 1	15646700	13316200	14977000	11773500	11392300	11371400
P31949	P31949	S10AB_HUMAN	S100A11	Protein S100-A11	74702000	81823200	82173700	57036100	45212200	53771800
P32119	P32119	PRDX2_HUMAN	PRDX2	Peroxiredoxin-2	203889	216090	343656			92080
P32119;Q06830	A0A0A0MSI0;A0A0A0MRQ5;Q06830;P32119	PRDX1_HUMAN;PRDX2_HUMAN	PRDX1;PRDX2	Peroxiredoxin-2	18805400	15026600	16375500			6652490
P32322	P32322;E2QRB3	P5CR1_HUMAN	PYCR1	Pyrroline-5-carboxylate reductase 1, mitochondrial	157257	103124	89402.8	342822	392851	556827
P32418;Q9UPR5	E7EV41;P32418;F5H6L7;Q9UPR5	NAC1_HUMAN;NAC2_HUMAN	SLC8A1;SLC8A2	Sodium/calcium exchanger 1	100907
P32519	A0A0U1RRL5;P32519	ELF1_HUMAN	ELF1	ETS-related transcription factor Elf-1	388370	331549	327055	1136340
P32969	P32969;D6RAN4	RL9_HUMAN	RPL9	60S ribosomal protein L9	1207430	897844	1130620	1250330	1230480	1177300
P33121	B7Z3Z9;D6RER0;E7EPM6;P33121	ACSL1_HUMAN	ACSL1	Long-chain-fatty-acid--CoA ligase 1		97228.6		83236.1
P33176	A0A7I2V352;J3KNA1;A0A6Q8PEZ8;A0A7I2V492;P33176;A0A7I2YQQ7;A0A0G2JMZ6;A0A6Q8PGN1;A0A7I2V3N5;A0A6Q8PGG7;O60282;Q12840;A0A6Q8PGJ3;A0A7I2V581	KINH_HUMAN	KIF5B	Kinesin-1 heavy chain	3040170	2770880	3308120	885281	826911	1219440
P33240	E7EWR4;E9PID8;P33240	CSTF2_HUMAN	CSTF2	Cleavage stimulation factor subunit 2	1101170	1207810	1280880	2686100	1843710	1610580
P33240;Q9H0L4	E7EWR4;E9PID8;Q9H0L4;P33240	CSTF2_HUMAN;CSTFT_HUMAN	CSTF2;CSTF2T	Cleavage stimulation factor subunit 2	1572400	1143990	1569020	3114350	2341160	2804400
P33241	E9PBD8;E7EMG9;P33241	LSP1_HUMAN	LSP1	Lymphocyte-specific protein 1	226665	218928	254768		322460	188713
P33260	P33260	CP2CI_HUMAN	CYP2C18	Cytochrome P450 2C18		49542.5	37257.5			40936.9
P33316	H0YNJ9;H0YMM5;H0YNW5;H0YKI0;P33316;H0YKC5	DUT_HUMAN	DUT	Deoxyuridine 5'-triphosphate nucleotidohydrolase, mitochondrial	1370940	987391	1086630	4392480	4586500	4812270
P33908	P33908	MA1A1_HUMAN	MAN1A1	Mannosyl-oligosaccharide 1,2-alpha-mannosidase IA		262465		915616	987305	592053
P33991	A0A3B3IT92;A0A3B3ITP6;A0A3B3IS57;E5RFR3;P33991;E5RG53	MCM4_HUMAN	MCM4	DNA replication licensing factor MCM4	1219310	997331	1409760	3756760	5082000	3103680
P34897	H0YIZ0;G3V2Y4;P34897	GLYM_HUMAN	SHMT2	Serine hydroxymethyltransferase, mitochondrial	5107750	4610130	4554670	7274540	6114600	6724130
P34932	P34932	HSP74_HUMAN	HSPA4	Heat shock 70 kDa protein 4	854502	1119700	1115740	740627	720638	518889
P35080	G5E9Q6;C9J712;C9JQ45;P35080;C9J0J7	PROF2_HUMAN	PFN2	Profilin-2	242521	312368	274365	616896	578101	244913
P35221	E5RIB1;E5RIT8;E5RGY6;E5RIE0;E5RJZ2;E5RFM3;E5RG03;E5RJL0;P35221;E5RHV7;G3XAM7	CTNA1_HUMAN	CTNNA1	Catenin alpha-1	833250	801776	1122890	1967340	1738860	1386140
P35222	A0A2R8Y5Z1;A0A2R8Y5A3;A0A2R8Y543;A0A2R8Y804;A0A2R8YCH5;B4DGU4;A0A2R8Y7Z0;A0A2R8Y5C3;P35222;A0A2R8Y750	CTNB1_HUMAN	CTNNB1	Catenin beta-1	253376	206105	208419
P35232	P35232;C9JZ20	PHB_HUMAN	PHB	Prohibitin	1190450	1410610	1353730	936856	1313240	871175
P35241	A0A2R8Y4H6;A0A2R8Y5S7;A0A2R8Y7M3;P35241	RADI_HUMAN	RDX	Radixin	3783980	4446330	4195630			662907
P35249	P35249;C9J8M3;C9JZI1;C9JXZ7	RFC4_HUMAN	RFC4	Replication factor C subunit 4	57319.2	133646	91415.2		64916.7
P35250	A0A087WVY3;H7C5P4;P35250	RFC2_HUMAN	RFC2	Replication factor C subunit 2	1924730	2101570	677674		2656130	1238490
P35251	A0A1W2PP02;P35251	RFC1_HUMAN	RFC1	Replication factor C subunit 1	185146	226402	178273	170019	141025
P35268	P35268;K7ERI7	RL22_HUMAN	RPL22	60S ribosomal protein L22	1949410	3931740	6625970	13407300	9631430	10211200
P35269	P35269;M0R0R9;M0R0Z3;M0QXD6	T2FA_HUMAN	GTF2F1	General transcription factor IIF subunit 1	1615830	1573440	1509360	1507400	1919270	1702590
P35442	P35442;A0A7I2V585;A0A7I2YQ86;A0A3B3ITK0	TSP2_HUMAN	THBS2	Thrombospondin-2	98343.1		261173
P35527	P35527	K1C9_HUMAN	KRT9	Keratin, type I cytoskeletal 9	302168	214022	168082	864409	719000	578948
P35555	P35555	FBN1_HUMAN	FBN1	Fibrillin-1	1276260	1053060	952568		555526	1178380
P35568	P35568	IRS1_HUMAN	IRS1	Insulin receptor substrate 1	1151890	1107120	935264	725660	993419	1182340
P35579	P35579	MYH9_HUMAN	MYH9	Myosin-9	23324900	22565300	25829100	11224500	10207200	10861300
P35579;P35580	P35579;P35580	MYH10_HUMAN;MYH9_HUMAN	MYH10;MYH9	Myosin-9	5232210	4132590	4049400	2142240	1210880	2802060
P35580	P35580	MYH10_HUMAN	MYH10	Myosin-10	576856	588881	594013	587762	545549	355642
P35610	P35610;B1APM4	SOAT1_HUMAN	SOAT1	Sterol O-acyltransferase 1	163262	253840	369990
P35611	E7EV99;E7ENY0;H0Y9H2;P35611	ADDA_HUMAN	ADD1	Alpha-adducin	1146970	1226440	1537300	638624	1432070	1069670
P35613	A0A087WUV8;A0A7P0TA85;A0A7P0T8A7;R4GMX5;A0A7P0TB04;I3L192;P35613	BASI_HUMAN	BSG	Basigin	1206310	1332600	1613860	837049	751148	829861
P35637	H3BPE7;P35637	FUS_HUMAN	FUS	RNA-binding protein FUS	10025200	8387490	9460370	2701690	2593570	2474000
P35637;Q92804	A0A075B7D9;H3BPE7;Q92804;P35637	FUS_HUMAN;RBP56_HUMAN	FUS;TAF15	RNA-binding protein FUS	20867200	22941400	23676900	9371270	6670850	6923860
P35658	B7ZAV2;H0Y837;P35658;E9PKD2;A0A494C1F2;A0A0A0MSW3	NU214_HUMAN	NUP214	Nuclear pore complex protein Nup214	334419	320890	317819	608196	662062	317697
P35659	B4DFG0;H0Y993;A0A494C198;H0Y8X0;P35659;D6R9L5	DEK_HUMAN	DEK	Protein DEK	1050890	1396140	1350550	1628400	902045	1192710
P35754	P35754	GLRX1_HUMAN	GLRX	Glutaredoxin-1	937597	1123690	973906	823127	870938	998274
P35908	P35908	K22E_HUMAN	KRT2	Keratin, type II cytoskeletal 2 epidermal	373146	355182	336502	481118	306539
P35998	P35998;C9JLS9;C9JX88	PRS7_HUMAN	PSMC2	26S proteasome regulatory subunit 7	912745	1013170	1115760	879315		1031470
P36405	P36405	ARL3_HUMAN	ARL3	ADP-ribosylation factor-like protein 3	97921.1	80676.4	84459.9	988783	912365
P36542	P36542	ATPG_HUMAN	ATP5F1C	ATP synthase subunit gamma, mitochondrial	1294680	1252050	1224500	1451810	1875280	933593
P36543	P36543	VATE1_HUMAN	ATP6V1E1	V-type proton ATPase subunit E 1	565145	695620	774271	748562	597345	850922
P36578	P36578;H3BM89	RL4_HUMAN	RPL4	60S ribosomal protein L4	9873400	15146100	16670000	16092900	9027260	15237600
P36957	Q86SW4;P36957	ODO2_HUMAN	DLST	Dihydrolipoyllysine-residue succinyltransferase component of 2-oxoglutarate dehydrogenase complex, mitochondrial	742042	993132	745067	877793
P37108	P37108;H0YLA2	SRP14_HUMAN	SRP14	Signal recognition particle 14 kDa protein	22651100	32146500	31311700	46340500	32659100	27590100
P37198	P37198;M0QXN5	NUP62_HUMAN	NUP62	Nuclear pore glycoprotein p62		82238.1	31368.3
P37235;P61601;P84074	P61601;P84074;P37235	HPCA_HUMAN;HPCL1_HUMAN;NCALD_HUMAN	HPCA;HPCAL1;NCALD	Hippocalcin-like protein 1	732800	802414	986375	586620	198625
P37275	P37275	ZEB1_HUMAN	ZEB1	Zinc finger E-box-binding homeobox 1	242304	256353	250373		79269.6	283814
P37802	X6RJP6;P37802	TAGL2_HUMAN	TAGLN2	Transgelin-2	89593500	92791000	83071400	30503000	40703800	40552600
P37837	P37837	TALDO_HUMAN	TALDO1	Transaldolase	5059870	4837160	4549770	1807290	1980070	2674770
P38117	M0QY67;P38117	ETFB_HUMAN	ETFB	Electron transfer flavoprotein subunit beta	1029830	1057390	949381	1582640	1486250	1941040
P38159	H3BT71;H0Y6E7;P38159	RBMX_HUMAN	RBMX	RNA-binding motif protein, X chromosome	16323200	15189800	13726400	9530920	10222800	9604930
P38159;Q96E39	H3BR27;H3BT71;H3BNC1;A0A1B0GUK8;P38159;Q96E39	RBMX_HUMAN;RMXL1_HUMAN	RBMX;RBMXL1	RNA-binding motif protein, X chromosome	32979300	34582000	32628200	21687600	21756400	23059200
P38646	H0Y8K0;A0A7I2V2S7;A0A7I2V2G2;A0A7I2YQB2;A0A7I2V3F7;D6RCD7;P38646;A0A3B3ITI4	GRP75_HUMAN	HSPA9	Stress-70 protein, mitochondrial	73575500	81619900	73526300	43533500	39229300	43494000
P38936	P38936	CDN1A_HUMAN	CDKN1A	Cyclin-dependent kinase inhibitor 1	629548	612043	513021	414278	382037	384356
P39019	M0QYF7;P39019;M0R2L9;M0R140	RS19_HUMAN	RPS19	40S ribosomal protein S19	44364500	43160000	54950400	47919100	30925400	46892200
P39023	P39023;G5E9G0	RL3_HUMAN	RPL3	60S ribosomal protein L3	3418520	3434680	3090010	1478900	1636180	1091400
P39656	U3KQ84;A0A0C4DGS1;P39656	OST48_HUMAN	DDOST	Dolichyl-diphosphooligosaccharide--protein glycosyltransferase 48 kDa subunit	675788	774254	1389200
P39687	P39687	AN32A_HUMAN	ANP32A	Acidic leucine-rich nuclear phosphoprotein 32 family member A	55997.1	61938.5	50874.7	53422.4	110883	41700.1
P39748	P39748;F5H1Y3	FEN1_HUMAN	FEN1	Flap endonuclease 1	17695.3	105643	119177
P39880	P39880	CUX1_HUMAN	CUX1	Homeobox protein cut-like 1	230951	395693	83768.1	229900	198781	155767
P40121	E7ENU9;B8ZZL6;P40121	CAPG_HUMAN	CAPG	Macrophage-capping protein	796789	1073520	826710	558084	819373	580171
P40222	P40222	TXLNA_HUMAN	TXLNA	Alpha-taxilin	2076460	2366180	2485240	3868550	4188830	4567410
P40227	P40227	TCPZ_HUMAN	CCT6A	T-complex protein 1 subunit zeta	4234020	4648420	4627860	5102930	4103020	5688310
P40261	P40261	NNMT_HUMAN	NNMT	Nicotinamide N-methyltransferase	839218	1272540	988983	209643		760355
P40429	Q6NVV1;P40429;A0A7I2V5L3;A0A7I2V2L9;Q8J015;M0QYS1	RL13A_HUMAN	RPL13A	60S ribosomal protein L13a	564210	521623	771218	3512500	4284150	2581510
P40855	B7Z8B3;P40855	PEX19_HUMAN	PEX19	Peroxisomal biogenesis factor 19	194166	254050	365904
P40925	C9JF79;A0A5K1VW95;C9JRL4;B9A041;P40925	MDHC_HUMAN	MDH1	Malate dehydrogenase, cytoplasmic	1973480	2737950	2349480	1486620	1255570	2832760
P40926	G3XAL0;P40926	MDHM_HUMAN	MDH2	Malate dehydrogenase, mitochondrial	5423480	5649360	5925260	2795040	3208600	2920210
P40939	A0A2R8Y4F5;H0YFD6;A0A2R8YG21;P40939;A0A2R8Y688	ECHA_HUMAN	HADHA	Trifunctional enzyme subunit alpha, mitochondrial	701333	661253	562197	504805	947089	709672
P41091;Q2VIR3	P41091;Q2VIR3	IF2GL_HUMAN;IF2G_HUMAN	EIF2S3;EIF2S3B	Eukaryotic translation initiation factor 2 subunit 3	992264	806231	993099	1275830	1134750	579083
P41134	P41134	ID1_HUMAN	ID1	DNA-binding protein inhibitor ID-1		208021	215506		385867	420739
P41208	P41208	CETN2_HUMAN	CETN2	Centrin-2	216771	119003	148911	133848	348481	170050
P41222	Q5SQ11;P41222	PTGDS_HUMAN	PTGDS	Prostaglandin-H2 D-isomerase	108901
P41227	P41227	NAA10_HUMAN	NAA10	N-alpha-acetyltransferase 10	739725	643939	760414	1012200	929022	661346
P41229;Q9BY66	E9PFH2;P41229;Q9BY66	KDM5C_HUMAN;KDM5D_HUMAN	KDM5C;KDM5D	Lysine-specific demethylase 5C	463586		467509
P41236	Q6NXS1;E7EMN6;P41236	IPP2_HUMAN	PPP1R2	Protein phosphatase inhibitor 2	401427	373087	420538	820779	452490	1047170
P41250	A0A6Q8PGW4;A0A6Q8PGI6;A0A6Q8PGA8;P41250;A0A6Q8PHH9;A0A6Q8PGZ8	GARS_HUMAN	GARS1	Glycine--tRNA ligase		189594	292243	272931	249378	180550
P41567	K7EM18;P41567	EIF1_HUMAN	EIF1	Eukaryotic translation initiation factor 1	4227750	5291750	3904500	2172450	3834930	3065610
P42025	P42025	ACTY_HUMAN	ACTR1B	Beta-centractin	124398	355818			342546
P42126	Q96DC0;P42126	ECI1_HUMAN	ECI1	Enoyl-CoA delta isomerase 1, mitochondrial	549633	715150	682266			2821580
P42166	P42166	LAP2A_HUMAN	TMPO	Lamina-associated polypeptide 2, isoform alpha	208121	363989	372540	492048
P42166;P42167	G5E972;P42167;P42166	LAP2A_HUMAN;LAP2B_HUMAN	TMPO	Lamina-associated polypeptide 2, isoform alpha	7524110	7963690	7644780	10871200	13758900	15113900
P42167	G5E972;H0YJH7;P42167	LAP2B_HUMAN	TMPO	Lamina-associated polypeptide 2, isoforms beta/gamma	644878	601768	627829			851586
P42330;Q04828	S4R3D5;A0A0A0MSS8;S4R3Z2;A6NHU4;P42330;Q04828	AK1C1_HUMAN;AK1C3_HUMAN	AKR1C1;AKR1C3	Aldo-keto reductase family 1 member C3	205771	232130
P42566	B1AUU8;P42566	EPS15_HUMAN	EPS15	Epidermal growth factor receptor substrate 15	1012690	1045930	1127140
P42677	P42677	RS27_HUMAN	RPS27	40S ribosomal protein S27	822937	710385	1067710	273656		249912
P42677;Q71UM5	C9JLI6;Q71UM5;P42677;H0YMV8	RS27L_HUMAN;RS27_HUMAN	RPS27;RPS27L	40S ribosomal protein S27	7619670	8511170	9029400	5937870	6528920	5542420
P42696	P42696;A2A2V2;H7C5M1;Q5TCT4	RBM34_HUMAN	RBM34	RNA-binding protein 34	81738.6		72408.8		157569
P42704	P42704	LPPRC_HUMAN	LRPPRC	Leucine-rich PPR motif-containing protein, mitochondrial	1092210	1122890	1104950		1838400	2772990
P42765	P42765	THIM_HUMAN	ACAA2	3-ketoacyl-CoA thiolase, mitochondrial	720255	863095	898778	346438	625607	422627
P42766	P42766	RL35_HUMAN	RPL35	60S ribosomal protein L35	13993600	12752100	12226600	3612110	4105110	6128050
P42771	J3QRG6;K7ES20;P42772;P42771;K7ENC6	CDN2A_HUMAN	CDKN2A	Cyclin-dependent kinase inhibitor 2A	112012	158017	185604	512605	414488	438538
P42773	P42773	CDN2C_HUMAN	CDKN2C	Cyclin-dependent kinase 4 inhibitor C	126785	113884	109833
P42892	B4DKB2;A0A3B3ISF9;P42892	ECE1_HUMAN	ECE1	Endothelin-converting enzyme 1	421780	500437	310443
P43003	A0A087X0U3;A0A087WT87;A0A7P0TAG7;P43003	EAA1_HUMAN	SLC1A3	Excitatory amino acid transporter 1	337634
P43005	P43005	EAA3_HUMAN	SLC1A1	Excitatory amino acid transporter 3	56712.9	60083.9
P43034	I3L495;A0A6Q8PG63;P43034	LIS1_HUMAN	PAFAH1B1	Platelet-activating factor acetylhydrolase IB subunit beta	110555	124794	75325.3	230152	128889	128348
P43121	P43121	MUC18_HUMAN	MCAM	Cell surface glycoprotein MUC18	97503.2	196285	139576	915389	683478	494429
P43243	D6REM6;D6R991;A0A0R4J2E8;D6RCM3;D6R9F3;D6RBS2;D6REK4;A8MXP9;A0A1B0GX04;D6RB45;P43243;D6R8Z5	MATR3_HUMAN	MATR3	Matrin-3	8529350	8382590	8430660	10297800	10669300	11356000
P43308	P43308;E9PNP2;E9PQI4;E9PQ05;E9PQJ7;E9PLP2;E9PN13;E9PJ35	SSRB_HUMAN	SSR2	Translocon-associated protein subunit beta	836954		1134810	555420	538250	606057
P43487	C9JDM3;F6WQW2;P43487;C9JJ34	RANG_HUMAN	RANBP1	Ran-specific GTPase-activating protein	14024800	12783700	11372200	4992060	4355070	3755300
P43490	P43490;A0A7P0Z437;A0A7P0T9I9;A0A7P0T931;A0A7P0T973;A0A7P0T895;A0A7P0T862	NAMPT_HUMAN	NAMPT	Nicotinamide phosphoribosyltransferase	610784	391256	368794
P45877	P45877	PPIC_HUMAN	PPIC	Peptidyl-prolyl cis-trans isomerase C	92213.3	99910.6	85670.3
P45880	P45880;A0A0A0MR02	VDAC2_HUMAN	VDAC2	Voltage-dependent anion-selective channel protein 2	1029620	1376010	968741	440162	561829	404140
P45973	P45973	CBX5_HUMAN	CBX5	Chromobox protein homolog 5		150999	145309	1105100	621969	738560
P45974	P45974;F5H571	UBP5_HUMAN	USP5	Ubiquitin carboxyl-terminal hydrolase 5	362468	355886	435767	847772	676103	693054
P45985	P45985	MP2K4_HUMAN	MAP2K4	Dual specificity mitogen-activated protein kinase kinase 4		144894	152972
P46013	P46013	KI67_HUMAN	MKI67	Proliferation marker protein Ki-67	647264	701725	661479	911132	634761	554101
P46060	B0QYT5;P46060;B0QYT6;B0QYT4	RAGP1_HUMAN	RANGAP1	Ran GTPase-activating protein 1	639961	616814	598012	992399	616897	991829
P46087	P46087	NOP2_HUMAN	NOP2	Probable 28S rRNA (cytosine(4447)-C(5))-methyltransferase	1056040	1560800	733559	174200	2566080	1102350
P46100	P46100;A0A096LNL9;A0A096LP59	ATRX_HUMAN	ATRX	Transcriptional regulator ATRX	118078	60226.6	88821.4		43732.1
P46108	P46108	CRK_HUMAN	CRK	Adapter molecule crk	1082780	1285250	793645	1682230	2186390	1439080
P46109	P46109	CRKL_HUMAN	CRKL	Crk-like protein	1153650	1081670	970999	2278400	1971150	2123670
P46379	H0Y4L1;A0A024RCR6;H0Y710;A0A0G2JL47;A0A7I2V508;A0A7P0MQS5;A0A0G2JK23;P46379	BAG6_HUMAN	BAG6	Large proline-rich protein BAG6	1247970	944803	646268	2740600	2903630	7766490
P46776	E9PJD9;P46776;E9PLX7;E9PLL6	RL27A_HUMAN	RPL27A	60S ribosomal protein L27a	9388960	10939200	10418600	15554900	12729400	12524600
P46777	Q5T7N0;P46777;A0A2R8Y4A2;A0A2R8Y6J3	RL5_HUMAN	RPL5	60S ribosomal protein L5				467315	248312	234866
P46778	G3V1B3;P46778;M0R3I5;M0R181	RL21_HUMAN	RPL21	60S ribosomal protein L21	4837310	5838920	4885680	1603220	803677	1185490
P46779	P46779;H0YKD8	RL28_HUMAN	RPL28	60S ribosomal protein L28	30991900	29581600	26381300	12015900	15612600	12357000
P46781	P46781	RS9_HUMAN	RPS9	40S ribosomal protein S9	832758	1202190	1307130	1427900	1159010	2387080
P46782	M0R0R2;M0R0F0;M0QZN2;P46782	RS5_HUMAN	RPS5	40S ribosomal protein S5	3660700	3291920	2872440	4177950	4260330	4311450
P46783	A0A2R8Y6L3;P46783;S4R435;A0A1W2PQS6;A0A2R8YFH6;F6U211;A0A2R8Y7H1	RS10_HUMAN	RPS10	40S ribosomal protein S10	14527500	13976200	15448700	6783710	11041000	12903200
P46821	P46821	MAP1B_HUMAN	MAP1B	Microtubule-associated protein 1B	6875990	6701350	6317660	8275410	7391510	8132340
P46821;P78559	P46821;E9PGC8;P78559	MAP1A_HUMAN;MAP1B_HUMAN	MAP1A;MAP1B	Microtubule-associated protein 1B	387095		548146		317444	367409
P46937	P46937	YAP1_HUMAN	YAP1	Transcriptional coactivator YAP1	2120100	1922500	2291540	1990950	3708680	2610660
P46939	P46939;Q5SYY2	UTRN_HUMAN	UTRN	Utrophin	53250	32679.5	88178.3			408602
P46940	A0A0J9YXZ5;H0YLE8;P46940	IQGA1_HUMAN	IQGAP1	Ras GTPase-activating-like protein IQGAP1	1206130	1483100	1463760	825063	530883	902513
P46976	C9JQ42;P46976;G5E9W8	GLYG_HUMAN	GYG1	Glycogenin-1	543578	1528800	1506640	544436	653762	414541
P47756	A0A6I8PIN8;B1AK85;B1AK87;P47756	CAPZB_HUMAN	CAPZB	F-actin-capping protein subunit beta	1943050	1845260	1887900	1179580	1182050	940515
P47869	E9PBQ7;A0A0A0MTM5;P47869	GBRA2_HUMAN	GABRA2	Gamma-aminobutyric acid receptor subunit alpha-2	361340	278706
P47895	H0Y2X5;H0YNQ3;P47895	AL1A3_HUMAN	ALDH1A3	Aldehyde dehydrogenase family 1 member A3	271142	214692	263133
P47897	A0A1B0GVU9;P47897;A0A0U1RQT0;A0A0U1RRI9;A0A0U1RQE9;C9J165;A0A0U1RQL2;A0A0U1RQU2;A0A0U1RQM8	SYQ_HUMAN	QARS1	Glutamine--tRNA ligase	261416	146895	137336	629317	365927	472665
P47914	A0A3B3ITT5;P47914	RL29_HUMAN	RPL29	60S ribosomal protein L29	18459700	25069800	29052400	11760100	11214000	11026100
P47974	P47974	TISD_HUMAN	ZFP36L2	mRNA decay activator protein ZFP36L2	13615.3			52590.6
P48047	P48047	ATPO_HUMAN	ATP5PO	ATP synthase subunit O, mitochondrial	8947620	9898750	9784180	8852130	7619020	7703660
P48061	P48061	SDF1_HUMAN	CXCL12	Stromal cell-derived factor 1		11956.5	21133.2	32658.1		42743.3
P48307	A0A3B3IS67;P48307	TFPI2_HUMAN	TFPI2	Tissue factor pathway inhibitor 2	45813	35662.1	30384
P48426	H7BXS3;P48426	PI42A_HUMAN	PIP4K2A	Phosphatidylinositol 5-phosphate 4-kinase type-2 alpha	453603	438710	447472	410926	306588
P48444	P48444;B0YIW6	COPD_HUMAN	ARCN1	Coatomer subunit delta	2816450	2891370	3454280	2472780	1532660	1832610
P48454	G3V111;P48454;H0YB02	PP2BC_HUMAN	PPP3CC	Serine/threonine-protein phosphatase 2B catalytic subunit gamma isoform	20182.4	36607.8	37601.1
P48506	A0A2R8YEL6;A0A0C4DGB2;B4E2I4;P48506	GSH1_HUMAN	GCLC	Glutamate--cysteine ligase catalytic subunit	2087020	1624870	1795000	2214060	1102740	1832680
P48507	P48507	GSH0_HUMAN	GCLM	Glutamate--cysteine ligase regulatory subunit	395378	611650	900268	545994
P48509	E9PMR4;K4DIA7;E9PRJ3;P48509	CD151_HUMAN	CD151	CD151 antigen	1922840	2624370	2733080	239393	194833	199869
P48556	R4GMR5;P48556	PSMD8_HUMAN	PSMD8	26S proteasome non-ATPase regulatory subunit 8		780786	803026		1251000
P48634	P48634	PRC2A_HUMAN	PRRC2A	Protein PRRC2A	1513060	1988250	1792590	1238890	2216240	1668980
P48634;Q9Y520	P48634;Q9Y520;E7EPN9	PRC2A_HUMAN;PRC2C_HUMAN	PRRC2A;PRRC2C	Protein PRRC2A	477697	582845	523270	259266	565806	444353
P48643	D6RIZ7;E7ENZ3;P48643	TCPE_HUMAN	CCT5	T-complex protein 1 subunit epsilon	477157	768429	464980			152605
P48681	P48681	NEST_HUMAN	NES	Nestin	2406410	2580560	2673670	4502650	4713240	4059300
P48729	U3KPX3;H0Y9X2;A0A590UJ43;P48729;U3KQK7	KC1A_HUMAN	CSNK1A1	Casein kinase I isoform alpha	8514.56	6341.93	5128.89
P48730	H7BYT1;J3KRM8;P48730	KC1D_HUMAN	CSNK1D	Casein kinase I isoform delta		595187	709129	569219		1166650
P48735	P48735	IDHP_HUMAN	IDH2	Isocitrate dehydrogenase [NADP], mitochondrial	119192	120178	125283	242875		407756
P48739	A0A0A0MSW4;P48739	PIPNB_HUMAN	PITPNB	Phosphatidylinositol transfer protein beta isoform		115928	153784			89549.8
P49005	C9IZD2;A0A087WWF6;C9JLE1;C9J8Z7;F8W8R3;C9JHC7;P49005	DPOD2_HUMAN	POLD2	DNA polymerase delta subunit 2		86008.8	39299.6	19091.5
P49006	P49006	MRP_HUMAN	MARCKSL1	MARCKS-related protein	4057480	4625840	6172600	5121190	4600190	4430800
P49023	F5H836;P49023;A0A1B0GU60;A0A1B0GTU4;F5GZ78	PAXI_HUMAN	PXN	Paxillin	1688790	1455150	1696010	1078650	1644090	1675000
P49189	P49189	AL9A1_HUMAN	ALDH9A1	4-trimethylaminobutyraldehyde dehydrogenase	1575600	1646340	1689400	1908290	1404040	1542460
P49207	P49207	RL34_HUMAN	RPL34	60S ribosomal protein L34	5225690	5004770	5559820	2415290	1980640	2107050
P49321	P49321;E9PPR5	NASP_HUMAN	NASP	Nuclear autoantigenic sperm protein	1697960	1660450	1587470	3725690	3590640	3134720
P49326	E9PP51;E9PJF3;E9PQ84;P49326	FMO5_HUMAN	FMO5	Flavin-containing monooxygenase 5	900904	688236	750297
P49368	P49368;Q5SZX9;E9PM09;E9PRC8	TCPG_HUMAN	CCT3	T-complex protein 1 subunit gamma	142184	331486	218732	1873670	1159020	185718
P49406	A0A0A0MRF4;P49406	RM19_HUMAN	MRPL19	39S ribosomal protein L19, mitochondrial	741656		887184	967732	859868	816896
P49411	P49411	EFTU_HUMAN	TUFM	Elongation factor Tu, mitochondrial	5550250	6125960	6034140	1139140	3820680	2153510
P49419	A0A1B0GTY9;A0A1B0GV49;A0A1B0GTJ4;A0A1B0GW77;A0A1B0GTG2;P49419	AL7A1_HUMAN	ALDH7A1	Alpha-aminoadipic semialdehyde dehydrogenase	2118080	2173580	2114590	899646	1205550	993401
P49458	Q659G3;E9PE20;Q6P2S0;P49458	SRP09_HUMAN	SRP9	Signal recognition particle 9 kDa protein	3896110	3070040	3667640	10050100	9156250	2672210
P49585	P49585;C9J050;C9JEJ2;C9J2E1;C9JVS0;F8WAZ5;F8WBU2;C9JPY0	PCY1A_HUMAN	PCYT1A	Choline-phosphate cytidylyltransferase A		149683	147091	200412	184801	296610
P49588	A0A6Q8PHJ2;A0A6Q8PGN5;A0A6Q8PGE8;A0A6Q8PHP3;P49588;A0A6Q8PF77;A0A6Q8PG28;A0A6Q8PF33;H3BPK7;A0A6Q8PHP7;A0A6Q8PGB5;A0A6Q8PGI8;A0A6Q8PG62;A0A6Q8PFK3;A0A6Q8PGR9;A0A6Q8PFY2;A0A6Q8PHN5;A0A6Q8PH44	SYAC_HUMAN	AARS1	Alanine--tRNA ligase, cytoplasmic	840517	696400	955759	141027	372558
P49589	C9JLN0;E9PRS8;P49589	SYCC_HUMAN	CARS1	Cysteine--tRNA ligase, cytoplasmic	36012.2	29744.4	39889.9	178678	249441	45223.3
P49591	P49591;Q5T5C7	SYSC_HUMAN	SARS1	Serine--tRNA ligase, cytoplasmic	1303190	1666480	1381250	2464920	2470570	2240590
P49674	H0Y5S9;H0Y682;P49674	KC1E_HUMAN	CSNK1E	Casein kinase I isoform epsilon	755435		448664	1322650	923444	1219150
P49721	P49721;A0A087WVV1	PSB2_HUMAN	PSMB2	Proteasome subunit beta type-2	13851.1			336393	215430	350712
P49748	K7EJW8;K7EQP4;P49748	ACADV_HUMAN	ACADVL	Very long-chain specific acyl-CoA dehydrogenase, mitochondrial	601823	601895	504794	725470	737516	955049
P49750	P49750;F8VU51;H0YI23;H0YIQ2	YLPM1_HUMAN	YLPM1	YLP motif-containing protein 1	405234	510103	465205	542514	546566	332770
P49755	P49755	TMEDA_HUMAN	TMED10	Transmembrane emp24 domain-containing protein 10	94063.5	91707.5	94291.5		30526.3
P49756	P49756;E9PQU5;E9PSE8	RBM25_HUMAN	RBM25	RNA-binding protein 25				96744.8	117346
P49757	G3V3M5;P49757;G3V4S6;G3V3R1;G3V433	NUMB_HUMAN	NUMB	Protein numb homolog	950910	750056	822325	963676	1074370	712035
P49757;Q9Y6R0	A0A0C4DGH3;Q9Y6R0;P49757;G3V3Z8	NUMBL_HUMAN;NUMB_HUMAN	NUMB;NUMBL	Protein numb homolog	225874					211392
P49773	H0YC49;P49773;D6REP8;A0A6Q8PGQ8;D6RD60;D6RC06;D6RE99	HINT1_HUMAN	HINT1	Histidine triad nucleotide-binding protein 1	26507000	27721500	22861900	14405600	15242200	12728700
P49790	P49790	NU153_HUMAN	NUP153	Nuclear pore complex protein Nup153	2714630	2990760	3142030	2546620	2234270	2474010
P49792	P49792	RBP2_HUMAN	RANBP2	E3 SUMO-protein ligase RanBP2	1224910	957005	996502	618656	920260	719593
P49792;Q99666	A6NKT7;P0DJD1;O14715;P49792;A0A1W2PNU4;F8VYC4;A0A286YES2;Q99666;P0DJD0;Q7Z3J3;J3KQ37;J3KNE0	RBP2_HUMAN;RGPD5_HUMAN	RANBP2;RGPD5	E3 SUMO-protein ligase RanBP2	580958	843000	835883	1066730	1356850	1005240
P49815	X5D2U8;A0A2R8Y7X5;A0A2R8YDR3;P49815;H3BQK4;A0A2R8YGD6;A0A2R8Y670;A0A2R8Y5F1;A0A2R8YGU4;A0A2R8Y7C8;H3BMQ0;A0A2R8YDZ2;A0A2R8Y6C9	TSC2_HUMAN	TSC2	Tuberin				204150	490506	403932
P49821	B4DE93;G3V0I5;P49821	NDUV1_HUMAN	NDUFV1	NADH dehydrogenase [ubiquinone] flavoprotein 1, mitochondrial	468020	295540	264310	1980460
P49840	A0A7I2V345;A0A7I2V553;A0A7I2V2H8;A0A7I2V627;P49840	GSK3A_HUMAN	GSK3A	Glycogen synthase kinase-3 alpha	256898	148142	251392	767548
P49841	P49841	GSK3B_HUMAN	GSK3B	Glycogen synthase kinase-3 beta	17207	22682.4	32991.5	28259.4	28955.4
P49903	P49903	SPS1_HUMAN	SEPHS1	Selenide, water dikinase 1	586559	518143	850377	679050	776326	955296
P49918	A0A0G2JPX0;A0A0G2JH30;P49918	CDN1C_HUMAN	CDKN1C	Cyclin-dependent kinase inhibitor 1C	1440500			1519010		4609370
P50213	H0YM64;H0YLI6;H0YL72;H0YKD0;P50213	IDH3A_HUMAN	IDH3A	Isocitrate dehydrogenase [NAD] subunit alpha, mitochondrial	554323	336442	750468	356673	899615	446295
P50238	P50238	CRIP1_HUMAN	CRIP1	Cysteine-rich protein 1	2290700	2948280	2236580	550905	5033490	4489800
P50395	Q5SX91;Q5SX87;P31150;P50395	GDIB_HUMAN	GDI2	Rab GDP dissociation inhibitor beta	981789	1201320	994880		1531770	3693440
P50402	F8WEQ1;Q5HY57;P50402	EMD_HUMAN	EMD	Emerin	2150260	2621300	2304710	2121370	2707600	1793990
P50454	P50454;E9PKH2;H0YEP8	SERPH_HUMAN	SERPINH1	Serpin H1	37540700	39501300	33107400	46371300	41672600	50635300
P50479	P50479	PDLI4_HUMAN	PDLIM4	PDZ and LIM domain protein 4	10570900	12097000	12443600	6356380	9110770	5485030
P50502	F6VDH7;Q8IZP2;Q3KNR6;P50502;Q8NFI4	F10A1_HUMAN	ST13	Hsc70-interacting protein	843643	1280450	1280680	2772150	2178730	2083960
P50548	P50548	ERF_HUMAN	ERF	ETS domain-containing transcription factor ERF	84708.5	73864.6
P50552	P50552;K7EM16	VASP_HUMAN	VASP	Vasodilator-stimulated phosphoprotein	3375090	3135250	3370810	1984060	2310040	1517960
P50579	F8VRR3;F8VY03;P50579;F8VSC4;G3V1U3;F8VQZ7	MAP2_HUMAN	METAP2	Methionine aminopeptidase 2	633338	742194	1011000	2377310		2338620
P50897	A0A286YFF7;A0A2C9F2P4;P50897;E9PK48;A0A286YFE3;Q5T0S4;A0A286YFL8	PPT1_HUMAN	PPT1	Palmitoyl-protein thioesterase 1	30609.4	30128	18797.3
P50914	P50914;E7EPB3	RL14_HUMAN	RPL14	60S ribosomal protein L14	42737500	42595800	48536600	14789000	17731300	13901600
P50990	P50990	TCPQ_HUMAN	CCT8	T-complex protein 1 subunit theta	4432030	4481030	4509220	3378150	4589890	4666060
P50991	P50991	TCPD_HUMAN	CCT4	T-complex protein 1 subunit delta	21020100	17038600	21959300	24320800	23326800	21030400
P50995	P50995	ANX11_HUMAN	ANXA11	Annexin A11	289947	273994	247709	221378	330528	121846
P51003	P51003;G3XAH6	PAPOA_HUMAN	PAPOLA	Poly(A) polymerase alpha	68798	137023	108221	82341.1	20154.4	58666.1
P51114	E7EU85;B4DXZ6;P51114;E9PFF5	FXR1_HUMAN	FXR1	Fragile X mental retardation syndrome-related protein 1	823052	600033	990359	968931	881051	958891
P51116	P51116	FXR2_HUMAN	FXR2	Fragile X mental retardation syndrome-related protein 2	116010	221119	176084	603039	556209	426072
P51149	C9J4S4;A0A6Q8PG52;A0A6Q8PH84;C9J8S3;C9J7D1;C9IZZ0;P51149;C9J4V0;C9J592	RAB7A_HUMAN	RAB7A	Ras-related protein Rab-7a	1910670	2237300	2142970		303581
P51153	P51153;A0A087WWB9	RAB13_HUMAN	RAB13	Ras-related protein Rab-13	1394110		598255		199044	235603
P51153;Q92930	G3V196;E7END7;Q92928;P61026;Q92930;P62820;Q9H0U4;P51153;P59190;P61006;A0A2R8YDI9;H0YL94;E9PLD0;A0A2R8YFB8;H0YLJ8;H0YMN7;H0YNE9	RAB13_HUMAN;RAB8B_HUMAN	RAB13;RAB8B	Ras-related protein Rab-13	269214		414064		146529	62403.1
P51397	B4DQ75;P51397	DAP1_HUMAN	DAP	Death-associated protein 1	880827	773939	753835	2691190	1580710	967055
P51398	P51398;V9GZ61;V9GZ03;V9GYC9;V9GYA7;V9GYJ9	RT29_HUMAN	DAP3	28S ribosomal protein S29, mitochondrial	163124	165258	280946		249226
P51452	K7ES89;P51452	DUS3_HUMAN	DUSP3	Dual specificity protein phosphatase 3	118273	185713	50119.2	108626	156989	150979
P51531	F6VDE0;A0A0U1RQZ9;P51531;A0A0U1RRJ8	SMCA2_HUMAN	SMARCA2	Probable global transcription activator SNF2L2		229942	212535	360685	218180
P51532	A0A2R8YGG3;P51532;A0A2R8Y6N0;A0A2R8Y440;A0A2R8Y7F3;A0A2R8Y7Y7;A0A2R8Y7S2;A0A2R8Y6V2;A0A2R8YF80;A0A2R8YG32;A0A2R8Y4P4;A0A2R8Y523;A0A0A0MT49;A0A2R8YFK5;A0A2R8YF58;Q9HBD4;A0A2R8Y526	SMCA4_HUMAN	SMARCA4	Transcription activator BRG1				93508	148124	106623
P51572	P51572	BAP31_HUMAN	BCAP31	B-cell receptor-associated protein 31	2214370	2063250	2019990	1152910	501582	462578
P51608	P51608;A0A1B0GTV0;A0A0D9SFX7;B5MCB4	MECP2_HUMAN	MECP2	Methyl-CpG-binding protein 2	372266	608657	560803	465307	836183	721934
P51610	A6NEM2;P51610	HCFC1_HUMAN	HCFC1	Host cell factor 1	693440	843150	708024	714413	1712140	402955
P51617	H7C1F0;P51617;F8WAB6;D3YTB5	IRAK1_HUMAN	IRAK1	Interleukin-1 receptor-associated kinase 1	89148.4	93933	110095	144022	146302
P51659	E7ER27;A0A2R8YDT8;A0A2R8YF45;A0A2R8YD50;P51659	DHB4_HUMAN	HSD17B4	Peroxisomal multifunctional enzyme type 2	277126	253862	241775	623258
P51688	P51688;I3L2L4;I3L2I6;I3L4B7	SPHM_HUMAN	SGSH	N-sulphoglucosamine sulphohydrolase	310429		267248	207749	383830	248742
P51812	P51812	KS6A3_HUMAN	RPS6KA3	Ribosomal protein S6 kinase alpha-3	224646	384465	504160		592681	633202
P51858	P51858	HDGF_HUMAN	HDGF	Hepatoma-derived growth factor	17279700	17397500	17842600	14811300	10949500	11571500
P51965	P51965;C9J2P0	UB2E1_HUMAN	UBE2E1	Ubiquitin-conjugating enzyme E2 E1	4174.05	4183.97	5418.75
P51970	P51970	NDUA8_HUMAN	NDUFA8	NADH dehydrogenase [ubiquinone] 1 alpha subcomplex subunit 8	1640080	1816690	2460700	1089870	1327050	4011030
P51991	A0A7I2V402;A0A7I2V5D8;A0A7I2V4J6;P51991;A0A7I2V2R3	ROA3_HUMAN	HNRNPA3	Heterogeneous nuclear ribonucleoprotein A3	3072360	3269290	3343250	4448750	4070210	4149280
P52209	K7EPF6;K7EMN2;P52209;K7EM49	6PGD_HUMAN	PGD	6-phosphogluconate dehydrogenase, decarboxylating	634375	783864	682241	277426	515876	253339
P52272	M0QZM1;P52272;M0R2I7;A0A087X0X3;M0QY96	HNRPM_HUMAN	HNRNPM	Heterogeneous nuclear ribonucleoprotein M	31683000	25342300	27183700	49450300	46285900	43896200
P52292	J3QLL0;A0A7I2V487;A0A7I2V351;J3QL07;A0A7I2V3Z3;J3KS65;P52292;A0A7I2YQE1	IMA1_HUMAN	KPNA2	Importin subunit alpha-1	2459350	3031850	1628570	2873340	3173150	3260890
P52306	P52306	GDS1_HUMAN	RAP1GDS1	Rap1 GTPase-GDP dissociation stimulator 1	338922	277961	212980	499846
P52565	J3KRE2;P52565	GDIR1_HUMAN	ARHGDIA	Rho GDP-dissociation inhibitor 1	2957360	2855250	2508130		1286250	1874900
P52594	B8ZZY2;C9J2I0;P52594	AGFG1_HUMAN	AGFG1	Arf-GAP domain and FG repeat-containing protein 1		445421	266596	91883.4	155616	197941
P52597	P52597	HNRPF_HUMAN	HNRNPF	Heterogeneous nuclear ribonucleoprotein F	310328	673974	555872	466351	815689	646858
P52655	J3KNC0;P52655	TF2AA_HUMAN	GTF2A1	Transcription initiation factor IIA subunit 1	235022	236335	263236	896108	655215	282807
P52701	A0A494C0M1;P52701;A0A087WWJ1;C9J7Y7	MSH6_HUMAN	MSH6	DNA mismatch repair protein Msh6	907736	947254		2322480	1904480	2699110
P52756	P52756	RBM5_HUMAN	RBM5	RNA-binding protein 5	439635	401785	556232	1161730	1352700
P52815	B4DLN1;P52815	RM12_HUMAN	MRPL12	39S ribosomal protein L12, mitochondrial	2211550	2145700	2140300	542974	511429	693470
P52907	P52907	CAZA1_HUMAN	CAPZA1	F-actin-capping protein subunit alpha-1	1505480	1482880	1147210	3598970	3977490	3295420
P52926	P52926;F5H2A4;F5H6H0;F5H2U8	HMGA2_HUMAN	HMGA2	High mobility group protein HMGI-C		1733010	1791500	540528	308054	401104
P52943	P52943	CRIP2_HUMAN	CRIP2	Cysteine-rich protein 2	5551450	5170400	5326990	2037720	1790770	1674600
P52948	H0YEN4;P52948;A0A3B3ITD8	NUP98_HUMAN	NUP98	Nuclear pore complex protein Nup98-Nup96	311017	343911	304217	846859	658660	402998
P53004	C9J1E1;P53004	BIEA_HUMAN	BLVRA	Biliverdin reductase A	135592	213928	146329	276925	490510	445295
P53041	H0YDU8;P53041	PPP5_HUMAN	PPP5C	Serine/threonine-protein phosphatase 5	532557	303551	443727	392645	240658	280593
P53367	P53367	ARFP1_HUMAN	ARFIP1	Arfaptin-1	858328	833200	701900	1478740	963202	948624
P53396	K7ESG8;P53396	ACLY_HUMAN	ACLY	ATP-citrate synthase	2676290	2204900	2090710	1981830	991051	2484290
P53539	K7ERZ8;K7EKC1;P53539	FOSB_HUMAN	FOSB	Protein fosB	130231	224863	118767	185052
P53597	P53597;A0A494C0D1	SUCA_HUMAN	SUCLG1	Succinate--CoA ligase [ADP/GDP-forming] subunit alpha, mitochondrial	514994	477877	589998	278653	302356	580007
P53618	P53618	COPB_HUMAN	COPB1	Coatomer subunit beta	6118680	5611070	53742.7
P53621	A0A3B3ISC6;A0A3B3ITI7;A0A3B3IS84;P53621;A0A3B3IT15	COPA_HUMAN	COPA	Coatomer subunit alpha	519448	529526	513513	635775	694818	756868
P53701	P53701	CCHL_HUMAN	HCCS	Holocytochrome c-type synthase	185616	294954	117000
P53801	P53801;A8MXQ1;A8MZH8	PTTG_HUMAN	PTTG1IP	Pituitary tumor-transforming gene 1 protein-interacting protein	260334		356285		488003	273481
P53814	A0A087WVP4;A0A087X1R1;P53814	SMTN_HUMAN	SMTN	Smoothelin	1244510	1144590	1161190	1362050	1143660	1085650
P53985	P53985	MOT1_HUMAN	SLC16A1	Monocarboxylate transporter 1	770841		817333	107007
P53992	P53992;G5EA31	SC24C_HUMAN	SEC24C	Protein transport protein Sec24C	176871	141996	168227		168047
P53999	P53999	TCP4_HUMAN	SUB1	Activated RNA polymerase II transcriptional coactivator p15	9351550	7612090	9576070	5321880	10390200	8466190
P54105	E9PMI6;J3KN38;P54105	ICLN_HUMAN	CLNS1A	Methylosome subunit pICln	63081.3	69542.1				194626
P54132	A0A7P0TBM9;H0YNU5;A0A3B3IT82;P54132	BLM_HUMAN	BLM	Bloom syndrome protein		438744
P54136	P54136	SYRC_HUMAN	RARS1	Arginine--tRNA ligase, cytoplasmic	65682.5	66405	49318.8	135831
P54577	A0A6Q8PFX2;P54577	SYYC_HUMAN	YARS1	Tyrosine--tRNA ligase, cytoplasmic	910462	669461	805161	804567	916347	607345
P54725	P54725;A0A494C0B4;K7ENJ0;K7ELW1	RD23A_HUMAN	RAD23A	UV excision repair protein RAD23 homolog A	555485	643120	684805	1100100	1213560	1583380
P54725;P54727	P54727;P54725;A0A494C0B4;Q5W0S5;K7ENJ0;K7ELW1	RD23A_HUMAN;RD23B_HUMAN	RAD23A;RAD23B	UV excision repair protein RAD23 homolog A	680924	975640	926214
P54727	P54727;H0Y579	RD23B_HUMAN	RAD23B	UV excision repair protein RAD23 homolog B	1995790	2337410	2021580	1889040	3159900	2105180
P54802	P54802	ANAG_HUMAN	NAGLU	Alpha-N-acetylglucosaminidase	352740	357028	66402.7	227371		250250
P54819	A0A5K1VW67;P54819;F8W1A4;F8VY04	KAD2_HUMAN	AK2	Adenylate kinase 2, mitochondrial	14368500	11047400	13124300	13105000	12663300	15658200
P54821	A0A3B3IS30;A0A087WVB7;O15266;Q9Y2V3;O60902;Q99453;Q96IS3;P54821;A6NJT0;O14813;Q99811;G3V2N3;A6NLG4;Q8N693;A6NNA5;O95076;Q15699;Q96QS3;Q9H161;Q5XKR4	PRRX1_HUMAN	PRRX1	Paired mesoderm homeobox protein 1	1462600	1401610	1904640	1747100	1411210	2243410
P54886	P54886	P5CS_HUMAN	ALDH18A1	Delta-1-pyrroline-5-carboxylate synthase	53868.9		31392.9	33581.3	52753.5
P54920	M0R2M1;M0R0Y2;P54920	SNAA_HUMAN	NAPA	Alpha-soluble NSF attachment protein	811974	896440	958099	278605	601637	601127
P55010	H0YK29;H0YK11;H0YM54;H0YMJ8;H0YN40;H0YLZ1;P55010	IF5_HUMAN	EIF5	Eukaryotic translation initiation factor 5	1366920	1209120	1539310	2338610	3762690	3433140
P55011	P55011;G3XAL9	S12A2_HUMAN	SLC12A2	Solute carrier family 12 member 2	210594	204460	193683	242043	239199	355208
P55036	A6PVX3;P55036;A2A3N6;Q5VWC4	PSMD4_HUMAN	PSMD4	26S proteasome non-ATPase regulatory subunit 4	156629	158486	220965
P55060	P55060	XPO2_HUMAN	CSE1L	Exportin-2	155637000	292149000	893226	59980100
P55072	P55072;A0A7I2V2Y2;A0A7P0TAW3;A0A7I2V5G8;A0A7P0T8Q5;A0A7P0TAQ1;A0A7P0Z4C6	TERA_HUMAN	VCP	Transitional endoplasmic reticulum ATPase	749292	677589	734786	782774	868459	1290380
P55081	P55081	MFAP1_HUMAN	MFAP1	Microfibrillar-associated protein 1			37899.2	85193.1	69760.6	59397.5
P55084	C9JEY0;C9K0M0;C9JE81;P55084;B5MD38	ECHB_HUMAN	HADHB	Trifunctional enzyme subunit beta, mitochondrial	6377490	8500810	8914300	2845110	3601310	2604610
P55145	P55145	MANF_HUMAN	MANF	Mesencephalic astrocyte-derived neurotrophic factor	3683290	3792270	4601140	5812400	4747790	4620420
P55196	H0Y948;H0Y8L4;H0Y8U8;A8MQ02;J3KN01;P55196	AFAD_HUMAN	AFDN	Afadin	315271	508039	376806	780224		423743
P55201	A0A5F9ZH11;A0A5F9ZHW9;A0A5F9ZHX4;P55201	BRPF1_HUMAN	BRPF1	Peregrin	608610					575742
P55209	F8W543;F8W118;F8VRJ2;B7Z9C2;F8VY35;H0YIV4;H0YH88;F8VV59;F8W0J6;F8VVB5;H0YHC3;F5H4R6;F8W020;P55209	NP1L1_HUMAN	NAP1L1	Nucleosome assembly protein 1-like 1	306907	322457	335493	817697	517670	637229
P55209;Q99733	F8VUX1;F8W543;F8VXI6;C9J6D1;E9PNW0;E9PS34;F8W118;C9JZI7;E9PJJ2;F8VRJ2;B7Z9C2;F8VY35;H0YIV4;H0YH88;F8VV59;E9PKT8;F8W0J6;F8VVB5;A8MXH2;H0YHC3;F5H4R6;F8W020;E9PNJ7;Q99733;P55209	NP1L1_HUMAN;NP1L4_HUMAN	NAP1L1;NAP1L4	Nucleosome assembly protein 1-like 1	1762510	1447420	1083980	4921450	3834440	4563130
P55263	A0A5K1VW94;A0A5F9ZH83;A0A5F9ZH72;A0A5K1VW54;A0A5F9ZH31;P55263	ADK_HUMAN	ADK	Adenosine kinase	25787.4	54808.2	61558.7
P55265	A0A3B3ISU1;A0A3B3IRQ9;A0A7P0Z4F9;A0A3B3ISX1;A0A7P0Z4K3;P55265	DSRAD_HUMAN	ADAR	Double-stranded RNA-specific adenosine deaminase	1954030	2023190	1957250	2075840	2397870	2024310
P55268	P55268	LAMB2_HUMAN	LAMB2	Laminin subunit beta-2	436018	552471	443370	395771	444957	313664
P55769	P55769	NH2L1_HUMAN	SNU13	NHP2-like protein 1	2984660	2892730	2693990	5119290	6848810	4689010
P55789	H3BRW3;P55789	ALR_HUMAN	GFER	FAD-linked sulfhydryl oxidase ALR	219919	281482	284562		346343	485449
P55795	P55795	HNRH2_HUMAN	HNRNPH2	Heterogeneous nuclear ribonucleoprotein H2		40125	28767
P55854	P55854;A8MU27;A8MUA9	SUMO3_HUMAN	SUMO3	Small ubiquitin-related modifier 3	146521	137445	146166
P55854;P61956	P55854;P61956;Q6EEV6;A8MU27;A8MUA9	SUMO2_HUMAN;SUMO3_HUMAN	SUMO2;SUMO3	Small ubiquitin-related modifier 3	1551510	1362610	1218530
P55884	C9JZG1;P55884	EIF3B_HUMAN	EIF3B	Eukaryotic translation initiation factor 3 subunit B	1504970	2248750	1743410	4817460	3740530	4153140
P56134	P56134	ATPK_HUMAN	ATP5MF	ATP synthase subunit f, mitochondrial	582157	403731	403387			238774
P56182	P56182	RRP1_HUMAN	RRP1	Ribosomal RNA processing protein 1 homolog A	869809	1203520				1984460
P56192	H0YI27;H0YI94;H0YIP0;P56192;H0YHL6	SYMC_HUMAN	MARS1	Methionine--tRNA ligase, cytoplasmic	451776	402188	296377
P56211	H3BMD8;H3BTD3;P56211	ARP19_HUMAN	ARPP19	cAMP-regulated phosphoprotein 19	4868.85	10333.4	17530.1
P56277	P56277	CMC4_HUMAN	CMC4	Cx9C motif-containing protein 4	859979	583779	525180	759433	358858	560907
P56381	P56381	ATP5E_HUMAN	ATP5F1E	ATP synthase subunit epsilon, mitochondrial	8348940	7828340	8562870	7192160	7379790	5385890
P56385	P56385	ATP5I_HUMAN	ATP5ME	ATP synthase subunit e, mitochondrial	8582280	8215550	9026320	20384100	17248300	17444400
P56524	A0A7I2SVS4;P56524	HDAC4_HUMAN	HDAC4	Histone deacetylase 4	102812		134191	127189	216819	329617
P56945	A0A2R8Y8C4;A0A2R8Y596;A0A2R8YFS8;A0A2R8Y6M6;A0A2R8Y4C2;A0A2R8Y5C9;A0A2R8YFK2;A0A2R8Y5E4;P56945	BCAR1_HUMAN	BCAR1	Breast cancer anti-estrogen resistance protein 1	150219	300871	263951	449170	191807	247542
P56962	E9PJW1;P56962;E9PJV6;E9PQU9;E9PIC2	STX17_HUMAN	STX17	Syntaxin-17	102516
P57721	E9PFP8;P57721;J3QT27	PCBP3_HUMAN	PCBP3	Poly(rC)-binding protein 3		33274.3
P57721;Q15365;Q15366	F8VZX2;E9PFP8;Q15365;P57721;Q15366;J3QT27;H3BSS4;F8VRH0;H3BRU6	PCBP1_HUMAN;PCBP2_HUMAN;PCBP3_HUMAN	PCBP1;PCBP2;PCBP3	Poly(rC)-binding protein 3	6916590	4499560	4012760	4118860	2485190	3248530
P57721;Q15366	F8VZX2;E9PFP8;P57721;Q15366;J3QT27;F8W1G6;F8VXH9;H3BND9;F8W0G4;H3BRU6	PCBP2_HUMAN;PCBP3_HUMAN	PCBP2;PCBP3	Poly(rC)-binding protein 3	252610	293188
P57740	P57740;G3V1T4	NU107_HUMAN	NUP107	Nuclear pore complex protein Nup107	1324770	1919120	2170080	2522920	2177610	2636600
P57772	P57772;C9J8T0	SELB_HUMAN	EEFSEC	Selenocysteine-specific elongation factor				320369	504659	614271
P58335	J3KPY9;A0A7P0TAR4;A0A7P0Z4A8;P58335	ANTR2_HUMAN	ANTXR2	Anthrax toxin receptor 2	1047410	1137920	1274130	1432420	1080720	2002250
P58546	C9JL85;P58546	MTPN_HUMAN	MTPN	Myotrophin	4487860	5015000	4108960	2564510	3315050	3318750
P58876	P58876	H2B1D_HUMAN	H2BC5	Histone H2B type 1-D	278078	189734	261693	1771410	2099740	2232610
P58876;Q99879	P62807;P06899;U3KQK0;O60814;P57053;P33778;P58876;Q16778;Q99879;Q93079;P23527;Q99877;Q5QNW6	H2B1D_HUMAN;H2B1M_HUMAN	H2BC14;H2BC5	Histone H2B type 1-D	977696000	713150000	911014000	1330500000	1262350000	1178640000
P59510	G3V1X8;E9PBD5;P59510	ATS20_HUMAN	ADAMTS20	A disintegrin and metalloproteinase with thrombospondin motifs 20	489094			141555
P59768	G3V2C9;P59768	GBG2_HUMAN	GNG2	Guanine nucleotide-binding protein G(I)/G(S)/G(O) subunit gamma-2	1064800	1171100	1495300	322658	636520
P59998	A0A0A6YYG9;F8WDD7;F8WE39;H7C0A3;F8WDW3;F8WCF6;P59998	ARPC4_HUMAN	ARPC4	Actin-related protein 2/3 complex subunit 4	2057780	2327880	2884900	1860470	2649940	2738520
P60059	P60059	SC61G_HUMAN	SEC61G	Protein transport protein Sec61 subunit gamma	348841	218789	291584
P60174	P60174	TPIS_HUMAN	TPI1	Triosephosphate isomerase	45617500	48835600	49280500	35032300	32948100	35108800
P60468	P60468	SC61B_HUMAN	SEC61B	Protein transport protein Sec61 subunit beta	3366150	2915690	4087110	1243280	1713780	1186310
P60602	P60602	ROMO1_HUMAN	ROMO1	Reactive oxygen species modulator 1	226668	294227	282553	428371	851226	828858
P60660	G3V1Y7;F8W1R7;G3V1V0;P60660	MYL6_HUMAN	MYL6	Myosin light polypeptide 6	2825200	2506950	2317950	1576660	1926360	2212870
P60709	G5E9R0;A0A6Q8PH58;A0A2R8YGF8;A0A2R8Y793;E7EVS6;C9JTX5;C9JZR7;A0A6Q8PGD7;P60709;C9JUM1	ACTB_HUMAN	ACTB	Actin, cytoplasmic 1	1894550000	6702560	6305640	8524960	15528800
P60709;P63261	G5E9R0;A0A6Q8PH58;F8WB63;A0A2R8YGF8;A6NL76;B8ZZJ2;F6QUT6;I3L3I0;I3L1U9;I3L3R2;A0A2R8Y793;E7EVS6;C9JTX5;K7EM38;C9JZR7;I3L4N8;C9JFL5;P63261;P68032;P68133;P62736;Q562R1;P63267;P60709;J3KT65;F6UVQ4;C9JUM1	ACTB_HUMAN;ACTG_HUMAN	ACTB;ACTG1	Actin, cytoplasmic 1	702180000	610248000	711328000	653525000	520307000	617219000
P60866	A0A7P0S5H5;E5RJX2;P60866	RS20_HUMAN	RPS20	40S ribosomal protein S20	11477300	9633600	9193720	7976190	4832270	5696100
P60900	G3V295;G3V3I1;G3V5Z7;P60900	PSA6_HUMAN	PSMA6	Proteasome subunit alpha type-6	340778	608128	343788	1121220	241957
P60903	P60903	S10AA_HUMAN	S100A10	Protein S100-A10	7308150	3938690	5482560	2113720	760551	2730350
P60953	P60953;A0A590UJK8	CDC42_HUMAN	CDC42	Cell division control protein 42 homolog	2924340	3028030	2934800		2226530
P61006	P61006	RAB8A_HUMAN	RAB8A	Ras-related protein Rab-8A	53074.4	36105.8	28291		48266.7	80944.3
P61011	G3V4F7;P61011;A0A7P0PJI2;A0A7I2V5K0	SRP54_HUMAN	SRP54	Signal recognition particle 54 kDa protein	260213	455025	279583
P61081	P61081	UBC12_HUMAN	UBE2M	NEDD8-conjugating enzyme Ubc12	888809	588699	664950	2214270	1464100	749680
P61088	F8VV71;F8VSD4;F8VZ29;P61088	UBE2N_HUMAN	UBE2N	Ubiquitin-conjugating enzyme E2 N	747605	852768	912285	144212	475457	328899
P61158	F8WEW2;F8WE84;P61158	ARP3_HUMAN	ACTR3	Actin-related protein 3	549496	644264	709983	618916	507387	787367
P61160	A0A1B0GWD0;P61160;A0A1B0GWH0	ARP2_HUMAN	ACTR2	Actin-related protein 2	790911	446052	447572	455517	435968	527762
P61163	A0A1B0GVS3;P61163;R4GMT0	ACTZ_HUMAN	ACTR1A	Alpha-centractin	137512	83658.2	53916.2			90599.1
P61201	B4DIH5;P61201	CSN2_HUMAN	COPS2	COP9 signalosome complex subunit 2	232262	249577	209560
P61221	P61221	ABCE1_HUMAN	ABCE1	ATP-binding cassette sub-family E member 1	133282	209075	144158
P61224;P62834	P61224;P62834;F5H823;F5GX62;F5H7Y6;E7ESV4;B7ZB78;A6NIZ1;F5GZG1	RAP1A_HUMAN;RAP1B_HUMAN	RAP1A;RAP1B	Ras-related protein Rap-1b	1280430	973225	1103810	653321	417791	255226
P61244	G3V570;P61244;G3V5L1	MAX_HUMAN	MAX	Protein max	124265	104635	196161	314683	343115	431094
P61247	D6RED7;H0Y8L7;D6RB09;D6RI02;D6RGE0;E9PFI5;D6RAT0;D6RAS7;P61247;D6RG13	RS3A_HUMAN	RPS3A	40S ribosomal protein S3a	14670900	14342500	13077600	5629240	5577200	4843560
P61254	P61254;J3QQV1;J3KS10;J3QRI7;J3QRC4;E5RIT6;Q9UNX3;J3QQQ9	RL26_HUMAN	RPL26	60S ribosomal protein L26	15668600	17675100	15107000	7205300	5156350	8064790
P61289	A0A087WTV2;P61289;K7ENH2;K7ESG5;B7Z8D3;K9J957;K7EJF8	PSME3_HUMAN	PSME3	Proteasome activator complex subunit 3	2966710	3439360	4707150	3754210	4073930	6331310
P61313	E7ENU7;E7EX53;E7EQV9;A0A2R8Y738;A0A2R8YEM3;P61313	RL15_HUMAN	RPL15	60S ribosomal protein L15	635054	1005140	756937	1824360	1884670	1555600
P61353	P61353;K7ELC7	RL27_HUMAN	RPL27	60S ribosomal protein L27	3418890	2330250	2997660		746016	767037
P61513	M0R0A1;C9J4Z3;Q6P4E4;M0R2L6;E9PEL3;A6NKH3;P61513	RL37A_HUMAN	RPL37A	60S ribosomal protein L37a	9897880	8040870	8282130	2943280	2151210	2684710
P61586	P61586	RHOA_HUMAN	RHOA	Transforming protein RhoA	7811440	6432520	6330270	3607320	3721100	4165450
P61604	S4R3N1;B8ZZL8;P61604	CH10_HUMAN	HSPE1	10 kDa heat shock protein, mitochondrial	94577100	85669900	98613100	67984000	80088600	92563600
P61769	F5H6I0;H0YLF3;P61769	B2MG_HUMAN	B2M	Beta-2-microglobulin	2315930	2569650	2988620	534400	609582	950126
P61916	P61916;J3KMY5;G3V2V8;H0YIZ1;G3V3D1;E7EMS2;G3V3E8	NPC2_HUMAN	NPC2	NPC intracellular cholesterol transporter 2	715330	530785	453693
P61923	F8VYK5;F8VVA7;F8W651;P61923	COPZ1_HUMAN	COPZ1	Coatomer subunit zeta-1	886549	748860	450320
P61925	P61925	IPKA_HUMAN	PKIA	cAMP-dependent protein kinase inhibitor alpha		332148	242116	492918	428655	624093
P61927	D6RG19;P61927	RL37_HUMAN	RPL37	60S ribosomal protein L37	1037640	828276	862276
P61956	P61956	SUMO2_HUMAN	SUMO2	Small ubiquitin-related modifier 2	753863	664174	697422	741002	457779	392787
P61960	P61960	UFM1_HUMAN	UFM1	Ubiquitin-fold modifier 1	1357920	1238360	1699890
P61968	P61968	LMO4_HUMAN	LMO4	LIM domain transcription factor LMO4	66036.7	68715.1	67170.6			15423.2
P61970	P61970	NTF2_HUMAN	NUTF2	Nuclear transport factor 2	277547		374740		436338
P61978	Q5T6W2;P61978	HNRPK_HUMAN	HNRNPK	Heterogeneous nuclear ribonucleoprotein K	13093100	11893700	12760300	10931500	10319100	11450000
P61981	P61981	1433G_HUMAN	YWHAG	14-3-3 protein gamma	1626270	2383530	2190140	4328820	4316240	4553980
P61981;Q04917	F8WEB6;A2IDB1;Q04917;P61981	1433F_HUMAN;1433G_HUMAN	YWHAG;YWHAH	14-3-3 protein gamma		106185	113727
P62072	P62072	TIM10_HUMAN	TIMM10	Mitochondrial import inner membrane translocase subunit Tim10	320116	451563	389783	1287990	685266	951465
P62081	A0A2R8Y623;P62081;B5MCP9	RS7_HUMAN	RPS7	40S ribosomal protein S7	1686920	1795710	1643690	4908100	4625890	4603480
P62136	E9PMD7;P62136	PP1A_HUMAN	PPP1CA	Serine/threonine-protein phosphatase PP1-alpha catalytic subunit	25202.3	55393.7	45709.1
P62241	P62241;Q5JR95	RS8_HUMAN	RPS8	40S ribosomal protein S8	981520	1438260	677659	7916120	5633900	5577900
P62244	P62244;I3L303;H3BT37;I3L3P7;I3L246;H3BV27	RS15A_HUMAN	RPS15A	40S ribosomal protein S15a		728287	802993	602467	379887	611346
P62249	M0R210;P62249	RS16_HUMAN	RPS16	40S ribosomal protein S16	14314600	15002700	12797900	28255900	27127700	22432900
P62258	I3L3T1;K7EIT4;B4DJF2;P62258	1433E_HUMAN	YWHAE	14-3-3 protein epsilon	1095410	1135800	1189830	1459070	1285380	1367310
P62263	P62263;E5RH77;A0A2R8Y811	RS14_HUMAN	RPS14	40S ribosomal protein S14	11692000	8011240	11756000	6630850	6800540	7123740
P62266	P62266	RS23_HUMAN	RPS23	40S ribosomal protein S23	6197490	5696780	5550870	15111600	15493900	10172100
P62269	A0A0G2JQH2;Q5GGW2;P62269	RS18_HUMAN	RPS18	40S ribosomal protein S18	39585800	40806000	43026100	14425400	15583100	20708400
P62273	A0A2R8Y851;A0A087WTT6;P62273;A0A2R8Y6P7	RS29_HUMAN	RPS29	40S ribosomal protein S29	19276100	25083300	24062100	19983900	22657400	17678000
P62277	J3KMX5;P62277;E9PS50	RS13_HUMAN	RPS13	40S ribosomal protein S13	5403970	7934240	6675000	6366480	6804930	7513100
P62280	P62280;M0R1H5	RS11_HUMAN	RPS11	40S ribosomal protein S11	26727400	26779700	28835500	24955800	17457800	16547500
P62304	P62304	RUXE_HUMAN	SNRPE	Small nuclear ribonucleoprotein E	106041	184807	129931	145366	139400	93618.8
P62312	P62312	LSM6_HUMAN	LSM6	U6 snRNA-associated Sm-like protein LSm6	65893.1	65841.6	50431.6	24973.9	41600
P62314	P62314;J3QLR7	SMD1_HUMAN	SNRPD1	Small nuclear ribonucleoprotein Sm D1	780765	941107	652856	1030060	1000240	2459200
P62316	P62316;K7ERG4	SMD2_HUMAN	SNRPD2	Small nuclear ribonucleoprotein Sm D2	18380900	19851600	21257400	30706100	32937000	36322600
P62318	H3BT13;P62318	SMD3_HUMAN	SNRPD3	Small nuclear ribonucleoprotein Sm D3	10715300	10298000	8750520	5760110	4777770	4756470
P62328	P62328	TYB4_HUMAN	TMSB4X	Thymosin beta-4	91700800	74649800	89298000	59248300	54335200	36813900
P62328;P63313	P62328;P63313	TYB10_HUMAN;TYB4_HUMAN	TMSB10;TMSB4X	Thymosin beta-4	30716500	25263300	26001600	6396600	5464430	5800760
P62424	P62424;Q5T8U3	RL7A_HUMAN	RPL7A	60S ribosomal protein L7a	17853000	19363800	18060600	13121400	13455700	14754200
P62491;Q15907	H3BSC1;P62491;Q15907;H3BMH2	RB11A_HUMAN;RB11B_HUMAN	RAB11A;RAB11B	Ras-related protein Rab-11A	244748	591131	198690	1198410	1229950	1561550
P62495	D6RCB3;P62495	ERF1_HUMAN	ETF1	Eukaryotic peptide chain release factor subunit 1	72138.6	52202.9	55451.6		111709
P62633	D6RAT4;P62633	CNBP_HUMAN	CNBP	Cellular nucleic acid-binding protein	2550980	2586010	2516950	3242250	3049820	3090370
P62701	Q8TD47;P62701;C9JEH7;P22090	RS4X_HUMAN	RPS4X	40S ribosomal protein S4, X isoform	1756120	2433720	2126760	2349470	2483760	2051190
P62736	A6NL76;F6QUT6;C9JFL5;P68032;P68133;P62736;P63267;F6UVQ4	ACTA_HUMAN	ACTA2	Actin, aortic smooth muscle	18952100	18853000	19630600	12500600	606561
P62750	K7EMA7;K7EJV9;A8MUS3;P62750;K7ERT8;H7BY10	RL23A_HUMAN	RPL23A	60S ribosomal protein L23a	22363800	21325700	18504000	5679790	5257690	4900420
P62753	A2A3R5;P62753	RS6_HUMAN	RPS6	40S ribosomal protein S6	5651600	7994100	7193920	9065640	8254050	8744870
P62805	P62805	H4_HUMAN	H4C1	Histone H4	233023000	226067000	206587000	164530000	206987000	174658000
P62820	E7END7;P62820	RAB1A_HUMAN	RAB1A	Ras-related protein Rab-1A	202265	234240	238060	345043	362328	322866
P62826	B5MDF5;P62826	RAN_HUMAN	RAN	GTP-binding nuclear protein Ran	1143380	1296530	1205610	2140190	1791150	2166160
P62829	J3KT29;C9JD32;P62829;B9ZVP7	RL23_HUMAN	RPL23	60S ribosomal protein L23	18772800	21395200	19206100	13796800	14494300	11527000
P62837	D6RAH7;C9J9H9;A0A0A0MQU3;P61077;D6RAW0;H9KV45;A0A087WY85;A0A087WW00;D6RFM0;D6RA11;P51668;P62837;Q9Y2X8	UB2D2_HUMAN	UBE2D2	Ubiquitin-conjugating enzyme E2 D2	232895	279031	246040	192325	255343
P62841	P62841;K7EQJ5;K7EJ78	RS15_HUMAN	RPS15	40S ribosomal protein S15				1651800	1393120	1669460
P62847	A0A2R8YD14;P62847;A0A2R8Y849;E7ETK0	RS24_HUMAN	RPS24	40S ribosomal protein S24	8728690	5798800	5087930	4416040	6061380	4930940
P62851	P62851	RS25_HUMAN	RPS25	40S ribosomal protein S25	29990900	27106800	33099000	16535000	18184800	17361600
P62854	P62854;Q5JNZ5	RS26_HUMAN	RPS26	40S ribosomal protein S26	5866630	5609950	5745260	13322900	14103600	15512400
P62857	P62857	RS28_HUMAN	RPS28	40S ribosomal protein S28	99965500	116048000	118631000	162946000	133030000	149126000
P62861	P62861;E9PR30	RS30_HUMAN	FAU	40S ribosomal protein S30	4623980	7502260	6855050	1807340	1795790	928539
P62888	A0A0C4DH44;A0A0B4J213;E5RI99;P62888	RL30_HUMAN	RPL30	60S ribosomal protein L30	46107400	48025100	28159200	36509800	37967900	36320400
P62891;Q59GN2	Q59GN2;P62891	R39L5_HUMAN;RL39_HUMAN	RPL39;RPL39P5	60S ribosomal protein L39	606020	526984	690985	1133910	650924	1297010
P62899	P62899;H7C2W9;B8ZZK4;B7Z4C8;B7Z4E3;C9JU56	RL31_HUMAN	RPL31	60S ribosomal protein L31	45625200	45015300	44045000	12056400	9338460	9082170
P62906	P62906	RL10A_HUMAN	RPL10A	60S ribosomal protein L10a	6680370	10391700	7277440	5470830	7003710	4613390
P62910	P62910;D3YTB1;F8W727	RL32_HUMAN	RPL32	60S ribosomal protein L32	14091600	15969300	21229800	65417900	24798600	84504300
P62913	P62913	RL11_HUMAN	RPL11	60S ribosomal protein L11	1626560	1153450	1394530	7585510	7053550	7426640
P62917	E9PKU4;E9PKZ0;P62917;E9PP36	RL8_HUMAN	RPL8	60S ribosomal protein L8	17470200	16338400	17659800	11926300	16485700	10365500
P62937	A0A7I2V5J5;P62937;F8WE65;C9J5S7	PPIA_HUMAN	PPIA	Peptidyl-prolyl cis-trans isomerase A	45403900	50146800	52413100	32472100	28330500	31684900
P62942	F6T7Q3;A0A7I2V3S6;P62942;A0A087WZM5	FKB1A_HUMAN	FKBP1A	Peptidyl-prolyl cis-trans isomerase FKBP1A	16188300	16590100	16657300	10560200	9682440	10456500
P62979	P62979;A0A2R8Y422	RS27A_HUMAN	RPS27A	Ubiquitin-40S ribosomal protein S27a	2328720	2209380	1630720	1188470	1266020	1149660
P62979;P62987	F5H265;B4DV12;J3QKN0;F5H747;J3QS39;P62987;P62979;P0CG48;P0CG47;F5GYU3;F5GZ39;J3QSA3;Q5PY61;F5H2Z3;F5GXK7;J3QTR3;F5H6Q2;Q96C32;M0R1V7;F5H388	RL40_HUMAN;RS27A_HUMAN	RPS27A;UBA52	Ubiquitin-40S ribosomal protein S27a	5627440	8674870	7232090	9248420	9128520	8447390
P62987	M0R1M6;P62987;M0R2S1	RL40_HUMAN	UBA52	Ubiquitin-60S ribosomal protein L40	573383	456826	408467
P62995	P62995	TRA2B_HUMAN	TRA2B	Transformer-2 protein homolog beta	320219	284984	301426	752105	797038	511449
P63000	P63000	RAC1_HUMAN	RAC1	Ras-related C3 botulinum toxin substrate 1	459853	428193	480013	279813
P63010	K7ERB2;K7EN71;A0A087WXS3;A0A087WYD1;A0A087X253;A0A087WZQ6;A0A087WU93;K7EJX1;K7EKZ5;P63010	AP2B1_HUMAN	AP2B1	AP-2 complex subunit beta	129623		317799
P63027	P63027;L7N2F9;J3QRU4;F8WCA0	VAMP2_HUMAN	VAMP2	Vesicle-associated membrane protein 2	147449	75311.2	111530
P63104	E5RGE1;E5RIR4;E7ESK7;E7EX29;E7EVZ2;E9PD24;P63104	1433Z_HUMAN	YWHAZ	14-3-3 protein zeta/delta	46368400	47082700	46579300	13215300	13864500	8198440
P63162	J3QLE5;P14678;P63162	RSMN_HUMAN	SNRPN	Small nuclear ribonucleoprotein-associated protein N	5308380	4171570	4595510	4428430	2945710	5670590
P63165	B8ZZJ0;B8ZZN6;P63165;B9A032	SUMO1_HUMAN	SUMO1	Small ubiquitin-related modifier 1	286452	277726	267065	133772	123302	261763
P63167	F8VRV5;F8VXL2;F8VXI7;P63167	DYL1_HUMAN	DYNLL1	Dynein light chain 1, cytoplasmic	826190	624867	796047	178641
P63173	J3KT73;J3QL01;P63173	RL38_HUMAN	RPL38	60S ribosomal protein L38	15851500	16889700	15198200	17861200	17369000	10108400
P63208	P63208;E5RJR5	SKP1_HUMAN	SKP1	S-phase kinase-associated protein 1	194499	176420	191638		165730	160439
P63218	P63218	GBG5_HUMAN	GNG5	Guanine nucleotide-binding protein G(I)/G(S)/G(O) subunit gamma-5	399090	316911	162249	190973	153443	105904
P63220	Q9BYK1;Q9BYK2;Q8WVC2;P63220	RS21_HUMAN	RPS21	40S ribosomal protein S21	26234100	27725800	24241100	35296800	33745100	41196500
P63241	I3L397;P63241;I3L504;C9J7B5;F8WCJ1;Q9GZV4;C9J4W5	IF5A1_HUMAN	EIF5A	Eukaryotic translation initiation factor 5A-1	6328310	5787220	7406350	6237680	5392210	5391390
P63261	A0A7P0TBL1;I3L3I0;I3L1U9;I3L3R2;K7EM38;I3L4N8;P63261;J3KT65	ACTG_HUMAN	ACTG1	Actin, cytoplasmic 2	156589000	35944400	41760800	6577110	28547900	7410360
P63272	D3DTZ5;P63272;J3QSB9	SPT4H_HUMAN	SUPT4H1	Transcription elongation factor SPT4	198838	213197	212865	1263050	1083030	1239440
P63279	H3BPC4;H3BRD1;B0QYN7;H3BQQ9;P63279	UBC9_HUMAN	UBE2I	SUMO-conjugating enzyme UBC9	195147	215271	190041	1917670	2064550	2028240
P63313	P63313	TYB10_HUMAN	TMSB10	Thymosin beta-10	111245000	112656000	122758000	23983400	28294600	32348900
P67809	P67809;H0Y449	YBOX1_HUMAN	YBX1	Y-box-binding protein 1	21325700	24754400	26824800	30866000	27599400	29149500
P67936	A0A2R8YGX3;A0A2R8Y5V9;P67936;A0A590UJB9;A0A590UK79	TPM4_HUMAN	TPM4	Tropomyosin alpha-4 chain	49067800	30476800	37812900	21880600	23142500	24281800
P68036	A0A1B0GUS4;P68036	UB2L3_HUMAN	UBE2L3	Ubiquitin-conjugating enzyme E2 L3	2161780	1857410	1946620	8557090	7264620	6357440
P68104	A0A7I2V3H3;A0A7I2V659;A0A087WVQ9;A0A7I2V5N4;Q5VTE0;P68104	EF1A1_HUMAN	EEF1A1	Elongation factor 1-alpha 1	80061200	78590800	74365300	33756200	35803800	38753000
P68106	G5E9U6;P68106	FKB1B_HUMAN	FKBP1B	Peptidyl-prolyl cis-trans isomerase FKBP1B	337344	344396			231001
P68363	F8VWV9;P0DPH7;Q71U36;Q9BQE3;P0DPH8;Q6PEY2;F8VQQ4;F8W0F6;F8VX09;F8VRK0;F8VVB9;A0A1W2PQM2;F8VS66;A0A7P0Z4A1;P68363;F8VRZ4;F5H5D3	TBA1B_HUMAN	TUBA1B	Tubulin alpha-1B chain	42149300	45160600	46918600	89968000	86905400	89668100
P68366	P0DPH7;Q71U36;P68366;P0DPH8;Q6PEY2;Q9NY65;V9GZ17;C9J2C0;A0A7P0T945;P68363	TBA4A_HUMAN	TUBA4A	Tubulin alpha-4A chain	1548220	1813130	1448800	5421500	5330750	4881210
P68371	M0R0X0;M0R042;P04350;M0QYM7;M0QY37;M0R2T4;M0QY85;P68371;M0R2D3;M0QX14	TBB4B_HUMAN	TUBB4B	Tubulin beta-4B chain	1849770	1744220	2054250	8182150	7280610	7110590
P68402	J3KNE3;P68402	PA1B2_HUMAN	PAFAH1B2	Platelet-activating factor acetylhydrolase IB subunit alpha2	807281	590763	776564	515797	939914	422014
P68431;P84243;Q16695;Q71DI3	K7EK07;B4DEB1;K7ES00;K7EMV3;A0A590UJJ6;Q16695;P84243;Q71DI3;P68431	H31T_HUMAN;H31_HUMAN;H32_HUMAN;H33_HUMAN	H3-3A;H3-4;H3C1;H3C15	Histone H3.1	124581000	116978000	107779000	159300000	186643000	119907000
P69905	P69905;A0A2R8Y7C0	HBA_HUMAN	HBA1	Hemoglobin subunit alpha	1878490	1869060	1457350	2015820	2509570	2885330
P78316	P78316;E9PFK5	NOP14_HUMAN	NOP14	Nucleolar protein 14	69461.4	40846	73762.1
P78318	P78318	IGBP1_HUMAN	IGBP1	Immunoglobulin-binding protein 1	492369	887924	844906	759651	1077970	935231
P78324	P78324	SHPS1_HUMAN	SIRPA	Tyrosine-protein phosphatase non-receptor type substrate 1	4221.67	5617.42	3642.83
P78332	P78332;F8WCA5;E9PGM9	RBM6_HUMAN	RBM6	RNA-binding protein 6	130997	52223.3
P78344	H0YCF8;H0YD77;H0YCH5;H0YDC0;H0YEI7;H0YEC5;H0YD99;H0YEN8;P78344;H0YE87	IF4G2_HUMAN	EIF4G2	Eukaryotic translation initiation factor 4 gamma 2	604271	833137	851707	732912	1219630	851700
P78345	P78345	RPP38_HUMAN	RPP38	Ribonuclease P protein subunit p38	270577	220409	303778	225790	509538	36243.9
P78348	F8VSK4;P78348	ASIC1_HUMAN	ASIC1	Acid-sensing ion channel 1		1559280			721345
P78371	F5GWF6;F8VQ14;P78371	TCPB_HUMAN	CCT2	T-complex protein 1 subunit beta	2987060	3116100	2618990	6212840	7731910	6984170
P78406	P78406	RAE1L_HUMAN	RAE1	mRNA export factor	525962	526392	605834	817075	941269	1228330
P78417	P78417	GSTO1_HUMAN	GSTO1	Glutathione S-transferase omega-1	5698630	3880500	3209730	4654360	3070890	3134850
P78556	P78556	CCL20_HUMAN	CCL20	C-C motif chemokine 20	1090300	1310520	3414210	9905750		7322340
P78559	E9PGC8;P78559	MAP1A_HUMAN	MAP1A	Microtubule-associated protein 1A	2382970	2178410	2259210	2088520	2047520	3126620
P80297	P80297	MT1X_HUMAN	MT1X	Metallothionein-1X	199174	182559	204958	104075	64826.1	25435.2
P80303	P80303;E9PJP3;Q2L696;E9PKG6;E9PLR0;A0A2R8Y6G7;E9PLE9;E9PM22	NUCB2_HUMAN	NUCB2	Nucleobindin-2	424423	231496	167862
P80723	P80723	BASP1_HUMAN	BASP1	Brain acid soluble protein 1	6122700	9303070	5990430	6496780	7703840	5597190
P82673	H0YG82;P82673	RT35_HUMAN	MRPS35	28S ribosomal protein S35, mitochondrial	603947	438195	605155	197486	250880	147598
P82675	P82675	RT05_HUMAN	MRPS5	28S ribosomal protein S5, mitochondrial	288471	411958	217677
P82909	P82909	RT36_HUMAN	MRPS36	28S ribosomal protein S36, mitochondrial	818388	566371	642770	1429880
P82912	P82912	RT11_HUMAN	MRPS11	28S ribosomal protein S11, mitochondrial	1268000	691175	1071460
P82930	P82930;C9JJ19	RT34_HUMAN	MRPS34	28S ribosomal protein S34, mitochondrial	70089.9		61713.3	128643	85797.4	99121.1
P82932	P82932	RT06_HUMAN	MRPS6	28S ribosomal protein S6, mitochondrial	677052	461128	702550	1565360	754336	578454
P82933	P82933	RT09_HUMAN	MRPS9	28S ribosomal protein S9, mitochondrial	81279.1	80283.3
P82970	Q5JSK6;P82970;Q5JSK8;Q5JSL0;Q5JSK9;Q5JSK7	HMGN5_HUMAN	HMGN5	High mobility group nucleosome-binding domain-containing protein 5	565551	750909	588509
P82979	F8VZQ9;P82979;H0YHG0	SARNP_HUMAN	SARNP	SAP domain-containing ribonucleoprotein	5616250	5941010	6556910	3821640	2630240	2353470
P83731	P83731	RL24_HUMAN	RPL24	60S ribosomal protein L24	32225300	23685700	28543900	9746460	11928300	10510800
P83881	H7BZ11;P83881;J3KQN4;H7BY91;H0Y5B4;H0Y3V9	RL36A_HUMAN	RPL36A	60S ribosomal protein L36a	2531530	2552890	1965830	320989	294274	329644
P84090	G3V279;P84090	ERH_HUMAN	ERH	Enhancer of rudimentary homolog	4692570	4670020	5408420	2627280	9710280	15464400
P84095	P84095	RHOG_HUMAN	RHOG	Rho-related GTP-binding protein RhoG	134420	67358.8	46275.1
P84098	A0A7I2V638;P84098;A0A7I2V2L0;A0A7I2V512;A0A7I2V4U6	RL19_HUMAN	RPL19	60S ribosomal protein L19	18359500	19294800	17029000	16376400	17412800	19773500
P84101	F8WBN3;C9JQZ0;B9A031;P84101;F8WBV6;B8ZZY7	SERF2_HUMAN	SERF2	Small EDRK-rich factor 2	1126260	794337	642020	349485	315844	273003
P84103	P84103;A0A087X2D0	SRSF3_HUMAN	SRSF3	Serine/arginine-rich splicing factor 3	22109800	29831000	29570900	46007500	65581400	52841000
P84103;Q16629	P84103;A0A0B4J1Z1;C9JAB2;Q16629;A0A087X2D0	SRSF3_HUMAN;SRSF7_HUMAN	SRSF3;SRSF7	Serine/arginine-rich splicing factor 3		11253000	8917420	69766.9	18679100	17301200
P84157	P84157	MXRA7_HUMAN	MXRA7	Matrix-remodeling-associated protein 7	16169800	14668700	13695600	15215900	17630000	15057100
P85037	P85037	FOXK1_HUMAN	FOXK1	Forkhead box protein K1	1318930	1741650	1376620	2583400	2490980	2283290
P85037;Q01167	E9PM37;E9PPI7;Q01167;P85037	FOXK1_HUMAN;FOXK2_HUMAN	FOXK1;FOXK2	Forkhead box protein K1	414599	195686	481316	524841	678737
P98082	D6RGZ1;D6RIA5;D6RFF7;D6REB1;P98082	DAB2_HUMAN	DAB2	Disabled homolog 2	827069	699397	776086	1028290	569917	657201
P98175	P98175	RBM10_HUMAN	RBM10	RNA-binding protein 10	669963	643783	461716	336011	788191	704687
P98179	P98179	RBM3_HUMAN	RBM3	RNA-binding protein 3	3722170	3725710	4413980	2936240	2544310	2846940
P98198	A0A5K1VW70;P98198	AT8B2_HUMAN	ATP8B2	Phospholipid-transporting ATPase ID		173933		627647
P99999	C9JFR7;P99999	CYC_HUMAN	CYCS	Cytochrome c	5581370	6425540	5711930	4643440	5080770	5275250
Q00059	Q00059;H7BYN3	TFAM_HUMAN	TFAM	Transcription factor A, mitochondrial	4398960	4214010	4162660	2405480	1668340	2214350
Q00169	I3L4U7;F5GWE5;Q00169;I3L471	PIPNA_HUMAN	PITPNA	Phosphatidylinositol transfer protein alpha isoform		156436	134376
Q00325	Q00325;F8VVM2	MPCP_HUMAN	SLC25A3	Phosphate carrier protein, mitochondrial	2115580	1740350	1872110	676747	693062	409567
Q00341	A0A024R4E5;C9JHZ8;C9JES8;C9JMQ6;C9JHN6;C9JBS3;C9JK79;C9JIZ1;C9JEJ8;C9JT62;C9JQ82;C9J5E5;C9JHS7;Q00341;C9JZI8	VIGLN_HUMAN	HDLBP	Vigilin	3123300	2349810	3320740	4906180	4672960	3736420
Q00587	Q00587	BORG5_HUMAN	CDC42EP1	Cdc42 effector protein 1	2219930	3467030	2500310	4631070	3644310	2979680
Q00610	J3KS13;A0A087WVQ6;Q00610	CLH1_HUMAN	CLTC	Clathrin heavy chain 1	261254	308667	750117
Q00613	Q00613;E9PMQ6	HSF1_HUMAN	HSF1	Heat shock factor protein 1	205735	103590	126426		42439
Q00653	Q00653	NFKB2_HUMAN	NFKB2	Nuclear factor NF-kappa-B p100 subunit		13933.5	20241.9	9406.57
Q00688	Q00688	FKBP3_HUMAN	FKBP3	Peptidyl-prolyl cis-trans isomerase FKBP3	27991900	27042600	25686400	25458400	13005900	20129100
Q00765	Q00765;E2QRG8	REEP5_HUMAN	REEP5	Receptor expression-enhancing protein 5	468754	540268	398880	125428	231218
Q00796	H0YKB3;A0A6I8PRA7;A0A6I8PIS1;Q00796	DHSO_HUMAN	SORD	Sorbitol dehydrogenase	2172750	2272920	2159080	4575880	2407690	4893490
Q00839	A0A1X7SBS1;A0A1W2PPS1;Q00839	HNRPU_HUMAN	HNRNPU	Heterogeneous nuclear ribonucleoprotein U	11984400	11098500	12533700	9862140	8363900	7945230
Q01082	Q01082;A0A087WUZ3	SPTB2_HUMAN	SPTBN1	Spectrin beta chain, non-erythrocytic 1	517657	507046	706098	430121	613342	630470
Q01085	Q01085	TIAR_HUMAN	TIAL1	Nucleolysin TIAR	296676	206088	180001	381465	142048	279762
Q01101	Q01101	INSM1_HUMAN	INSM1	Insulinoma-associated protein 1	6585.29		34505.9
Q01105	P0DME0;Q01105;A0A0C4DFV9	SET_HUMAN	SET	Protein SET	10122200	8730190	8084920	1778200	2519390	2276740
Q01130	Q01130;J3KP15;J3QL05	SRSF2_HUMAN	SRSF2	Serine/arginine-rich splicing factor 2	25266900	24111700	27510000	61678200	52654400	54843800
Q01167	Q01167	FOXK2_HUMAN	FOXK2	Forkhead box protein K2	497520	340695	230439	361312	347824	658527
Q01196	Q01196	RUNX1_HUMAN	RUNX1	Runt-related transcription factor 1	92234.6			53141.1	51142.8	46181
Q01433	A0A7P0Z4H6;A0A5F9UK94;E9PJF6;A0A590UJX5;Q01433;H0Y360;A0A7P0T999	AMPD2_HUMAN	AMPD2	AMP deaminase 2	826201	457084	568443	1167640	706570	818234
Q01469	Q01469	FABP5_HUMAN	FABP5	Fatty acid-binding protein 5	10834500	13778700	13716800	14209600	12572400	10756600
Q01518	Q5T0S3;Q5T0R2;Q5T0R6;Q5T0R9;Q5T0R4;Q5T0R3;Q5T0R1;Q5T0R5;Q01518;Q5T0R8;Q5T0R7	CAP1_HUMAN	CAP1	Adenylyl cyclase-associated protein 1	14743300	17318800	15014300	5620990	6961010	6012880
Q01650	Q01650	LAT1_HUMAN	SLC7A5	Large neutral amino acids transporter small subunit 1	2207990	2453750	2694970	1976060	2776080	2812770
Q01658	Q01658	NC2B_HUMAN	DR1	Protein Dr1	161918	382030	235948	542194	277872	268992
Q01780	Q01780	EXOSX_HUMAN	EXOSC10	Exosome component 10	223637	302811	435197
Q01804	Q01804	OTUD4_HUMAN	OTUD4	OTU domain-containing protein 4	621315	463230	576782	695901	675780	1003390
Q01813	Q01813	PFKAP_HUMAN	PFKP	ATP-dependent 6-phosphofructokinase, platelet type	36644.7	36338.7	53187.3	57441.4	35073.5	67445.8
Q01844	H7BY36;C9JGE3;B0QYK0;A0A0D9SFL3;Q01844	EWS_HUMAN	EWSR1	RNA-binding protein EWS	3926530	3278930	4098940	790239	1097220	1059880
Q01970	Q01970	PLCB3_HUMAN	PLCB3	1-phosphatidylinositol 4,5-bisphosphate phosphodiesterase beta-3	199761	149217	261070	156205		216389
Q01995	E9PJ32;Q01995	TAGL_HUMAN	TAGLN	Transgelin	3192470	2123270	2497730	4083350	4431620	2547060
Q02218	Q02218;E9PCR7;E9PDF2;E9PFG7	ODO1_HUMAN	OGDH	2-oxoglutarate dehydrogenase, mitochondrial	301552			371879
Q02252	Q02252;G3V4Z4	MMSA_HUMAN	ALDH6A1	Methylmalonate-semialdehyde dehydrogenase [acylating], mitochondrial	119094	161365	143631	141284
Q02447	Q02447;A0A494C0Z6;H0Y6K5;A0A494C1G8;A0A494C070;H0Y7L6	SP3_HUMAN	SP3	Transcription factor Sp3	106382
Q02539	Q02539	H11_HUMAN	H1-1	Histone H1.1	24103500	22764100	23922600	7733670	3554200	8761200
Q02543	Q02543;M0R0P7;M0R1A7;M0R3D6;M0R117	RL18A_HUMAN	RPL18A	60S ribosomal protein L18a	865421	765472	763711	3288130	3561660	4109550
Q02750	Q02750	MP2K1_HUMAN	MAP2K1	Dual specificity mitogen-activated protein kinase kinase 1	352497	300888	453117			602017
Q02790	H0YFG2;Q02790	FKBP4_HUMAN	FKBP4	Peptidyl-prolyl cis-trans isomerase FKBP4	494815	383159	359682	565273	845487	928998
Q02818	Q02818	NUCB1_HUMAN	NUCB1	Nucleobindin-1	1303060	1396250	1374450	1927090	2015610	2039100
Q02878	F8VU16;U3KQR5;Q02878;F8VWR1;F8VZ45;F8VZA3	RL6_HUMAN	RPL6	60S ribosomal protein L6	4478720	4395000	4964460	12364800	11201900	12296800
Q02880	Q02880	TOP2B_HUMAN	TOP2B	DNA topoisomerase 2-beta	206589	400719	269494		106694	241943
Q02952	Q02952	AKA12_HUMAN	AKAP12	A-kinase anchor protein 12	1109240	1148590	1156020	1663040	1650850	1917370
Q02978	I3L1P8;Q02978	M2OM_HUMAN	SLC25A11	Mitochondrial 2-oxoglutarate/malate carrier protein	787323	1311050	777871	2898350	2766500	2365970
Q03001	A0A7P0T890;F8W9J4;Q03001	DYST_HUMAN	DST	Dystonin		30795.1	57737.3
Q03113;Q14344	Q14344;Q03113	GNA12_HUMAN;GNA13_HUMAN	GNA12;GNA13	Guanine nucleotide-binding protein subunit alpha-12	2175780	1022510		995958	570349
Q03135	Q03135	CAV1_HUMAN	CAV1	Caveolin-1	2458750	2398010	2626240	1904060	1734310	2033160
Q03164	A0A3B3ITZ1;E9PR05;Q03164	KMT2A_HUMAN	KMT2A	Histone-lysine N-methyltransferase 2A	363085	635905
Q03188	Q03188;H0Y8J2	CENPC_HUMAN	CENPC	Centromere protein C	196990	176842	133939
Q03252	Q03252	LMNB2_HUMAN	LMNB2	Lamin-B2	164991	139719	135791	321231
Q03923	Q49A12;Q03923	ZNF85_HUMAN	ZNF85	Zinc finger protein 85				1775170	1429770	1399980
Q04323	Q04323;A0A087WTZ5;E9PRQ7	UBXN1_HUMAN	UBXN1	UBX domain-containing protein 1	3010300	2143560	3238450	1945130	1439470	2959180
Q04446	Q04446	GLGB_HUMAN	GBE1	1,4-alpha-glucan-branching enzyme	356016	350906	458034
Q04637	C9J2Z7;C9JF13;E7EX73;E7EUU4;C9K073;A0A7I2Y1C3;E9PGM1;A0A6Q8PFB2;Q04637;C9J6B6	IF4G1_HUMAN	EIF4G1	Eukaryotic translation initiation factor 4 gamma 1	2333260	2329120	2328970	1903070	1238160	1801240
Q04721	Q04721	NOTC2_HUMAN	NOTCH2	Neurogenic locus notch homolog protein 2	544097	594489	539014	637757	581058	1727190
Q04726	H0YKT5;H0YLI3;H0YKH0;H0YL70;A0A0D9SES8;H0YKN8;H0YNT2;Q04726;H0YLW9	TLE3_HUMAN	TLE3	Transducin-like enhancer protein 3	375915		270199	444326	479500	438125
Q04760	Q04760	LGUL_HUMAN	GLO1	Lactoylglutathione lyase	2169210	2402370	3031290	1277540		1456920
Q04837	C9K0U8;A0A0G2JLD8;E7EUY5;Q04837	SSBP_HUMAN	SSBP1	Single-stranded DNA-binding protein, mitochondrial	8910450	9743720	10966900	11415900	12124100	12207900
Q04917	F8WEB6;A2IDB1;Q04917	1433F_HUMAN	YWHAH	14-3-3 protein eta	2310620	2576760	2601750	1038670	4294580	528605
Q04941	Q04941	PLP2_HUMAN	PLP2	Proteolipid protein 2		498822		815728	731325	630550
Q05209	Q05209;H3BM04	PTN12_HUMAN	PTPN12	Tyrosine-protein phosphatase non-receptor type 12	2441420	2059370	1869700	2147560	1567750	2308350
Q05397	E9PEI4;H0YBZ1;H0YBP1;E7ESA6;B4DWJ1;H0YB16;Q05397	FAK1_HUMAN	PTK2	Focal adhesion kinase 1	47497.9	43785.7	26636.4		112447
Q05519	B4DWT1;Q5T760;S4R3C4;Q05519	SRS11_HUMAN	SRSF11	Serine/arginine-rich splicing factor 11	614749	649448	526264	947915	1030350	646924
Q05682	C9J813;E7EX44;E9PGZ1;A0A6Q8PGI1;Q05682	CALD1_HUMAN	CALD1	Caldesmon	32457700	37477100	37741600	41083700	40450100	45279700
Q05D32	H0YNW9;H0YMH7;H0YNU2;Q05D32	CTSL2_HUMAN	CTDSPL2	CTD small phosphatase-like protein 2	194248	192815	199204		243973	259018
Q06033	E7ET33;A0A087WW43;Q06033	ITIH3_HUMAN	ITIH3	Inter-alpha-trypsin inhibitor heavy chain H3	1647060	1945220	2099270	1577300	1789500	1464880
Q06124	Q06124;A0A1W2PPU4	PTN11_HUMAN	PTPN11	Tyrosine-protein phosphatase non-receptor type 11	172979	203012	150139
Q06210	A0A6I8PTT9;A0A6I8PRT6;Q06210	GFPT1_HUMAN	GFPT1	Glutamine--fructose-6-phosphate aminotransferase [isomerizing] 1	91537.4	53187.8	94141.2	126492		79416.3
Q06323	Q06323	PSME1_HUMAN	PSME1	Proteasome activator complex subunit 1	4212180	5019810	4306580	1707160	1266710	1462550
Q06787	Q06787	FMR1_HUMAN	FMR1	Synaptic functional regulator FMR1	98788.5	170084	106686			9282.72
Q06830	A0A0A0MSI0;A0A0A0MRQ5;Q06830	PRDX1_HUMAN	PRDX1	Peroxiredoxin-1	5766200	5669310	6048050	3279630	3437720	3652430
Q06830;Q13162	A0A0A0MSI0;Q13162;A0A0A0MRQ5;H7C3T4;Q06830	PRDX1_HUMAN;PRDX4_HUMAN	PRDX1;PRDX4	Peroxiredoxin-1	6653090	14570100	11140400	5167010	5293670	5173090
Q07020	Q07020;A0A075B7A0;F8VYV2;H0YHA7;J3QQ67;G3V203	RL18_HUMAN	RPL18	60S ribosomal protein L18	2462680	2001430	2415370	1994210	2394680	1502130
Q07021	I3L3Q7;I3L3B0;Q07021	C1QBP_HUMAN	C1QBP	Complement component 1 Q subcomponent-binding protein, mitochondrial	2009380	1124240	1372420	499953	189860	226638
Q07065	Q07065	CKAP4_HUMAN	CKAP4	Cytoskeleton-associated protein 4	19260300	19822500	19570600	6840170	7662900	6958520
Q07157	A0A087X0K9;G3V1L9;Q07157;G5E9E7;A0A7I2V5U5;A0A0G2JNH2	ZO1_HUMAN	TJP1	Tight junction protein ZO-1	1468860	1408980	1307290	1572370	1743370	1844590
Q07352	Q07352;P47974;G3V2P5;G3V2D5	TISB_HUMAN	ZFP36L1	mRNA decay activator protein ZFP36L1	1016090	954197	984394	777229	606235	442048
Q07666	Q5VWX1;Q07666;O75525;A0A6Q8PGH5	KHDR1_HUMAN	KHDRBS1	KH domain-containing, RNA-binding, signal transduction-associated protein 1	5223320	3836810	3119550	3364820	2845460	2459900
Q07699	A0A6Q8PGS1;A0A1W2PR05;Q07699;A0A1W2PS68;A0A6Q8PHF7;B4DI92	SCN1B_HUMAN	SCN1B	Sodium channel subunit beta-1	81233.2		108844	84622.9		111874
Q07812	Q07812	BAX_HUMAN	BAX	Apoptosis regulator BAX	2922720	2402330	2279790	4677880	5763570	4022160
Q07866	G3V5R9;G3V2E7;H0YGB8;Q07866;G3V3H3;H0YJU9;E7EVH7;H0YG16;H0YJL0;H0YJT3;G5E9S8;F8W6L3	KLC1_HUMAN	KLC1	Kinesin light chain 1	871166	449784	566161	1222040	852533	765403
Q07954	Q07954	LRP1_HUMAN	LRP1	Prolow-density lipoprotein receptor-related protein 1	2143290	1872880	1575350	2276090	2743620	2245360
Q07955	J3KTL2;J3QQV5;Q07955;J3KSW7	SRSF1_HUMAN	SRSF1	Serine/arginine-rich splicing factor 1	14518700	14009900	11818600	11538800	13559200	13723200
Q07960	Q07960;E9PNR6;H0YE29	RHG01_HUMAN	ARHGAP1	Rho GTPase-activating protein 1		158163	151182		306024	275620
Q08170	A0A0D9SEM4;Q08170	SRSF4_HUMAN	SRSF4	Serine/arginine-rich splicing factor 4	1384130	1504960	1430140	2185590	2143450	1873720
Q08170;Q13243;Q13247	B4DJK0;A0A0D9SEM4;Q13247;Q08170;Q13243;A0A590UJK4;A0A590UK80;B4DUA4;A0A590UJP7;A0A590UK01	SRSF4_HUMAN;SRSF5_HUMAN;SRSF6_HUMAN	SRSF4;SRSF5;SRSF6	Serine/arginine-rich splicing factor 4	8501460	9456030	8643470	12981000		17116200
Q08170;Q13247	A0A0D9SEM4;Q13247;Q08170;A0A590UJK4;A0A590UK80;A0A590UJP7;A0A590UK01	SRSF4_HUMAN;SRSF6_HUMAN	SRSF4;SRSF6	Serine/arginine-rich splicing factor 4	240093	269352	237469			151356
Q08211	Q08211	DHX9_HUMAN	DHX9	ATP-dependent RNA helicase A	713207	663541	683161	849452	953285	1339960
Q08257	Q08257;A6NP24;C9JH92	QOR_HUMAN	CRYZ	Quinone oxidoreductase	800560	936208	900110	1122030	463711	943600
Q08357	Q08357	S20A2_HUMAN	SLC20A2	Sodium-dependent phosphate transporter 2	28624.2	23784.9	21883.7
Q08378	A0A494C129;Q08378	GOGA3_HUMAN	GOLGA3	Golgin subfamily A member 3	230223	130340	223909	374287	193260	176817
Q08380	K7ES75;K7ESM3;K7EP36;K7EJD3;K7EN99;K7ERZ6;K7EQT9;K7EKQ5;Q08380	LG3BP_HUMAN	LGALS3BP	Galectin-3-binding protein					224448
Q08629	A0A0A0MQX7;Q08629	TICN1_HUMAN	SPOCK1	Testican-1	22237.8	27567.2	33075.1
Q08752	Q08752	PPID_HUMAN	PPID	Peptidyl-prolyl cis-trans isomerase D	245966	399964	256041	343852	655437
Q08AD1	Q08AD1	CAMP2_HUMAN	CAMSAP2	Calmodulin-regulated spectrin-associated protein 2	384607	334918	372619	663351	241506	589108
Q08AE8	Q08AE8;K7EMJ7;J3KNG6	SPIR1_HUMAN	SPIRE1	Protein spire homolog 1	29508.4	39648.6	50870.1
Q08AF3	B4E128;Q08AF3	SLFN5_HUMAN	SLFN5	Schlafen family member 5	65324.5		54910.5	16182
Q08J23	Q08J23;A0A140T9Y7	NSUN2_HUMAN	NSUN2	RNA cytosine C(5)-methyltransferase NSUN2	292811	354290	274673	155348
Q09028	E9PIC4;E9PNS2;Q09028;E9PNS6	RBBP4_HUMAN	RBBP4	Histone-binding protein RBBP4	333529	370234	594133	3923740	2174920	1856400
Q09028;Q16576	E9PIC4;E9PNS2;Q16576;Q09028;C9JAJ9;E9PNS6;E9PC52	RBBP4_HUMAN;RBBP7_HUMAN	RBBP4;RBBP7	Histone-binding protein RBBP4	176647	206517	200119		290830	380406
Q09666	E9PQE3;E9PJZ0;E9PJC6;E9PLK4;Q09666;E9PKR9	AHNK_HUMAN	AHNAK	Neuroblast differentiation-associated protein AHNAK	39656200	39399100	40109100	19678500	19942800	19372100
Q0IIM8	Q0IIM8;D6RFZ2;J3KN75	TBC8B_HUMAN	TBC1D8B	TBC1 domain family member 8B	340992	374811	404770		349732	251036
Q0JRZ9	Q0JRZ9	FCHO2_HUMAN	FCHO2	F-BAR domain only protein 2	57118.2	32446	21884.9			38595.7
Q0ZGT2	E7EUA0;Q0ZGT2;E7ETM8;H7BXY5	NEXN_HUMAN	NEXN	Nexilin	188612	143986	194909	158517	102130	113330
Q10471	Q10471	GALT2_HUMAN	GALNT2	Polypeptide N-acetylgalactosaminyltransferase 2	786679	885853	898293	931311	721113	685567
Q12797	E5RHJ2;E5RG56;Q12797	ASPH_HUMAN	ASPH	Aspartyl/asparaginyl beta-hydroxylase	429729	387212	498257	751570	696214	565267
Q12802	A8MYJ1;A0A087WTD7;Q12802;A0A087WX73;A0A087WY36	AKP13_HUMAN	AKAP13	A-kinase anchor protein 13	245951	211825	355986	526328	352695	309349
Q12841	Q12841	FSTL1_HUMAN	FSTL1	Follistatin-related protein 1	15078200	15721700	15809200	45193200	38586400	42784700
Q12872	Q12872	SFSWA_HUMAN	SFSWAP	Splicing factor, suppressor of white-apricot homolog	587417	252721
Q12873	Q12873	CHD3_HUMAN	CHD3	Chromodomain-helicase-DNA-binding protein 3		204526	207955	481998
Q12882	Q12882	DPYD_HUMAN	DPYD	Dihydropyrimidine dehydrogenase [NADP(+)]	215312	243152	123705
Q12888	A6NNK5;Q12888;C9JXV0	TP53B_HUMAN	TP53BP1	TP53-binding protein 1	1156980	1066020	1490450	601552	869195	887784
Q12904	A0A5F9ZHC5;Q12904	AIMP1_HUMAN	AIMP1	Aminoacyl tRNA synthase complex-interacting multifunctional protein 1	2840170	2918490	3040750	2451850	2413720	3186600
Q12905	B4DY09;Q12905	ILF2_HUMAN	ILF2	Interleukin enhancer-binding factor 2	90121.5	123063	101506
Q12906	Q96SI9;Q12906	ILF3_HUMAN	ILF3	Interleukin enhancer-binding factor 3	6179910	6196900	6219610	3581680	2951110	3549860
Q12907	D6RIU4;D6RBV2;Q12907;D6RBH1	LMAN2_HUMAN	LMAN2	Vesicular integral-membrane protein VIP36	481515	249901	175524
Q12929	A0A2R8YE63;A0A2R8Y4W2;Q12929	EPS8_HUMAN	EPS8	Epidermal growth factor receptor kinase substrate 8	1163890	1234160	1606110	1357440	1954830	2041280
Q12959	A0A590UJ18;A0A590UJX2;A0A590UJR5;A0A0C4DFT3;A0A590UJR4;A0A590UJ81;E7EQD7;A0A590UKA8;A0A590UK70;A0A590UK81;A0A590UJ68;A0A590UK02;A0A590UJ08;A0A590UJC5;A0A590UJ25;A0A590UK48;C9JUA9;A0A590UJL2;A0A590UJD9;A0A590UJ29;A0A590UJS9;A0A590UJ64;Q12959	DLG1_HUMAN	DLG1	Disks large homolog 1		300727	427676			431795
Q12962	Q12962	TAF10_HUMAN	TAF10	Transcription initiation factor TFIID subunit 10	420926	533957	527999	917815	1259420
Q12965	Q12965	MYO1E_HUMAN	MYO1E	Unconventional myosin-Ie	1455620	1066280	788361	1008390	1345520	980354
Q12968	H3BRS1;Q12968;H3BR83;I3L3K7	NFAC3_HUMAN	NFATC3	Nuclear factor of activated T-cells, cytoplasmic 3		19311.4	15121.6		42893.1	57922.9
Q12972	Q12972	PP1R8_HUMAN	PPP1R8	Nuclear inhibitor of protein phosphatase 1	218253	266465	279493	156138	256053	568697
Q13033	G3V340;Q13033	STRN3_HUMAN	STRN3	Striatin-3	119985	246815	276054	157397		222851
Q13098	A8K070;C9JFE4;A0A096LP07;Q13098;J3QQX0;A0A096LPJ3	CSN1_HUMAN	GPS1	COP9 signalosome complex subunit 1	83294.3	108869	81487.3	52488.9	55266.5
Q13123	Q13123;E7EQZ7;D6RAY9	RED_HUMAN	IK	Protein Red	131201	141969	167966	500687	543081	584585
Q13126	Q13126;F8WES2;F2Z2F3;J3QSB7	MTAP_HUMAN	MTAP	S-methyl-5'-thioadenosine phosphorylase	287090	329367	215590	425975	646108	166830
Q13136	E9PJZ7;H0YD72;A0A2R8Y7R9;H0YEF9;H0YF15;Q13136	LIPA1_HUMAN	PPFIA1	Liprin-alpha-1		276683
Q13148	A0A087WX29;Q13148	TADBP_HUMAN	TARDBP	TAR DNA-binding protein 43	332164	139008	206691	283710
Q13151	Q13151	ROA0_HUMAN	HNRNPA0	Heterogeneous nuclear ribonucleoprotein A0	1402640	1768520	1754700	1618050	1057170	948763
Q13153	E9PM17;H0YCM0;B3KNX7;Q13153	PAK1_HUMAN	PAK1	Serine/threonine-protein kinase PAK 1	168138	123048	205641		196865	104595
Q13153;Q13177	E9PM17;B1AKS5;B3KNX7;Q13177;O75914;Q13153	PAK1_HUMAN;PAK2_HUMAN	PAK1;PAK2	Serine/threonine-protein kinase PAK 1	608670	717338	574892	420307	331108
Q13155	Q13155	AIMP2_HUMAN	AIMP2	Aminoacyl tRNA synthase complex-interacting multifunctional protein 2	80257.3	80459.1	107617		259054
Q13162	A6NG45;Q13162	PRDX4_HUMAN	PRDX4	Peroxiredoxin-4	2611350	4045080	3461420	2494740	2088470	1748570
Q13164	Q13164	MK07_HUMAN	MAPK7	Mitogen-activated protein kinase 7	36686	73459.2	51591.3
Q13177	Q13177	PAK2_HUMAN	PAK2	Serine/threonine-protein kinase PAK 2	1993350	2428790	2776010	2364860	2246530	1819760
Q13185	Q13185	CBX3_HUMAN	CBX3	Chromobox protein homolog 3	2876380	2513070	2325840	2115210	3562270	2602530
Q13200	Q13200;C9JPC0	PSMD2_HUMAN	PSMD2	26S proteasome non-ATPase regulatory subunit 2	402993	456718	531086	462951	649380	675596
Q13217	X6R9L0;Q13217	DNJC3_HUMAN	DNAJC3	DnaJ homolog subfamily C member 3	30153.7	62670.6	40033.5
Q13237	B7ZA25;Q13237	KGP2_HUMAN	PRKG2	cGMP-dependent protein kinase 2		109456
Q13242	S4R3G0;Q13242	SRSF9_HUMAN	SRSF9	Serine/arginine-rich splicing factor 9	1468240	1715490	1863710	3170300	3248240	3983510
Q13243	Q13243	SRSF5_HUMAN	SRSF5	Serine/arginine-rich splicing factor 5	1545950	1429840	2174070	2309350	1741530	2825350
Q13247	Q13247;A0A590UJK4;A0A590UK80;A0A590UJP7;A0A590UK01	SRSF6_HUMAN	SRSF6	Serine/arginine-rich splicing factor 6	2154680	1170170	1067070	4366160	3316560	4547670
Q13263	M0R0K9;Q13263	TIF1B_HUMAN	TRIM28	Transcription intermediary factor 1-beta	1858030	1428460	1880830	2673470	1832390	2244640
Q13283	A0A7I2YQF2;A0A7I2YQH0;A0A7I2V5M7;Q13283	G3BP1_HUMAN	G3BP1	Ras GTPase-activating protein-binding protein 1	5528560	6853110	7643370	9553120	7523310	9184830
Q13283;Q9UN86	A0A7I2YQN9;A0A7I2YQU8;E5RJU8;E5RH42;A0A7I2V2R0;D6RBR0;D6RAC7;D6R9A4;A0A7I2V4Y8;D6RGJ4;D6RB17;A0A7I2V2S5;A0A7P0P2U7;D6RBW8;E5RH00;A0A7I2YQS2;E5RIF8;A0A7I2YQD9;A0A7I2V3C4;A0A7I2V5M7;Q13283;Q9UN86;A0A7I2V651;E5RI46;A0A7I2V3E2	G3BP1_HUMAN;G3BP2_HUMAN	G3BP1;G3BP2	Ras GTPase-activating protein-binding protein 1	1569740	1960520	1937620	2555310	1818120	2019600
Q13291	Q96QJ2;Q13291	SLAF1_HUMAN	SLAMF1	Signaling lymphocytic activation molecule	531907					111832
Q13310	B1ANR0;H0Y5F5;A0A7I2V598;Q13310;A0A7I2V4L7;H0YEU6;A0A7I2V4V6;A0A7I2V5W9;H0YER0	PABP4_HUMAN	PABPC4	Polyadenylate-binding protein 4	736552	692179	728770	428305		713716
Q13330	F8W9Y9;Q13330;E7ESY4;H0Y4T7	MTA1_HUMAN	MTA1	Metastasis-associated protein MTA1	295779	442610	275388
Q13347	A0A7I2V3U3;A0A7I2YQC8;A0A7I2V4C2;A0A7I2YQF8;A0A7I2YQT9;A0A7I2V5V8;Q13347;A0A7I2YQU2	EIF3I_HUMAN	EIF3I	Eukaryotic translation initiation factor 3 subunit I	741913	894240	633123	1126030	731325	1131660
Q13362	H0YJ75;Q13362	2A5G_HUMAN	PPP2R5C	Serine/threonine-protein phosphatase 2A 56 kDa regulatory subunit gamma isoform			214084	232447
Q13363	H0Y8U5;H0Y8W7;Q13363	CTBP1_HUMAN	CTBP1	C-terminal-binding protein 1	228615	318488	268749	65461.3		110036
Q13404	Q13404	UB2V1_HUMAN	UBE2V1	Ubiquitin-conjugating enzyme E2 variant 1	1839430		1948500	3569470	3203480	3546990
Q13404;Q15819	G3V2F7;Q15819;H0YBP9;G3V113;A0A0A0MSL3;I3L0A0;Q13404	UB2V1_HUMAN;UB2V2_HUMAN	UBE2V1;UBE2V2	Ubiquitin-conjugating enzyme E2 variant 1	1101440	1266600	965275	1124350	1820920	1307390
Q13405	E9PNF1;Q13405;E9PI78	RM49_HUMAN	MRPL49	39S ribosomal protein L49, mitochondrial	123171	111581	38063.3	112129	130179	58505.2
Q13409	E7ERR6;E7EUM4;E7EQU2;E7ESD3;E7ET01;E7EQL5;E7EMU4;E7ERH4;E7ETL8;E9PGG1;E7EV09;Q13409	DC1I2_HUMAN	DYNC1I2	Cytoplasmic dynein 1 intermediate chain 2	5301030	6286700	6619290	1071440	1929940	1637740
Q13418	A0A0A0MTH3;Q13418	ILK_HUMAN	ILK	Integrin-linked protein kinase	1164380	642235	1051540	858974	535581	464218
Q13423	A0A590UK15;Q13423;A0A590UKC7;A0A590UJA4;A0A590UJM2;D6RAI5;A0A590UK29;D6RHU2	NNTM_HUMAN	NNT	NAD(P) transhydrogenase, mitochondrial	2044190	2607180	2445420	304505	261854	418865
Q13425	A0A140TA73;Q13425	SNTB2_HUMAN	SNTB2	Beta-2-syntrophin	163334		183733	513834	493754	457443
Q13426	Q13426	XRCC4_HUMAN	XRCC4	DNA repair protein XRCC4	132728	306876	124915	97299.8	84566.6	81259.2
Q13427	A0A7I2V629;A0A7I2V4F2;E9PG73;A0A7I2V5Q5;C9JM79;Q13427	PPIG_HUMAN	PPIG	Peptidyl-prolyl cis-trans isomerase G	111930	176196	107718	134036	64698.9
Q13428	E7ETY2;A0A3B3IS06;Q13428;A0A6I8PRA0	TCOF_HUMAN	TCOF1	Treacle protein	2605560	2578730	2898260	4108030	4680260	5197000
Q13435	Q13435;E9PPJ0	SF3B2_HUMAN	SF3B2	Splicing factor 3B subunit 2	9253760	6593920	6201140	13521400	11842200	11577400
Q13442	Q13442	HAP28_HUMAN	PDAP1	28 kDa heat- and acid-stable phosphoprotein	3541660	2647310	3058900	1601450	1470750	1270380
Q13443	A0AVL1;A0A7I2V5N8;A0A7I2YQ97;A0A7I2V4B3;F8WC54;A0A7I2V3W3;Q13443;A0A7I2V2Z6	ADAM9_HUMAN	ADAM9	Disintegrin and metalloproteinase domain-containing protein 9	34060.9	48737.4	26394.1			25255.4
Q13459	Q13459;M0R0P8;M0R300	MYO9B_HUMAN	MYO9B	Unconventional myosin-IXb	440553	401736	457782	488198	278085	157428
Q13485	Q13485;K7EIJ2;K7ENG1;K7EL18;K7EL15;K7ES96;K7EIU8	SMAD4_HUMAN	SMAD4	Mothers against decapentaplegic homolog 4	338069	252062	319683
Q13492	H0YEF7;H0YCY1;H0YEH1;Q13492	PICAL_HUMAN	PICALM	Phosphatidylinositol-binding clathrin assembly protein	1422830	1843820	1510480	829276	697905	752785
Q13501	Q13501;E7EMC7	SQSTM_HUMAN	SQSTM1	Sequestosome-1	350561		317389		3054300
Q13509	G3V2R8;A0A0B4J269;G3V2N6;G3V5W4;G3V3R4;Q13509	TBB3_HUMAN	TUBB3	Tubulin beta-3 chain	145297	119827	168206	900315	793245	739828
Q13526	Q13526;K7EN45	PIN1_HUMAN	PIN1	Peptidyl-prolyl cis-trans isomerase NIMA-interacting 1	2119540	3337200	1305810	2201660	1824140	1535000
Q13541	Q13541	4EBP1_HUMAN	EIF4EBP1	Eukaryotic translation initiation factor 4E-binding protein 1	1213130	1352660	1202400	1201940	1297400	1249930
Q13542	Q13542	4EBP2_HUMAN	EIF4EBP2	Eukaryotic translation initiation factor 4E-binding protein 2	674333	726945	749040	503424	933468	717512
Q13557	E9PF82;Q13557;D6R938	KCC2D_HUMAN	CAMK2D	Calcium/calmodulin-dependent protein kinase type II subunit delta	192894	260307			162853	179915
Q13561	A8K8J9;Q13561;A0A7I2V4H4;A0A7I2V4Y9;H0YI98	DCTN2_HUMAN	DCTN2	Dynactin subunit 2	1629370	1368010	1448080	1077910	622913	521837
Q13568	Q13568	IRF5_HUMAN	IRF5	Interferon regulatory factor 5	206760	319452	265124	277341	269322
Q13573	Q13573;G3V3A4	SNW1_HUMAN	SNW1	SNW domain-containing protein 1	2473660	2906350	2810470	2012930	2866790	2177010
Q13586	E9PNJ4;Q13586;G0XQ39;H0YDB2	STIM1_HUMAN	STIM1	Stromal interaction molecule 1	351769	278836	341056
Q13595	Q13595	TRA2A_HUMAN	TRA2A	Transformer-2 protein homolog alpha	143261	178216	189481	1263180	990225	892473
Q13596	H0YK42;Q13596	SNX1_HUMAN	SNX1	Sorting nexin-1	1342710	1285890	957932	1280060	1223240	1221870
Q13616	A0A590UJR3;A0A590UJM8;A0A590UJC4;A0A590UJ56;A0A590UJ50;A0A590UJ21;A0A590UJ59;Q13616;A0A590UJ97;A0A590UK34;A0A0C4DGX4	CUL1_HUMAN	CUL1	Cullin-1	395075	195983	224273		639345
Q13619	A0A087WWN2;Q13619	CUL4A_HUMAN	CUL4A	Cullin-4A	41812.3	55372				55631.1
Q13620	A0A669KAX4;A0A669KAU9;A0A7P0T8W4;K4DI93;A0A7P0T954;A0A7P0T9R8;A0A7P0T9L3;A0A7P0TAQ3;Q13620	CUL4B_HUMAN	CUL4B	Cullin-4B	494465	462701	537479	729306	765358	642368
Q13621	Q13621;H0YLJ2;A0A2R8Y6V7	S12A1_HUMAN	SLC12A1	Solute carrier family 12 member 1		245330	163093		386592
Q13625	H7C5L8;Q13625	ASPP2_HUMAN	TP53BP2	Apoptosis-stimulating of p53 protein 2		849121	411534
Q13630	Q13630	FCL_HUMAN	GFUS	GDP-L-fucose synthase	357529	310075	324967	427900	315121	236014
Q13637	Q13637	RAB32_HUMAN	RAB32	Ras-related protein Rab-32		43549.3	46861.3	126435	189009	125749
Q13642	A0A0D9SGB2;Q5JXI2;Q5JXH7;Q5JXH9;A0A494C0D6;Q5JXI8;Q5JXI3;A0A0D9SFB0;Q5JXI0;A0A0D9SFZ9;Q13642;A0A0D9SFI6;Q5JXH8	FHL1_HUMAN	FHL1	Four and a half LIM domains protein 1	261434	251044	121532
Q13671	Q13671;E9PNR2	RIN1_HUMAN	RIN1	Ras and Rab interactor 1	155005	113743	63344.3	265510	431025	389473
Q13683	J3KNV4;Q13683	ITA7_HUMAN	ITGA7	Integrin alpha-7		178849	146852	403451	386752	463400
Q13740	F5GXJ9;Q13740	CD166_HUMAN	ALCAM	CD166 antigen	580839	855114	762743
Q13813	Q13813;A0A1B0GTB7;A0A0D9SGF6;A0A0D9SFF6;A0A0D9SF54	SPTN1_HUMAN	SPTAN1	Spectrin alpha chain, non-erythrocytic 1	1787150	1912870	1884840	1800160	1836700	1408270
Q13823	Q13823	NOG2_HUMAN	GNL2	Nucleolar GTP-binding protein 2	54393.3	259963	274399	22290
Q13884	Q13884;A0A3B3ITC2	SNTB1_HUMAN	SNTB1	Beta-1-syntrophin	294982	272188	250117	331338	384017	418888
Q13885;Q9BVA1	Q13885;Q9BVA1	TBB2A_HUMAN;TBB2B_HUMAN	TUBB2A;TUBB2B	Tubulin beta-2A chain		869493	553830		6923240
Q13895	F8WBL2;Q13895	BYST_HUMAN	BYSL	Bystin	1236710	1451720	879431	772237	1749210	1703540
Q13951	Q13951;A0A494C0A9	PEBB_HUMAN	CBFB	Core-binding factor subunit beta	93867.9	126534	93027.1	372496	401939	442033
Q14008	E9PQH5;Q14008	CKAP5_HUMAN	CKAP5	Cytoskeleton-associated protein 5	612601	1190270	751574	679164	926602	806077
Q14011	K7EQL0;K7ELT6;K7ENX8;K7ENN6;K7EPM4;K7EQX4;K7EIF7;K7EJV5;K7ER40;K7EJV1;K7EQR7;Q14011;K7EMY9;D6W5Y5	CIRBP_HUMAN	CIRBP	Cold-inducible RNA-binding protein	3402350	4057030	3794890	8804090	6900360	8580730
Q14019	H3BT58;Q14019	COTL1_HUMAN	COTL1	Coactosin-like protein	1642550	1548730	1927310	1456420	2020530	2261180
Q14050	Q14050	CO9A3_HUMAN	COL9A3	Collagen alpha-3(IX) chain	34856.8	15259.4				37934.2
Q14061	C9J8T6;Q14061	COX17_HUMAN	COX17	Cytochrome c oxidase copper chaperone	696980	633621	787700	764356	679569	818384
Q14103	H0YA96;H0Y8G5;Q14103	HNRPD_HUMAN	HNRNPD	Heterogeneous nuclear ribonucleoprotein D0	14989600	13930500	14399600	7137410	5940560	7714120
Q14108	A0A1W2PS43;A0A1W2PRS1;A0A1W2PPU6;A0A1W2PNX7;A0A1W2PSE4;D6RDG0;A0A1W2PQR6;A0A1W2PPX5;A0A1W2PS70;Q14108;A0A1W2PQB7	SCRB2_HUMAN	SCARB2	Lysosome membrane protein 2	1607320	1547170	1493470	1261440	1187350	958400
Q14134	Q14134	TRI29_HUMAN	TRIM29	Tripartite motif-containing protein 29	58590.7	46163.2
Q14135	A0A0A6YYI5;A0A075B6E4;Q14135;G5E9M9;G5E9M7	VGLL4_HUMAN	VGLL4	Transcription cofactor vestigial-like protein 4	215995		156556	118240	122296
Q14141	B1AMS2;Q14141	SEPT6_HUMAN	SEPTIN6	Septin-6		92136.1	121755
Q14141;Q9NVA2	B1AMS2;Q92599;Q14141;Q9NVA2;A6NFQ9;D6RER5;D6RDU5;D6RGI3;A0A087X142;A6NMH6;F8W8I8;C9JV02	SEP11_HUMAN;SEPT6_HUMAN	SEPTIN11;SEPTIN6	Septin-6	172487	188145	170822
Q14151	Q14151	SAFB2_HUMAN	SAFB2	Scaffold attachment factor B2	522221	335345	332960		458006	430950
Q14151;Q15424	Q14151;Q15424	SAFB1_HUMAN;SAFB2_HUMAN	SAFB;SAFB2	Scaffold attachment factor B2	907250	1121850	1247440	410320	548496	718700
Q14152	Q14152	EIF3A_HUMAN	EIF3A	Eukaryotic translation initiation factor 3 subunit A	4014760	3842590	3261220	4944560	5243110	4211790
Q14157	F8W726;Q14157	UBP2L_HUMAN	UBAP2L	Ubiquitin-associated protein 2-like	1542480	1513440	1731990	807930	921690	970381
Q14160	A0A0G2JPP5;Q14160;H0YCG0;A0A0G2JMS7;A0A669KB89;A0A0G2JNZ2	SCRIB_HUMAN	SCRIB	Protein scribble homolog	583234	455181	284506	467736	658159	752250
Q14161	R4GNG3;F8VXI9;Q14161;F8WAK2	GIT2_HUMAN	GIT2	ARF GTPase-activating protein GIT2	215710	369863	420387	339071	205407	853550
Q14185	A0A096LNH6;Q14185	DOCK1_HUMAN	DOCK1	Dedicator of cytokinesis protein 1	114051		97683.8	144692	336978	319948
Q14192	Q14192	FHL2_HUMAN	FHL2	Four and a half LIM domains protein 2	50842.7	42521.7		356325	217048	557040
Q14195	H0YBT4;Q14195	DPYL3_HUMAN	DPYSL3	Dihydropyrimidinase-related protein 3	1447800	1184300	1605510	835124	567213	294338
Q14197	J3KS15;Q14197	ICT1_HUMAN	MRPL58	Peptidyl-tRNA hydrolase ICT1, mitochondrial	546638	376317	514942		178557	619747
Q14203	A0A7P0Z4C3;E7EX90;E7EWF7;Q14203	DCTN1_HUMAN	DCTN1	Dynactin subunit 1	1023110	722867	982578	1139640	1029990	968702
Q14204	A0A7P0T7V5;A0A2R8Y5T0;A0A7P0TAW9;A0A2R8Y706;A0A7P0TB75;A0A7P0T9F1;A0A7P0T916;A0A7P0TAF3;A0A7P0TA13;A0A2R8Y6H2;A0A7P0TAM4;A0A7P0T9C4;A0A7P0T825;A0A2R8YFZ7;Q14204;A0A7P0T8N2;A0A7P0T9K2;A0A7P0T9R4;A0A7P0TBJ7;A0A7P0T8W5	DYHC1_HUMAN	DYNC1H1	Cytoplasmic dynein 1 heavy chain 1	118498	160727	123377
Q14241	A0A024RAC6;Q14241	ELOA1_HUMAN	ELOA	Elongin-A	652181	321242	702488	623253	843727	528164
Q14247	Q14247	SRC8_HUMAN	CTTN	Src substrate cortactin	6216280	6733230	7213230	2467250	2554790	2680010
Q14249	Q14249	NUCG_HUMAN	ENDOG	Endonuclease G, mitochondrial		257509	159840		688560	658933
Q14257	Q14257;A8MXP8	RCN2_HUMAN	RCN2	Reticulocalbin-2	225819	225028	271498	279467		154108
Q14315	Q14315	FLNC_HUMAN	FLNC	Filamin-C	20904600	19478600	20300800	12720600	12503000	12719800
Q14318	U3KQI1;A0A0A0MTJ1;Q14318	FKBP8_HUMAN	FKBP8	Peptidyl-prolyl cis-trans isomerase FKBP8	395244	369937	381807		211366
Q14320	Q14320	FA50A_HUMAN	FAM50A	Protein FAM50A	777250	839129	735564	1475060	1080150
Q14331	E9PI42;Q14331	FRG1_HUMAN	FRG1	Protein FRG1	289863	292268	216249		311628	283058
Q14444	G3V153;E9PLA9;Q14444	CAPR1_HUMAN	CAPRIN1	Caprin-1	1671430	1356140	1687280	1453240	1289070	1238610
Q14498	F2Z3E6;G3XAC6;Q5QP23;F8WF24;Q5QP22;F2Z2Z5;A8MYG5;F8WF73;Q14498	RBM39_HUMAN	RBM39	RNA-binding protein 39	240271	293053	221564	814770	796636	1000630
Q14527	A0A0C4DGA6;Q14527	HLTF_HUMAN	HLTF	Helicase-like transcription factor	100962	99450.8	121967
Q14554	Q14554	PDIA5_HUMAN	PDIA5	Protein disulfide-isomerase A5	310030	300863	275088
Q14669	A0A6Q8PGG9;Q14669;G5E9G6;H7C1L9;A0A6Q8PHK0	TRIPC_HUMAN	TRIP12	E3 ubiquitin-protein ligase TRIP12	109319	152721	175542	726334	260968	287507
Q14671	Q5T1Z4;Q5T1Z8;H0YEH2;Q14671;E9PR38;H0YDK8	PUM1_HUMAN	PUM1	Pumilio homolog 1	558152	604090	689182	772064	800873	812984
Q14676	Q14676	MDC1_HUMAN	MDC1	Mediator of DNA damage checkpoint protein 1	1138130	504154	407313	987516
Q14677	Q14677	EPN4_HUMAN	CLINT1	Clathrin interactor 1	484986	359180	322626	103203
Q14684	Q14684	RRP1B_HUMAN	RRP1B	Ribosomal RNA processing protein 1 homolog B	133103	397612	218194	1876540
Q14690	A0A3B3IUD7;Q14690	RRP5_HUMAN	PDCD11	Protein RRP5 homolog	360603	165416	103615	192024	216177	145371
Q14692	Q14692	BMS1_HUMAN	BMS1	Ribosome biogenesis protein BMS1 homolog		4716.32
Q14694	H3BQC6;Q14694	UBP10_HUMAN	USP10	Ubiquitin carboxyl-terminal hydrolase 10	93008.1	77004.2	78287.4		277933	289637
Q14696	Q14696	MESD_HUMAN	MESD	LRP chaperone MESD	2103570	2453990	2032840	4519710	4227370	3206520
Q14697	F5H6X6;E9PKU7;Q14697	GANAB_HUMAN	GANAB	Neutral alpha-glucosidase AB	1016090	1085020	902212	1002430	1281120	1066790
Q14699	G3XAJ6;Q14699	RFTN1_HUMAN	RFTN1	Raftlin	764475	931671	562041	1606500	3011040	3086910
Q14739	A0A494C1L1;Q14739;C9JXK0	LBR_HUMAN	LBR	Delta(14)-sterol reductase LBR	149659	196715	382748		375317	369623
Q14764	Q14764	MVP_HUMAN	MVP	Major vault protein	269812	374579	389593	76294.9	288658
Q14766	E7EV71;Q14766;C9JD84	LTBP1_HUMAN	LTBP1	Latent-transforming growth factor beta-binding protein 1		31664.4	92764.8		79996.7
Q14767	G3V3X5;G3V511;Q14767	LTBP2_HUMAN	LTBP2	Latent-transforming growth factor beta-binding protein 2	336262	467407	403630	477359	300268	426728
Q14814	Q14814	MEF2D_HUMAN	MEF2D	Myocyte-specific enhancer factor 2D	399988	691335	537422	1224990	685702	635440
Q14839	A0A2R8Y8C1;A0A2R8Y5J0;F5GWX5;A0A2R8Y7M9;A0A2R8YD40;A0A2R8YFK9;A0A2R8YDW2;A0A2R8Y425;A0A2R8YER1;A0A2R8Y212;A0A2R8YFD8;A0A2R8Y4X2;A0A2R8Y7I0;A0A2R8Y5M9;A0A2R8YE38;A0A2R8YDJ9;A0A0C4DGG9;A0A2R8Y445;Q14839;A0A2R8Y6G9;A0A2R8Y521;A0A2U3TZM0	CHD4_HUMAN	CHD4	Chromodomain-helicase-DNA-binding protein 4	1253630	1511740	1283550	1987020	1458180	1259260
Q14847	C9J9W2;Q14847	LASP1_HUMAN	LASP1	LIM and SH3 domain protein 1	10695900	11506900	11477600	7647990	7824260	8095860
Q14919	E9PNC7;E9PQX9;Q14919;C9JCC6	NC2A_HUMAN	DRAP1	Dr1-associated corepressor	287009	220135	183154			160434
Q14966	Q14966;A0A096LPK8	ZN638_HUMAN	ZNF638	Zinc finger protein 638	49196.4	27099.4	43886.9	123436	134471
Q14974	J3QR48;Q14974	IMB1_HUMAN	KPNB1	Importin subunit beta-1	1279720	1482510	1341690	1384240	2002710	1911050
Q14978	S4R341;S4R349;Q14978;S4R402	NOLC1_HUMAN	NOLC1	Nucleolar and coiled-body phosphoprotein 1	4848250	5102350	4392920	5205720	7315410	4465460
Q14980	H0YFY6;A0A087WY61;Q14980	NUMA1_HUMAN	NUMA1	Nuclear mitotic apparatus protein 1	1777700	1825130	1798120	2597150	2850040	2797150
Q14993	Q14993	COJA1_HUMAN	COL19A1	Collagen alpha-1(XIX) chain			38061.8		31169.7	64184.3
Q14C86	C9IZ08;F8W9S7;H0Y7I9;Q14C86;H0Y4E7	GAPD1_HUMAN	GAPVD1	GTPase-activating protein and VPS9 domain-containing protein 1	78642.2	89694.2	64445.6			59442.1
Q15003	E9PHA2;C9JZP1;C9J470;Q15003	CND2_HUMAN	NCAPH	Condensin complex subunit 2	213116	299725	232080	499398	363500	224431
Q15004	H0YMA4;A0A0U1RQM0;Q15004;H0YKX3	PAF15_HUMAN	PCLAF	PCNA-associated factor	250820	182934	163489	309930	264772	230744
Q15005	Q15005;E9PL01;E9PI68;A0A087WUC6	SPCS2_HUMAN	SPCS2	Signal peptidase complex subunit 2	10439100	9915540	10186400	12480400	14582100	12720900
Q15007	Q15007	FL2D_HUMAN	WTAP	Pre-mRNA-splicing regulator WTAP	39536.7	35838.2	38370.9		30567.3
Q15008	H7C531;Q15008	PSMD6_HUMAN	PSMD6	26S proteasome non-ATPase regulatory subunit 6	191119	260593	303032	184947	478929	352928
Q15020	A0A494C0L2;F8W667;Q15020;A0A499FI31	SART3_HUMAN	SART3	Squamous cell carcinoma antigen recognized by T-cells 3	771699	548369	974180	4341720	2543360	2438150
Q15021	Q15021	CND1_HUMAN	NCAPD2	Condensin complex subunit 1	84385.7	169957	163596	371859	474156	235744
Q15032	H7C207;Q15032	R3HD1_HUMAN	R3HDM1	R3H domain-containing protein 1		29077	29833.2
Q15035	Q15035	TRAM2_HUMAN	TRAM2	Translocating chain-associated membrane protein 2	121911	205673	220177			161958
Q15046	H3BRC9;Q15046	SYK_HUMAN	KARS1	Lysine--tRNA ligase	3598880		3651940	2045090	2541550	2517510
Q15050	Q15050	RRS1_HUMAN	RRS1	Ribosome biogenesis regulatory protein homolog	522920	482676	596808	1632670	1445010	1580940
Q15054	H0YEX7;Q15054	DPOD3_HUMAN	POLD3	DNA polymerase delta subunit 3	1367050	405256	464981	3272280	2062430	1057730
Q15056	A0A7I2V4E4;Q15056;A0A7I2V3D5;A0A7I2V3E4	IF4H_HUMAN	EIF4H	Eukaryotic translation initiation factor 4H	31837200	33283100	26321400	51774300	46712500	56421000
Q15057	A0A087X1H5;H7C3K3;A0A5F9ZHJ9;Q15057	ACAP2_HUMAN	ACAP2	Arf-GAP with coiled-coil, ANK repeat and PH domain-containing protein 2	108071	157494	113658	73042.3	145544	87938
Q15059	Q15059	BRD3_HUMAN	BRD3	Bromodomain-containing protein 3	170378	120383	146407
Q15061	Q15061	WDR43_HUMAN	WDR43	WD repeat-containing protein 43		1574540	2540280
Q15075	Q15075	EEA1_HUMAN	EEA1	Early endosome antigen 1	1167520	1231360	1079340	842344		489741
Q15084	Q15084	PDIA6_HUMAN	PDIA6	Protein disulfide-isomerase A6	4309110	5857060	4736660	3608830	3829960	4158650
Q15102	M0R323;M0QXS6;Q15102;M0R389;M0R1K3;M0QZT2	PA1B3_HUMAN	PAFAH1B3	Platelet-activating factor acetylhydrolase IB subunit alpha1		231374	133115	129679
Q15113	Q15113	PCOC1_HUMAN	PCOLCE	Procollagen C-endopeptidase enhancer 1	16372.3	4314.54	21745.3
Q15121	Q15121;B1AKZ5	PEA15_HUMAN	PEA15	Astrocytic phosphoprotein PEA-15	1322300	1579110	1346690	904900	777014	1174570
Q15149	Q15149;H0YDN1	PLEC_HUMAN	PLEC	Plectin	9012220	8547640	8692370	7482730	7886970	8207440
Q15154	E7EV93;Q15154;A0A4W8VX11;A0A5H1ZRS1	PCM1_HUMAN	PCM1	Pericentriolar material 1 protein		140761	88658.1	84175	62821	97236.5
Q15155	A0A7I2V2Z5;A0A7I2V3P4;Q15155;A0A7I2V6B0;A0A0G2JP90;A0A087WW46;A0A7I2V4D7;A0A7I2V4T6;P69849;Q5JPE7;A0A0G2JN29;A0A087X117;J3KN36	NOMO1_HUMAN	NOMO1	Nodal modulator 1	76062.4	106408	86443.5
Q15181	Q5SQT6;Q15181	IPYR_HUMAN	PPA1	Inorganic pyrophosphatase	1005600	1444120	1101590	2303070	2269570	2192040
Q15185	A0A087WYT3;B4DDC6;Q15185	TEBP_HUMAN	PTGES3	Prostaglandin E synthase 3	224312	183835	146060	618055	731814	674117
Q15233	A0A7I2V5Y7;A0A7I2V535;A0A7I2V4K9;A0A7P0MRW0;Q15233	NONO_HUMAN	NONO	Non-POU domain-containing octamer-binding protein	4024400	3444520	2415050	3382600	3928410	3587710
Q15269	Q15269;A0A0B4J2E5	PWP2_HUMAN	PWP2	Periodic tryptophan protein 2 homolog	15656.5	16775.9	24016.2	22253.7		52619.9
Q15287	H3BMS0;H3BPG5;H3BTC0;Q15287;H3BV80;H3BMM9	RNPS1_HUMAN	RNPS1	RNA-binding protein with serine-rich domain 1	481836	691867	635402	577136		547893
Q15293	Q15293	RCN1_HUMAN	RCN1	Reticulocalbin-1	3659300	3341310	3650860	5682600	4956450	5659720
Q15365	Q15365	PCBP1_HUMAN	PCBP1	Poly(rC)-binding protein 1	8283860	6662670	7854860	3897790	5001820	1922980
Q15365;Q15366	F8VZX2;E9PFP8;Q15365;P57721;Q15366;J3QT27;F8VXH9;F8W0G4;H3BRU6	PCBP1_HUMAN;PCBP2_HUMAN	PCBP1;PCBP2	Poly(rC)-binding protein 1	124946	168263	174311	120518	48002.1	190489
Q15366	Q15366;H3BSS4	PCBP2_HUMAN	PCBP2	Poly(rC)-binding protein 2	3580550	4354760	4040830	2593100	2016040	2736820
Q15370	A0A0B4J296;B8ZZU8;I3L0M9;Q15370	ELOB_HUMAN	ELOB	Elongin-B	565624	740026	837005	928256	1531040	1622960
Q15398	G3V4E5;G3V543;Q15398	DLGP5_HUMAN	DLGAP5	Disks large-associated protein 5	174089	202820	246714
Q15404	Q15404	RSU1_HUMAN	RSU1	Ras suppressor protein 1		183068	149943		106008	177584
Q15417	Q15417	CNN3_HUMAN	CNN3	Calponin-3	2872540	3448740	2309480	2163030	2270490	1387520
Q15424	Q15424	SAFB1_HUMAN	SAFB	Scaffold attachment factor B1	2963490	2674560	2861530	1366230	2801900	2317450
Q15427	Q15427	SF3B4_HUMAN	SF3B4	Splicing factor 3B subunit 4	1207830	663187	520633	245706	1561560	426365
Q15428	Q15428;K7EMT0	SF3A2_HUMAN	SF3A2	Splicing factor 3A subunit 2	1037460	766478	1189800	512183	701295	773414
Q15434	Q15434;F8W1T6;A0A1W2PQV1;F8VQS9	RBMS2_HUMAN	RBMS2	RNA-binding motif, single-stranded-interacting protein 2	457000		493964
Q15435	Q15435;C9JRC4;C9JD73;B5MBZ8;H7C118;H7C003	PP1R7_HUMAN	PPP1R7	Protein phosphatase 1 regulatory subunit 7	16526.9	36376.3	28217.1
Q15436	Q15436;F5H365	SC23A_HUMAN	SEC23A	Protein transport protein Sec23A	170437	219353	292838	156941		123361
Q15459	Q15459	SF3A1_HUMAN	SF3A1	Splicing factor 3A subunit 1	2770030	3280340	3345280	3520700	4241560	4950160
Q15464	Q15464	SHB_HUMAN	SHB	SH2 domain-containing adapter protein B	54125.9	31272.9	24314.8
Q15554	U3KQ35;Q15554;J3KSJ9;H3BR06;H3BTA7	TERF2_HUMAN	TERF2	Telomeric repeat-binding factor 2	54983.8	1468990	133947
Q15555	K7EL66;K7ERD8;Q15555	MARE2_HUMAN	MAPRE2	Microtubule-associated protein RP/EB family member 2	105494	176988	136793
Q15582	D6RBX4;Q15582	BGH3_HUMAN	TGFBI	Transforming growth factor-beta-induced protein ig-h3	1432460	1910230	2119200	3483170	3605600	3653170
Q15599	Q15599	NHRF2_HUMAN	SLC9A3R2	Na(+)/H(+) exchange regulatory cofactor NHE-RF2	2148410	1972780	2379170	3635020	3816170	4427880
Q15629	Q15629;G3XAN4	TRAM1_HUMAN	TRAM1	Translocating chain-associated membrane protein 1	2654530	2323440	2961240	561968	746622	813014
Q15637	A0A7P0T9U7;Q15637	SF01_HUMAN	SF1	Splicing factor 1	11334700	11195600	11312900	9369730	10482500	9472730
Q15642	W4VSQ9;M0R2H7;Q15642;M0R0F9	CIP4_HUMAN	TRIP10	Cdc42-interacting protein 4	27945.5	57689.1	20985.8	90499.8	66743.2	177839
Q15651	A0A087WZE9;Q15651	HMGN3_HUMAN	HMGN3	High mobility group nucleosome-binding domain-containing protein 3	1090300	1849910	1878560	1885420	1740310	1504810
Q15652	A0A1W2PNZ9;Q15652	JHD2C_HUMAN	JMJD1C	Probable JmjC domain-containing histone demethylation protein 2C	66876.5	53576.2
Q15654	Q15654	TRIP6_HUMAN	TRIP6	Thyroid receptor-interacting protein 6	1029270	1049000	739731		1016780
Q15678	Q15678	PTN14_HUMAN	PTPN14	Tyrosine-protein phosphatase non-receptor type 14	253036	173993	146837		121598
Q15691	Q15691	MARE1_HUMAN	MAPRE1	Microtubule-associated protein RP/EB family member 1	1766170	1321600	1307050	1450150	2056380	1275190
Q15717	M0R055;M0QZR9;Q15717	ELAV1_HUMAN	ELAVL1	ELAV-like protein 1	5680250	5149290	5748660	8088440	7958480	10004700
Q15746	Q15746	MYLK_HUMAN	MYLK	Myosin light chain kinase, smooth muscle		1076880		798440	1101380	926015
Q15758	Q15758;M0QXM4	AAAT_HUMAN	SLC1A5	Neutral amino acid transporter B(0)	1128180	961238	1156690	881317	624548	588833
Q15785	Q15785	TOM34_HUMAN	TOMM34	Mitochondrial import receptor subunit TOM34	2104800	2147690	2106620	1308150	1344640	1269810
Q15796	K7EJX0;B7Z5N5;H3BP09;O15198;P84022;H0YL71;H3BVD1;H0YMP2;Q15796	SMAD2_HUMAN	SMAD2	Mothers against decapentaplegic homolog 2	67522	64648.9	117236
Q15797;Q99717	Q15797;Q99717	SMAD1_HUMAN;SMAD5_HUMAN	SMAD1;SMAD5	Mothers against decapentaplegic homolog 1	335373	214008	419285
Q15813	A0A2R8Y4P2;A0A2R8YHI9;A0A2R8Y4V6;Q15813;A0A2R8Y597;A0A2R8YFM3;A0A2R8YH53;A0A2R8YFL4;A0A2R8Y809;A0A2R8Y897;A0A2U3TZJ6;A0A2R8YF12;A0A2R8Y6L2;A0A2R8Y787;A0A2R8YER9;A0A2R8Y5H6;A0A2R8Y784;A0A2R8Y5Q8;A0A2R8Y7E7	TBCE_HUMAN	TBCE	Tubulin-specific chaperone E	341019	484588	327156	841399	781984	573728
Q15814	Q15814	TBCC_HUMAN	TBCC	Tubulin-specific chaperone C	452721	578098	648463	621117	536477	826140
Q15819	Q15819	UB2V2_HUMAN	UBE2V2	Ubiquitin-conjugating enzyme E2 variant 2	7273000	4690380	5507080	6218260	6997410	7860760
Q15836	Q15836	VAMP3_HUMAN	VAMP3	Vesicle-associated membrane protein 3	452716	706051	608813	602362	932421	815604
Q15843	S4R3E9;E9PS38;F8VSA6;Q15843;E9PL57	NEDD8_HUMAN	NEDD8	NEDD8	10943300	12035100	13528500	12590200	9810820	10384400
Q15847	Q5TBU2;Q15847	ADIRF_HUMAN	ADIRF	Adipogenesis regulatory factor	5434740	8856990	7191250	3329990	3116900	3214180
Q15942	H0Y2Y8;Q15942;C9IZ41	ZYX_HUMAN	ZYX	Zyxin	24607100	28319300	29809500	38009700	25596000	29344400
Q16181	E7EPK1;A0A0U1RRM2;G3V1Q4;Q5JXL7;E7ES33;Q16181	SEPT7_HUMAN	SEPTIN7	Septin-7	2660990	3325470	2584090	1420740
Q16186	A0A087WX59;Q16186;A0A087WUX6	ADRM1_HUMAN	ADRM1	Proteasomal ubiquitin receptor ADRM1	1677440	1702330	1491990	2203380	2878530	2400700
Q16222	Q16222	UAP1_HUMAN	UAP1	UDP-N-acetylhexosamine pyrophosphorylase	529810	480506	479108		329778	107411
Q16270	Q16270	IBP7_HUMAN	IGFBP7	Insulin-like growth factor-binding protein 7	2300740	2414770	2268700	1297540	1673160	1619180
Q16342	F5GWT2;J3QK82;Q16342;A0A087WYJ3;F5H4V9	PDCD2_HUMAN	PDCD2	Programmed cell death protein 2	82695.7	142670	107255	180060	74339
Q16401	F2Z3J2;Q16401	PSMD5_HUMAN	PSMD5	26S proteasome non-ATPase regulatory subunit 5	318916	512627	392099	291361		286534
Q16512	K7EM57;Q16512;K7EKY9	PKN1_HUMAN	PKN1	Serine/threonine-protein kinase N1	104380	161933	162795	169005	274566	274899
Q16526;Q49AN0	A0A0D2X7Z3;Q16526;Q49AN0	CRY1_HUMAN;CRY2_HUMAN	CRY1;CRY2	Cryptochrome-1	394046	439545			614228	664350
Q16527	F8VQR7;F8VW96;Q16527	CSRP2_HUMAN	CSRP2	Cysteine and glycine-rich protein 2	2301800	2361390	2059880	1464720	1251330	1505000
Q16531	A0A7P0Z4B9;F5GY55;A0A7P0T870;A0A7P0Z3Z5;A0A7P0T965;Q16531;A0A7P0TAK7;A0A7P0TB30	DDB1_HUMAN	DDB1	DNA damage-binding protein 1		44486.8	72956.3	180675	253867
Q16538	J3KPJ9;Q16538	GP162_HUMAN	GPR162	Probable G-protein coupled receptor 162		128415
Q16543	K7EL68;Q16543	CDC37_HUMAN	CDC37	Hsp90 co-chaperone Cdc37	1120940	886791	1412790	2386030	2720470	2599450
Q16555	A0A1C7CYX9;Q16555	DPYL2_HUMAN	DPYSL2	Dihydropyrimidinase-related protein 2	4217210	5436110	5040660	2303410	1595880	1218130
Q16576	Q16576;C9J7L0;E9PC52	RBBP7_HUMAN	RBBP7	Histone-binding protein RBBP7	104442	133664	102350
Q16585	Q16585	SGCB_HUMAN	SGCB	Beta-sarcoglycan	185144	200718			302036	231743
Q16594;Q9HBM6	D6RIE8;D6RIV9;Q9HBM6;Q16594;D6RHW1;D6RIY1;D6RGK3	TAF9B_HUMAN;TAF9_HUMAN	TAF9;TAF9B	Transcription initiation factor TFIID subunit 9	88637.8	88296.4	142171	148499
Q16610	Q16610	ECM1_HUMAN	ECM1	Extracellular matrix protein 1	1012820	1023000	226918			1325630
Q16626	A0A2R8Y6W5;A0A2R8Y7W8;Q16626	MEA1_HUMAN	MEA1	Male-enhanced antigen 1	911081	695100	857989	506310	247832	454557
Q16629	A0A0B4J1Z1;C9JAB2;Q16629	SRSF7_HUMAN	SRSF7	Serine/arginine-rich splicing factor 7	6682230	9235010	6462030	8979240	11393300	15191700
Q16630	F8WJN3;Q16630	CPSF6_HUMAN	CPSF6	Cleavage and polyadenylation specificity factor subunit 6	9422.72			60604
Q16643	D6R9Q9;Q16643	DREB_HUMAN	DBN1	Drebrin	7516620	7889530	7148400	6687380	5978370	5265630
Q16658	Q16658	FSCN1_HUMAN	FSCN1	Fascin	1823950	1969730	1834650	3834890	4117750	3198800
Q16666	H3BVE6;X6RHM1;H3BM18;Q16666	IF16_HUMAN	IFI16	Gamma-interferon-inducible protein 16	257257	231797	131493	121717	82085.9	129341
Q16698	E5RFV2;E5RJG7;E5RID6;E5RJD2;Q16698	DECR_HUMAN	DECR1	2,4-dienoyl-CoA reductase [(3E)-enoyl-CoA-producing], mitochondrial	1770310	1607720	1368060	985788		1065020
Q16718	A0A7I2V2W4;Q16718;A0A087WXR5;A0A7I2V3L8;A0A087X1G1;A0A024R772	NDUA5_HUMAN	NDUFA5	NADH dehydrogenase [ubiquinone] 1 alpha subcomplex subunit 5	322690	327193	447303
Q16774	B1ANH6;B1ANH5;Q16774	KGUA_HUMAN	GUK1	Guanylate kinase		38386.5	25162.4
Q16775	H3BPK3;H3BQW8;H3BPQ4;Q16775	GLO2_HUMAN	HAGH	Hydroxyacylglutathione hydrolase, mitochondrial	84282.6
Q16795	A0A3B3ISG8;Q16795	NDUA9_HUMAN	NDUFA9	NADH dehydrogenase [ubiquinone] 1 alpha subcomplex subunit 9, mitochondrial	78896.8	108565	40957.5
Q16822	H0YM31;Q16822	PCKGM_HUMAN	PCK2	Phosphoenolpyruvate carboxykinase [GTP], mitochondrial	306000	127638	323777	249409
Q16836	A0A1W2PQ78;A0A1W2PQC2;A0A1W2PQV5;E9PF18;A0A0A0MSE2;A0A0D9SFP2;Q16836;A0A1W2PNM1;A0A1W2PRT2	HCDH_HUMAN	HADH	Hydroxyacyl-coenzyme A dehydrogenase, mitochondrial	325899	416527	426271	141020	383349
Q16881	A0A087WSY9;A0A182DWI3;A0A087WSW9;F8W809;E9PIR7;Q16881;E2QRB9	TRXR1_HUMAN	TXNRD1	Thioredoxin reductase 1, cytoplasmic	309084	398847	565943	175205	960422
Q16891	D6RAW4;A0A087WYS0;B9A067;Q16891	MIC60_HUMAN	IMMT	MICOS complex subunit MIC60	2383490	3255280	3320030	2538930	2465630	2568520
Q17RY0	B7ZLQ8;E5RJM0;Q17RY0	CPEB4_HUMAN	CPEB4	Cytoplasmic polyadenylation element-binding protein 4	3106.55	3508.84	3169.81		8902.81
Q1KMD3	H3BQZ7;Q1KMD3	HNRL2_HUMAN	HNRNPUL2	Heterogeneous nuclear ribonucleoprotein U-like protein 2	1237220	2026260	1347140	1515040	2111120	2106210
Q1T7F5;Q1T7F6	Q1T7F5;Q1T7F6	Q1T7F5_HUMAN;Q1T7F6_HUMAN	ZNF534	Zinc finger protein 534	691871		404325	16088100		23714200
Q27J81	A0A6Q8PF44;A0A6Q8PFW4;A0A6Q8PGN3;A0A6Q8PHA2;A0A6Q8PF29;A0A6Q8PHG2;A0A6Q8PH71;A0A0A0MQU1;Q27J81;A0A6Q8PH25;A0A6Q8PHS8	INF2_HUMAN	INF2	Inverted formin-2	1699370	1306700	1236530	2503850	2266170	1985760
Q29RF7	Q29RF7	PDS5A_HUMAN	PDS5A	Sister chromatid cohesion protein PDS5 homolog A	278003	548656	444232	735122	468888	772013
Q2M2I8	A0A096LP25;Q2M2I8;E9PG46	AAK1_HUMAN	AAK1	AP2-associated protein kinase 1	1498980	1162560	1068650	1403710	1553460	1586880
Q2M389	Q2M389;A0A087X256	WASC4_HUMAN	WASHC4	WASH complex subunit 4	175121	157120	137747
Q2M3C6	Q2M3C6	TM266_HUMAN	TMEM266	Transmembrane protein 266	917732	976638	910333	337971	289717	283404
Q2MV58	S4R3G2;E9PR69;S4R2Y1;A0A087X1J4;A0A0A0MRU7;S4R3M8;F8VSB8;A0A7P0T8R0;F8VQ12;Q2MV58;S4R339;E9PIB8;A0A7P0TA68;E9PNE4;B4DIB9;A0A7P0T8M6;J3KPW2;A0A7P0T9A6;A0A7P0TAW1	TECT1_HUMAN	TCTN1	Tectonic-1		6634480	3837500	839095	16668500	9550190
Q2NKX8	B5MDQ0;Q2NKX8	ERC6L_HUMAN	ERCC6L	DNA excision repair protein ERCC-6-like	62887.3	70135.2	57474.5	37095	26849.1	21891.5
Q2TAA2	Q2TAA2;H7C5G1	IAH1_HUMAN	IAH1	Isoamyl acetate-hydrolyzing esterase 1 homolog	50225.5	62592.9	49398.2
Q2TAC6	F8VW50;Q2TAC6	KIF19_HUMAN	KIF19	Kinesin-like protein KIF19	353167	310969				122945
Q2TAM9	Q2TAM9	TUSC1_HUMAN	TUSC1	Tumor suppressor candidate gene 1 protein	199539	267908	255205	288161	290039	310242
Q2TB90	Q2TB90	HKDC1_HUMAN	HKDC1	Hexokinase HKDC1	411259	1530550	1290780	2862680	4767340	5485590
Q32MZ4	C9JTC6;Q32MZ4	LRRF1_HUMAN	LRRFIP1	Leucine-rich repeat flightless-interacting protein 1	2323400	2537830	1943380	2518680	2962100	2892460
Q32P28	Q32P28;H7C2W6	P3H1_HUMAN	P3H1	Prolyl 3-hydroxylase 1		86190.8	105540
Q32P41	Q32P41	TRM5_HUMAN	TRMT5	tRNA (guanine(37)-N1)-methyltransferase	55071.1	61423.3
Q32P44	G3V1D0;E9PJV5;C9J6V3;H0Y3M3;E9PSB4;B7WPE2;Q32P44	EMAL3_HUMAN	EML3	Echinoderm microtubule-associated protein-like 3	111872	182578	132225	165421	515367	573147
Q3BDU5;Q5TCI8	Q5TCI8;Q3BDU5	Q3BDU5_HUMAN;Q5TCI8_HUMAN	LMNA	Prelamin-A/C	2615300	2854850	2511220	12350600	11816400	11214300
Q3KQU3	C9JIR3;Q3KQU3	MA7D1_HUMAN	MAP7D1	MAP7 domain-containing protein 1	1629520	1873280	1722910	1436120	1474790	1636270
Q3LXA3	Q3LXA3;I3L252;H0YCY6	TKFC_HUMAN	TKFC	Triokinase/FMN cyclase	31709		71250.6		38621.1
Q3MHD2	K7ELG9;Q3MHD2	LSM12_HUMAN	LSM12	Protein LSM12 homolog	632489	478897	639114		556456	455371
Q3SY69	A0A494C1M4;Q3SY69	AL1L2_HUMAN	ALDH1L2	Mitochondrial 10-formyltetrahydrofolate dehydrogenase	178277	155055	187963
Q3SY84;Q7RTS7	F8W1S1;Q86Y46;Q3SY84;Q7RTS7	K2C71_HUMAN;K2C74_HUMAN	KRT71;KRT74	Keratin, type II cytoskeletal 71	262323	1673220
Q3V6T2	A0A2R8Y4Z5;Q3V6T2;A0A2R8YCU9;A0A2R8Y7B1;A0A2R8Y885;H0Y470;H0Y7K3;A0A2R8Y5D7;A0A2R8Y820;H7C2C6	GRDN_HUMAN	CCDC88A	Girdin	118592		157589
Q3YEC7	Q3YEC7	RABL6_HUMAN	RABL6	Rab-like protein 6	299688	325787	562005	651574	1177080	581588
Q3ZCQ8	M0R003;M0R2F8;Q3ZCQ8;M0R0C3	TIM50_HUMAN	TIMM50	Mitochondrial import inner membrane translocase subunit TIM50	80475.4	73111.3	111689		229805
Q495W5	Q495W5	FUT11_HUMAN	FUT11	Alpha-(1,3)-fucosyltransferase 11	109922	93022.2	182795	414447	344742	432542
Q49A26	K7EQB2;K7EMM8;Q49A26	GLYR1_HUMAN	GLYR1	Putative oxidoreductase GLYR1	712352	561646	710986	677160	782249	1101180
Q49B96	Q49B96	COX19_HUMAN	COX19	Cytochrome c oxidase assembly protein COX19	431232	277645	406334
Q4KMP7	Q4KMP7	TB10B_HUMAN	TBC1D10B	TBC1 domain family member 10B	165919	191553	220902	99420		160605
Q4LE39	X6RCR8;Q4LE39	ARI4B_HUMAN	ARID4B	AT-rich interactive domain-containing protein 4B		44733.2
Q4U2R6	A0A0B4J2C1;Q4U2R6;A0A087WU28	RM51_HUMAN	MRPL51	39S ribosomal protein L51, mitochondrial	125102	178844	174572	54839.8		50076.9
Q4VC31	Q4VC31	MIX23_HUMAN	MIX23	Protein MIX23	274314	277110	212619			195525
Q52LJ0	Q52LJ0	FA98B_HUMAN	FAM98B	Protein FAM98B	239731	248728	113531	156951	441683
Q52LJ0;Q8NCA5	E9PH82;Q8NCA5;Q52LJ0	FA98A_HUMAN;FA98B_HUMAN	FAM98A;FAM98B	Protein FAM98B	417473	504767	736228	443601	672077
Q53FA7	Q53FA7	QORX_HUMAN	TP53I3	Quinone oxidoreductase PIG3	308410	359999	265527	149224	207830
Q53GA4	Q53GA4	PHLA2_HUMAN	PHLDA2	Pleckstrin homology-like domain family A member 2	16605.6	34815.6	33507.4
Q53GG5	A0A087WYF8;A0A2U3TZH4;Q53GG5	PDLI3_HUMAN	PDLIM3	PDZ and LIM domain protein 3	8087830	7837700	8623810	6656570	6726310	8548500
Q53GQ0	E9PI21;A0A1B0GVY6;Q53GQ0	DHB12_HUMAN	HSD17B12	Very-long-chain 3-oxoacyl-CoA reductase	203552	308412	159053	996549	869141	1018420
Q53GS9	Q53GS9;B9A018;F8WC91	SNUT2_HUMAN	USP39	U4/U6.U5 tri-snRNP-associated protein 2	59672.9		880688	2605170	4438610	3933480
Q53H96	F8WEI0;Q53H96;A0A0A0MQS1	P5CR3_HUMAN	PYCR3	Pyrroline-5-carboxylate reductase 3	273766	239227	122841	197329
Q53QV2	B5MBX5;Q53QV2;B5MCP4	LBH_HUMAN	LBH	Protein LBH	155986	172241	138154	686151		84669.4
Q53S33	Q53S33	BOLA3_HUMAN	BOLA3	BolA-like protein 3	27781.9	30644.8	30309.8			14149.7
Q53SF7	A0A0D9SG04;Q53SF7;A0A0X1KG75	COBL1_HUMAN	COBLL1	Cordon-bleu protein-like 1	118844	131040
Q53TN4	Q53TN4	CYBR1_HUMAN	CYBRD1	Plasma membrane ascorbate-dependent reductase CYBRD1	1527610	1533260	1743040	618949	446905
Q56VL3	Q56VL3	OCAD2_HUMAN	OCIAD2	OCIA domain-containing protein 2	276487	188261	310947	226796
Q587I9	Q587I9	SFT2C_HUMAN	SFT2D3	Vesicle transport protein SFT2C	258922	158183	147453
Q5BJH2	Q5BJH2	TM128_HUMAN	TMEM128	Transmembrane protein 128	571464	477137	527517
Q5BKZ1	Q5BKZ1	ZN326_HUMAN	ZNF326	DBIRD complex subunit ZNF326	929070	1215520	1263580	947521	991571	726529
Q5C9Z4	Q5C9Z4	NOM1_HUMAN	NOM1	Nucleolar MIF4G domain-containing protein 1	139842	299416	241834	337046	381588	264585
Q5CZB7	Q5CZB7	Q5CZB7_HUMAN	ANKMY1	Ankyrin repeat and MYND domain-containing protein 1	51941.1				329898	214726
Q5GJ75	A0A1B0GTK8;A0A494C051;Q5GJ75	TP8L3_HUMAN	TNFAIP8L3	Tumor necrosis factor alpha-induced protein 8-like protein 3	991464		375099		381332
Q5H9R7	H0YEN2;Q5H9R7;E9PKF6;H0YDK9;E9PQP7;H7BXH2	PP6R3_HUMAN	PPP6R3	Serine/threonine-protein phosphatase 6 regulatory subunit 3	260140	272513	249052	1013770	2069550
Q5JRA6	Q5JRA6	TGO1_HUMAN	MIA3	Transport and Golgi organization protein 1 homolog	945541	1063550	800917	829697	640313	819382
Q5JRX3	A0A7I2YQT2;Q5JRX3;A0A0A0MRX9;A0A7I2V5H2;A0A7I2YQX5;A0A7I2V5C6;A0A7I2V397;A0A7I2V4N3	PREP_HUMAN	PITRM1	Presequence protease, mitochondrial	1081440	972527	949541	437382	338927	199763
Q5JSH3	H7BY83;Q5JSH3	WDR44_HUMAN	WDR44	WD repeat-containing protein 44	252167	187385	126112	215550	227595	131346
Q5JSZ5	Q5JSZ5	PRC2B_HUMAN	PRRC2B	Protein PRRC2B	369018	357017	327673	681778	302896	208967
Q5JTD0	Q5JTD0	TJAP1_HUMAN	TJAP1	Tight junction-associated protein 1	478929	319716	380987	570641	919248	673076
Q5JTH9	Q5JTH9	RRP12_HUMAN	RRP12	RRP12-like protein	562756	509932	453088
Q5JTJ3	Q5JTJ3	COA6_HUMAN	COA6	Cytochrome c oxidase assembly factor 6 homolog	295658	412787	219958	320680	211519	349401
Q5JTV8	A0A0A0MSK5;H0YD16;J3KN66;Q5JTV8	TOIP1_HUMAN	TOR1AIP1	Torsin-1A-interacting protein 1	2715960	3022520	2668480	1939340	2116800	1906980
Q5JTZ9	Q5JTZ9	SYAM_HUMAN	AARS2	Alanine--tRNA ligase, mitochondrial	258977	266688	234494	126216	94460.8	140170
Q5JVS0	Q5JVS0	HABP4_HUMAN	HABP4	Intracellular hyaluronan-binding protein 4	128390	111166
Q5JW28	Q5JW28	Q5JW28_HUMAN	STAU1	Double-stranded RNA-binding protein Staufen homolog 1 (Fragment)	169194	173925	245303		329737
Q5JWF2	A0A590UJX6;Q5JWE9;A0A7I2V5R6;H0Y7E8;Q5JWF2;X6R7U9	GNAS1_HUMAN	GNAS	Guanine nucleotide-binding protein G(s) subunit alpha isoforms XLas	1236660	685754	1310070	1653360	960143	623098
Q5M775	J3QS22;A0A7P0TBP2;A0A7I2YQJ3;A0A7P0Z4I1;A0A7I2V486;A0A7P0TAS3;A0A7P0T9K0;A0A7I2V562;A0A7I2V451;A0A7I2V416;Q5M775;A0A7P0TB87	CYTSB_HUMAN	SPECC1	Cytospin-B	135515
Q5PRF9	M0QZ22;A0A087WZT0;Q5PRF9	SMAG2_HUMAN	SAMD4B	Protein Smaug homolog 2	1255040	696981	481850
Q5QJE6	Q5QJE6	TDIF2_HUMAN	DNTTIP2	Deoxynucleotidyltransferase terminal-interacting protein 2	415925	448553	448175	205403	244293	176427
Q5RI15	Q5RI15	COX20_HUMAN	COX20	Cytochrome c oxidase assembly protein COX20, mitochondrial		216485	176611	628012	879233	739010
Q5RKV6	Q5RKV6	EXOS6_HUMAN	EXOSC6	Exosome complex component MTR3	599043	252703	482058	441209	865447	476328
Q5SNT2	Q5SNT2	TM201_HUMAN	TMEM201	Transmembrane protein 201	358534	138260	143701	425669	302752	313651
Q5SSJ5	Q5SSJ5;B0QZK4;Q5SWC8	HP1B3_HUMAN	HP1BP3	Heterochromatin protein 1-binding protein 3	9671230	10125400	10670900	6304490	8073700	8386750
Q5SW79	H0Y2V6;Q5SW79;H0YB92	CE170_HUMAN	CEP170	Centrosomal protein of 170 kDa	5885610	5352830	5442880	5179230	4932850	5685140
Q5SXM8	Q5SXM7;Q5SXM8	DNLZ_HUMAN	DNLZ	DNL-type zinc finger protein	123672	130304	87841.8	237740	199072	214184
Q5SYE7	Q5SYE7	NHSL1_HUMAN	NHSL1	NHS-like protein 1	575893	320889	250505	804503	355835
Q5T0N5	A0A075B6Q2;Q5T0N5	FBP1L_HUMAN	FNBP1L	Formin-binding protein 1-like	139485	163074	187649	308984		305198
Q5T1M5	Q5T1M5	FKB15_HUMAN	FKBP15	FK506-binding protein 15	528802	535384	729566	215615	404396	214094
Q5T3I0	F8W895;A0A0A0MRK1;E9PAV9;Q5T3I0	GPTC4_HUMAN	GPATCH4	G patch domain-containing protein 4	134707	132867	73420.6
Q5T5P2	Q5T5P2	SKT_HUMAN	KIAA1217	Sickle tail protein homolog	626453	755547	664231	237125	226512	280929
Q5T5U3	Q5T5U3;A0A7P0TAS2;A0A087WW76;A0A452Q6Z5	RHG21_HUMAN	ARHGAP21	Rho GTPase-activating protein 21	86210.9	104201	104276		135898	112180
Q5T5Y3	Q5T5Y3	CAMP1_HUMAN	CAMSAP1	Calmodulin-regulated spectrin-associated protein 1	266097	218914	207832	169465		202770
Q5T653	A0A669KAX9;Q5T653;C9IY40	RM02_HUMAN	MRPL2	39S ribosomal protein L2, mitochondrial	145647	223940	67833.9
Q5T6F2	Q5T6F2;A2A305	UBAP2_HUMAN	UBAP2	Ubiquitin-associated protein 2	676545	741011	515439	1041140	1172150	2119070
Q5T7M9	A0A087WZ97;A0A087X2C2;Q5T7M9	DIK1A_HUMAN	DIPK1A	Divergent protein kinase domain 1A	374111			107090	240803	84297.1
Q5T8D3	A0A7I2V5L4;A0A7I2V2M2;B7Z2R7;A0A7I2V5E1;A0A7I2YQJ9;A0A7I2V462;A0A7I2V560;A0A7I2V420;Q5T8E0;A0A7I2V347;A0A7I2V5U2;X6RDD7;A0A7I2V2Y9;A0A7I2YQE9;A0A7I2YQD7;Q5T8D3	ACBD5_HUMAN	ACBD5	Acyl-CoA-binding domain-containing protein 5	86065.4		87799.2
Q5T8P6	Q5T8P6	RBM26_HUMAN	RBM26	RNA-binding protein 26		154926	132954	117847	96399.5
Q5T9A4	A0A5K1VW56;J3QSF3;Q5T2N8;Q5T9A4	ATD3B_HUMAN	ATAD3B	ATPase family AAA domain-containing protein 3B	167579	356577	217541	493859	256218	734129
Q5TA02	Q5TA02	Q5TA02_HUMAN	GSTO1	Glutathione-dependent dehydroascorbate reductase (Fragment)	63457.8	50313.3	36249.4	40263.5		28510.6
Q5TAT6	A0A2R8YGI3;A0A669KAZ4;E7EX21;A0A669KB54;A0A669KB16;A0A6E1W314;Q5TAT6;E7ES50	CODA1_HUMAN	COL13A1	Collagen alpha-1(XIII) chain	1086620	627327	522396	1332820	732126	1492950
Q5TBB1	A0A2R8YCJ4;A0A2R8YEQ4;A0A2R8Y7R8;A0A2R8YCP1;A0A087WZJ6;A0A2R8YEK5;A0A2R8Y761;A0A2R8Y7A3;A0A2R8Y883;Q5TBB1;A0A2R8Y6Y1;A0A2R8YGP2;A0A2R8YCX2	RNH2B_HUMAN	RNASEH2B	Ribonuclease H2 subunit B	102694	121319	71439.4
Q5TCU3	Q5TCU3	Q5TCU3_HUMAN	TPM2	Tropomyosin beta chain	909579	994496	350139		359347	270850
Q5TCZ1	H0Y507;Q5TCZ1	SPD2A_HUMAN	SH3PXD2A	SH3 and PX domain-containing protein 2A	13150.9	13828.5	19531.6
Q5TEC6	K7EK07;Q5TEC6;B4DEB1;K7EP01;K7ES00;K7EMV3;A0A590UJJ6;Q16695;P84243;Q71DI3;Q6NXT2;P68431	H3PS2_HUMAN	H3-2	Histone HIST2H3PS2	109375000	116638000	118848000	137445000	102015000	98432300
Q5TF21	Q5TF21;E9PJP2	SOGA3_HUMAN	SOGA3	Protein SOGA3	564743
Q5TGY3	Q5TGY3	AHDC1_HUMAN	AHDC1	AT-hook DNA-binding motif-containing protein 1	186868	175884	395431	257136	216131
Q5TGZ0	Q5TGZ0;A0A087WU07;R4GNA1;A0A3B3IRY5;R4GMY4	MIC10_HUMAN	MICOS10	MICOS complex subunit MIC10	171104	147655	202126	73424.3		33327.7
Q5THK1	Q5THK1	PR14L_HUMAN	PRR14L	Protein PRR14L	325072	308748	270145	151490	138213
Q5TZA2	B1AKD8;Q5TZA2	CROCC_HUMAN	CROCC	Rootletin	1636870			1137010	3252710	4502230
Q5U5X0	Q5U5X0	LYRM7_HUMAN	LYRM7	Complex III assembly factor LYRM7	756584	807039	655595		1740940	1728650
Q5UIP0	Q5UIP0	RIF1_HUMAN	RIF1	Telomere-associated protein RIF1	140066	220238	182321	142621		108129
Q5VT06	H0Y7F7;Q5VT06	CE350_HUMAN	CEP350	Centrosome-associated protein 350	1909630	1716440	3468640	10269500	12011800	6665750
Q5VT52	Q5VT52	RPRD2_HUMAN	RPRD2	Regulation of nuclear pre-mRNA domain-containing protein 2	209843	290900	262171	332330	126097
Q5VT97	Q5VT97	SYDE2_HUMAN	SYDE2	Rho GTPase-activating protein SYDE2		2320550			682295	851011
Q5VTL8	A0A0A0MRN0;Q5VTL8	PR38B_HUMAN	PRPF38B	Pre-mRNA-splicing factor 38B	113555	95471.7	116834
Q5VVH2	Q5VVH2	Q5VVH2_HUMAN	FKBP1C	Peptidylprolyl isomerase	352718	177095	326113
Q5VWP3	E9PFJ4;E9PCK9;D6RHX6;H0Y8L5;D6RD42;Q5VWP3;E2QRH6	MLIP_HUMAN	MLIP	Muscular LMNA-interacting protein	262624		147624	38725.2	57598.3
Q5VWQ0	A0A087WWP8;Q5VWQ0;A0A0C4DH79	RSBN1_HUMAN	RSBN1	Lysine-specific demethylase 9		117692		416756
Q5XKP0	Q5XKP0;A0A140TA86	MIC13_HUMAN	MICOS13	MICOS complex subunit MIC13	757530	1089050	1199790	1074780	877465	1190360
Q5XPI4	Q5XPI4;C9J266;C9JS59	RN123_HUMAN	RNF123	E3 ubiquitin-protein ligase RNF123	277959	192993	131764	659885	505471	254815
Q5ZPR3	A0A0C4DGH0;H0YL10;Q5ZPR3;H0YN29	CD276_HUMAN	CD276	CD276 antigen	18581.1	21649.7	12812
Q63ZY3	Q63ZY3	KANK2_HUMAN	KANK2	KN motif and ankyrin repeat domain-containing protein 2	1137730	1346230	1395960	1177770	1241490	1481710
Q658P3	Q658P3;B8ZZX6	STEA3_HUMAN	STEAP3	Metalloreductase STEAP3	791228		1707710	2114130	2357950	1848490
Q66K14	E5RIN2;Q66K14	TBC9B_HUMAN	TBC1D9B	TBC1 domain family member 9B	191576	205984	243644	77756.1		448736
Q66K74	Q66K74	MAP1S_HUMAN	MAP1S	Microtubule-associated protein 1S	713176	511813	709869	957038	723618	1131760
Q66PJ3	A0A0C4DG62;H7BZV4;F5GYV5;F8WCT1;F5H7X4;Q66PJ3	AR6P4_HUMAN	ARL6IP4	ADP-ribosylation factor-like protein 6-interacting protein 4	517256	322274	620789	207046	306719	342626
Q68CQ7	Q68CQ7	GL8D1_HUMAN	GLT8D1	Glycosyltransferase 8 domain-containing protein 1	79248.6	78783	72908.6
Q68CZ2	E9PCX8;Q68CZ2	TENS3_HUMAN	TNS3	Tensin-3	72135.3	166393	154760
Q68CZ2;Q9HBL0	A0A087WWW7;A0A494C067;Q63HR2;H0Y4U1;E9PF55;F8VV64;E9PGF5;A0A2R8Y4T1;Q9HBL0;Q68CZ2	TENS1_HUMAN;TENS3_HUMAN	TNS1;TNS3	Tensin-3	644908	1005020	927909	244445		108575
Q68DK2	A0A7I2YQU3;A0A7I2YQV0;A0A7I2V403;G3V2D8;Q68DK2	ZFY26_HUMAN	ZFYVE26	Zinc finger FYVE domain-containing protein 26						1604630
Q68DQ2	Q68DQ2	CRBG3_HUMAN	CRYBG3	Very large A-kinase anchor protein	1900530	151827	106415	1398810	1078130	593212
Q68EM7	Q68EM7;C9IZD3;I3L4P0;I3L1S9	RHG17_HUMAN	ARHGAP17	Rho GTPase-activating protein 17	207041	278514
Q69YQ0	C9J8U1;A0A494C1J1;Q69YQ0;C9JLY8;F8WAN1	CYTSA_HUMAN	SPECC1L	Cytospin-A	31667.8		117383
Q6BDS2	H7C1J4;Q6BDS2	URFB1_HUMAN	UHRF1BP1	UHRF1-binding protein 1		147954	94442.7	356109
Q6DD87	Q6DD87	ZN787_HUMAN	ZNF787	Zinc finger protein 787		182980	169544	178857	123175	103078
Q6DD88	F5H6I7;Q6DD88	ATLA3_HUMAN	ATL3	Atlastin-3	715583	649508	843151	540451	827380
Q6EMK4	Q6EMK4	VASN_HUMAN	VASN	Vasorin	407353	582229			139252
Q6F5E8	Q6F5E8	CARL2_HUMAN	CARMIL2	Capping protein, Arp2/3 and myosin-I linker protein 2	118646	156615	212960	430663	183423	335671
Q6FI13	Q6FI13;Q16777	H2A2A_HUMAN	H2AC18	Histone H2A type 2-A	3829680	2411210	5577370	3464470	14391600	1514060
Q6FI81	H3BV90;Q6FI81	CPIN1_HUMAN	CIAPIN1	Anamorsin	1071260	1784260	1996600	2095380	3581550	3267400
Q6FIF0	Q6FIF0	ZFAN6_HUMAN	ZFAND6	AN1-type zinc finger protein 6	201513	102684	162224	296358	197010	265086
Q6GMV3	Q6GMV3	PTRD1_HUMAN	PTRHD1	Putative peptidyl-tRNA hydrolase PTRHD1	2038160	2070560	2065270	848996	1183460	997628
Q6GQQ9	Q5SZ59;Q6GQQ9;Q8TE49;H0YMI7;H0YN66	OTU7B_HUMAN	OTUD7B	OTU domain-containing protein 7B	607220	289745	291937	1369450	812052	1553900
Q6IAA8	H0YFI1;F5GX19;F5H3Y3;Q6IAA8;F5H479	LTOR1_HUMAN	LAMTOR1	Ragulator complex protein LAMTOR1	631951	688967	711420	902656	641814	673160
[truncated: 1,217 more rows]

## Sheet: all filtered protein groups
Significant	-logP	Difference	Protein.Group	Protein.Ids	Protein.Names	Genes	First.Protein.Description	Symbol color	Symbol type	Symbol size	Show label	1kPa_100K_1	1kPa_100K_2	1kPa_100K_3	16kPa_100K_1	16kPa_100K_2	16kPa_100K_3
	0.116239	0.218101	A0A024RAC6	A0A024RAC6	A0A024RAC6_HUMAN	ELOA	Elongin-A	Color2 [DarkGray]	1	4		19.2196	19.6483	19.8666	18.0535	19.9283	20.0984
+	4.6008	0.890114	A0A087WWU8	D6R904;A0A087WWU8;Q5VU61	A0A087WWU8_HUMAN	TPM3	Tropomyosin alpha-3 chain	Color2 [DarkGray]	1	4		25.9585	25.9615	25.8575	24.9973	25.0716	25.0382
	0.472516	1.0386	A0A087WYF8;A0A2U3TZH4	A0A087WYF8;A0A2U3TZH4	A0A087WYF8_HUMAN;A0A2U3TZH4_HUMAN	PDLIM3	PDZ and LIM domain protein 3	Color2 [DarkGray]	1	4		18.046	18.3857	17.6524	17.6229	18.1849	15.1604
	0.951991	-0.61178	A0A087WZ13;E9PAU2	E9PAU2;A0A087WZ13	A0A087WZ13_HUMAN;E9PAU2_HUMAN	RAVER1	Ribonucleoprotein PTB-binding 1	Color2 [DarkGray]	1	4		18.4024	18.091	18.551	18.6481	19.4944	18.7372
	0.887389	-1.23159	A0A087X0H8	A0A087X0H8	A0A087X0H8_HUMAN	TSC22D1	TSC22 domain family protein 1	Color2 [DarkGray]	1	4		17.2376	15.1931	15.8374	17.7655	17.2171	16.9803
	0.174871	-0.410762	A0A096LP25	A0A096LP25;A0A096LNZ0;Q6ZSR9	A0A096LP25_HUMAN	AAK1	AP2-associated protein kinase 1	Color2 [DarkGray]	1	4		18.0453	19.2629	17.8964	19.4972	17.2596	19.6801
	0.0676551	-0.179955	A0A0A6YYJ5	A0A0A6YYJ5	A0A0A6YYJ5_HUMAN	MACF1	Microtubule-actin cross-linking factor 1, isoforms 1/2/3/5 (Fragment)	Color2 [DarkGray]	1	4		15.9075	18.2347	17.9981	16.6613	18.592	17.4269
+	1.41485	2.08984	A0A0B4J2D5;P0DPI2	A0A096LPI6;A0A096LNH5;F2Z2Q0;A0A096LP73;A0A096LP12;H7C2G3;A0A0B4J2D5;P0DPI2;H7C1F6;A0A2R8YDR7	GAL3A_HUMAN;GAL3B_HUMAN	GATD3A;GATD3B	Glutamine amidotransferase-like class 1 domain-containing protein 3B, mitochondrial	Color2 [DarkGray]	1	4		20.3089	19.9151	19.8021	18.6444	18.5327	16.5794
+	2.08647	0.972277	A0A0C4DGB5;A0A6Q8PH20;D6RBR1;D6RGF7;E7EN75;E9PSG1;F8W7E0	H0Y944;A0A6Q8PH20;A0A0C4DGB5;D6RBR1;D6RGF7;E7EN75;E9PSG1;H0YA91;F8W7E0	A0A0C4DGB5_HUMAN;A0A6Q8PH20_HUMAN;D6RBR1_HUMAN;D6RGF7_HUMAN;E7EN75_HUMAN;E9PSG1_HUMAN;F8W7E0_HUMAN	CAST	Calpain inhibitor	Color2 [DarkGray]	1	4		20.3034	20.0701	20.5576	19.1841	19.2099	19.6204
+	1.94312	-1.03019	A0A0C4DGB9	A0A0C4DGB9	A0A0C4DGB9_HUMAN	PPA2	Inorganic diphosphatase	Color2 [DarkGray]	1	4		18.5033	17.8131	18.4482	19.1664	19.2784	19.4103
	0.274491	-1.527	A0A0G2JI07;A0A140T9W8;A0A140T9X7;A2AAS7	A2AAS7;A0A140T9W8;A0A0G2JI07;A0A140T9X7	A0A0G2JI07_HUMAN;A0A140T9W8_HUMAN;A0A140T9X7_HUMAN;A2AAS7_HUMAN	COL11A2	Collagen alpha-2(XI) chain (Fragment)	Color2 [DarkGray]	1	4		17.1517	14.8445	18.7699	19.465	21.1477	14.7344
+	2.40774	1.72055	A0A0J9YWE1;A0A0J9YWN0;A0A0J9YWS4;A0A0J9YY18;A8K968	A0A0J9YY18;A0A0J9YWS4;A0A0J9YWE1;A0A0J9YWN0;A8K968	A0A0J9YWE1_HUMAN;A0A0J9YWN0_HUMAN;A0A0J9YWS4_HUMAN;A0A0J9YY18_HUMAN;A8K968_HUMAN	EPB41L3	Band 4.1-like protein 3 (Fragment)	Color2 [DarkGray]	1	4		17.859	17.4814	18.3088	15.9289	16.0919	16.4667
	0.509309	-0.499618	A0A0U1RQK7	A0A0U1RQK7	A0A0U1RQK7_HUMAN	EIF4G3	Eukaryotic translation initiation factor 4 gamma 3	Color2 [DarkGray]	1	4		18.092	17.7747	18.063	19.2005	17.7542	18.4738
+	1.8127	0.606942	A0A0U1RRE5	A0A0U1RRE5	NBDY_HUMAN	NBDY	Negative regulator of P-body association	Color2 [DarkGray]	1	4		19.1233	19.2867	18.8913	18.3149	18.644	18.5216
	0.852273	-1.81346	A0A1B0GTL5	A0A1B0GTL5	A0A1B0GTL5_HUMAN	RAB11FIP5	Rab11 family-interacting protein 5	Color2 [DarkGray]	1	4		18.8441	16.2986	17.6237	20.6139	19.2547	18.3381
	0.904093	1.56117	A0A1B0GVY1	A0A1B0GVY1	A0A1B0GVY1_HUMAN	NEDD4L	HECT-type E3 ubiquitin transferase	Color2 [DarkGray]	1	4		17.8281	19.552	19.1608	16.1688	17.403	18.2856
	0.00632246	-0.0328951	A0A1W2PP35;A0A1W2PPS1	A0A1W2PP35;A0A1W2PPS1	A0A1W2PP35_HUMAN;A0A1W2PPS1_HUMAN	HNRNPU	Heterogeneous nuclear ribonucleoprotein U (Fragment)	Color2 [DarkGray]	1	4		16.2111	19.4076	19.2682	19.2772	15.6628	20.0455
+	2.33577	-1.41744	A0A2R8Y623	A0A2R8Y623	A0A2R8Y623_HUMAN	RPS7	40S ribosomal protein S7 (Fragment)	Color2 [DarkGray]	1	4		17.3381	17.5895	16.79	18.508	18.7113	18.7507
+	1.71786	0.596832	A0A3B3ISF6	A0A3B3ISF6	A0A3B3ISF6_HUMAN	KLHDC7B	Kelch domain-containing protein 7B	Color2 [DarkGray]	1	4		25.9197	25.6561	25.8055	25.4448	24.9702	25.1758
+	2.2406	2.56349	A0A5F9ZHA7	A0A5F9ZHA7	A0A5F9ZHA7_HUMAN	POLE	DNA polymerase epsilon catalytic subunit (Fragment)	Color2 [DarkGray]	1	4		19.2082	19.5446	19.5806	17.0155	17.6036	16.0238
+	1.41696	-1.56354	A0A5H1ZRP4	A0A5H1ZRP4	A0A5H1ZRP4_HUMAN	NELFB	Negative elongation factor B	Color2 [DarkGray]	1	4		17.2589	18.56	18.9444	19.9291	19.7121	19.8126
	0.51499	-2.74097	A0A6Q8PGN6;E9PSG1;F8W7E0	A0A6Q8PGN6;E9PSG1;F8W7E0	A0A6Q8PGN6_HUMAN;E9PSG1_HUMAN;F8W7E0_HUMAN	CAST	Calpain inhibitor	Color2 [DarkGray]	1	4		22.4995	22.6823	15.6398	22.7488	22.7191	23.5766
	0.0101478	-0.105959	A0A7I2V3R0	A0A7I2V3R0	A0A7I2V3R0_HUMAN	MACROH2A2	Histone H2A (Fragment)	Color2 [DarkGray]	1	4		15.2972	22.8487	22.8257	22.7361	22.8216	15.7318
	0.330928	-0.157345	A0A7I2V3T6;A0A7I2YQL2;D6RDG3	A0A7I2YQL2;D6RDG3;A0A7I2V3T6	A0A7I2V3T6_HUMAN;A0A7I2YQL2_HUMAN;D6RDG3_HUMAN	BTF3	Transcription factor BTF3	Color2 [DarkGray]	1	4		20.3748	20.1555	20.4593	20.6835	20.6372	20.1409
+	2.99806	1.35745	A0A7I2V4V1	A0A7I2V4V1	A0A7I2V4V1_HUMAN	PPIA	Peptidyl-prolyl cis-trans isomerase	Color2 [DarkGray]	1	4		19.2869	19.1288	19.1546	18.0714	17.8707	17.5558
	0.0648538	0.366577	A0A7I2V598;H0Y5F5;H0Y6X6	H0Y5F5;A0A7I2V598;H0Y6X6	A0A7I2V598_HUMAN;H0Y5F5_HUMAN;H0Y6X6_HUMAN	PABPC4	Polyadenylate-binding protein	Color2 [DarkGray]	1	4		19.6893	19.6903	19.9287	15.4708	21.3305	21.4073
+	1.43554	-1.26348	A0A7I2V5L7;A0A7I2V5T1	A0A7I2V5L7;A0A7I2V5T1	A0A7I2V5L7_HUMAN;A0A7I2V5T1_HUMAN	HNRNPA1	Heterogeneous nuclear ribonucleoprotein A1 (Fragment)	Color2 [DarkGray]	1	4		15.2106	13.9635	14.2207	15.776	15.9641	15.4452
	0.425739	-1.2171	A0A7I2V649	A0A7I2V649	A0A7I2V649_HUMAN	PABPC1	Polyadenylate-binding protein 1	Color2 [DarkGray]	1	4		17.6338	18.66	17.6972	20.61	16.8794	20.1528
+	1.48014	-0.768106	A0FGR8	A0A087WXU3;H7BXI1;A0A499FIX8;A0FGR8	ESYT2_HUMAN	ESYT2	Extended synaptotagmin-2	Color2 [DarkGray]	1	4		19.1699	19.4257	18.7482	19.6392	19.8947	20.1142
+	1.85572	-2.1944	A1L0T0	M0R026;A1L0T0	HACL2_HUMAN	ILVBL	2-hydroxyacyl-CoA lyase 2	Color2 [DarkGray]	1	4		13.2392	14.8715	13.5814	15.8434	16.015	16.4169
+	2.59991	1.55005	A1X283	A1X283	SPD2B_HUMAN	SH3PXD2B	SH3 and PX domain-containing protein 2B	Color2 [DarkGray]	1	4		19.8731	19.6713	19.795	17.8069	18.3238	18.5586
	0.0368662	-0.149766	A4IF30	G3V4Z9;A4IF30	S35F4_HUMAN	SLC35F4	Solute carrier family 35 member F4	Color2 [DarkGray]	1	4		17.8838	15.5999	18.8424	18.4941	15.6237	18.6576
+	1.97037	-2.09165	A6ND36	A6ND36	FA83G_HUMAN	FAM83G	Protein FAM83G	Color2 [DarkGray]	1	4		18.1285	17.6594	18.8309	19.6749	20.6827	20.5361
	0.417748	0.704361	A6NF01;A8CG34;Q96HA1	Q96HA1;A8CG34;A6NF01	P121A_HUMAN;P121B_HUMAN;P121C_HUMAN	POM121;POM121B;POM121C	Putative nuclear envelope pore membrane protein POM 121B	Color2 [DarkGray]	1	4		16.5699	17.5393	17.1303	15.0736	17.2232	16.8296
	0.955569	0.540941	A6NKQ9;P01229;P0DN86;P0DN87;Q6NT52	M0R0E6;K7ELM3;A6NKQ9;P0DN87;Q6NT52;P0DN86;P01229	CGB1_HUMAN;CGB2_HUMAN;CGB3_HUMAN;CGB7_HUMAN;LSHB_HUMAN	CGB1;CGB2;CGB3;CGB7;LHB	Choriogonadotropin subunit beta variant 1	Color2 [DarkGray]	1	4		17.8504	16.9982	17.6278	17.0935	16.8704	16.8898
+	1.77921	-1.12836	A6NLN1;K7ES59	A6NLN1;K7ES59	A6NLN1_HUMAN;K7ES59_HUMAN	PTBP1	Polypyrimidine tract-binding protein 1	Color2 [DarkGray]	1	4		15.611	15.6732	16.3443	17.3257	16.8638	16.8241
	0.338292	1.25346	B1AK88	B1AK88	B1AK88_HUMAN	CAPZB	F-actin-capping protein subunit beta	Color2 [DarkGray]	1	4		19.8805	19.5992	19.7136	18.6395	21.0409	15.7527
	0.307742	0.386024	B1ALY0	C9JZH4;B1ALY0	B1ALY0_HUMAN	PALM2AKAP2	PALM2 and AKAP2 fusion (Fragment)	Color2 [DarkGray]	1	4		18.2091	18.7515	18.7155	18.7846	17.2251	18.5085
	1.13462	-1.11706	B2R5W2;B4DY08;G3V251;G3V2D6;G3V3K6;G3V4C1;G3V4W0;G3V5X6	G3V4C1;G3V251;G3V2D6;B4DY08;G3V3K6;G3V5X6;B2R5W2;G3V4W0	B2R5W2_HUMAN;B4DY08_HUMAN;G3V251_HUMAN;G3V2D6_HUMAN;G3V3K6_HUMAN;G3V4C1_HUMAN;G3V4W0_HUMAN;G3V5X6_HUMAN	HNRNPC	Heterogeneous nuclear ribonucleoproteins C1/C2	Color2 [DarkGray]	1	4		21.0202	20.1128	20.3306	21.6438	22.2317	20.9393
+	1.83242	-1.73235	B4DDD6	B4DDD6	B4DDD6_HUMAN	DBNL	Drebrin-like protein	Color2 [DarkGray]	1	4		17.0969	18.4815	17.9336	19.667	19.7189	19.3232
	0.0645726	-0.266922	B8ZZA8;B8ZZC5	B8ZZA8;B8ZZC5	B8ZZA8_HUMAN;B8ZZC5_HUMAN	GLS	Glutaminase	Color2 [DarkGray]	1	4		19.0114	14.6681	18.3912	16.7959	18.4585	17.617
	0.154362	-0.710011	B8ZZI4;F8WCU1	F8WCU1;B8ZZI4	B8ZZI4_HUMAN;F8WCU1_HUMAN	CCDC150	Coiled-coil domain-containing protein 150	Color2 [DarkGray]	1	4		20.4256	15.8883	20.9823	20.7386	18.6989	19.9887
	0.076215	-0.191343	C9J0J7;G5E9Q6	G5E9Q6;C9J0J7	C9J0J7_HUMAN;G5E9Q6_HUMAN	PFN2	Profilin	Color2 [DarkGray]	1	4		17.714	19.9246	17.0803	18.1117	18.7717	18.4096
	0.00851888	-0.0101954	C9J840	C9J840	C9J840_HUMAN	MAP4K4	Mitogen-activated protein kinase kinase kinase kinase 4	Color2 [DarkGray]	1	4		20.457	20.8305	20.407	20.1472	21.3124	20.2656
	0.302545	-1.22406	C9JEN1	C9JEN1	C9JEN1_HUMAN	DAG1	Dystroglycan (Fragment)	Color2 [DarkGray]	1	4		20.7919	21.206	16.2441	21.4128	19.9449	20.5565
	0.215025	0.155337	C9JKI3	C9JKI3	C9JKI3_HUMAN	CAV1	Caveolin (Fragment)	Color2 [DarkGray]	1	4		19.3866	19.656	19.3735	19.8469	19.0623	19.0408
	1.0314	-0.716171	C9JLW8	I3L2L5;I3L4Q0;C9JLW8	MCRI1_HUMAN	MCRIP1	Mapk-regulated corepressor-interacting protein 1	Color2 [DarkGray]	1	4		20.8866	21.2132	21.8585	22.3475	21.843	21.9163
	0.100145	0.168343	C9JSZ1	C9JSZ1	C9JSZ1_HUMAN	FUBP1	Far upstream element-binding protein 1 (Fragment)	Color2 [DarkGray]	1	4		18.5281	20.1654	19.7479	18.9723	20.0128	18.9514
+	3.24131	2.48065	D6R9P3;D6RBZ0;D6RD18	D6R9P3;D6RBZ0;D6RD18	D6R9P3_HUMAN;D6RBZ0_HUMAN;D6RD18_HUMAN	HNRNPAB	Heterogeneous nuclear ribonucleoprotein A/B	Color2 [DarkGray]	1	4		22.8154	22.9021	23.0722	20.5595	19.9936	20.7946
+	2.26071	1.50877	D6RBQ9	D6RBQ9	D6RBQ9_HUMAN	HNRNPD	Heterogeneous nuclear ribonucleoprotein D0 (Fragment)	Color2 [DarkGray]	1	4		18.8873	18.9855	18.4295	17.5242	17.4233	16.8284
	0.322256	-1.70962	D6RC41	D6RC41	D6RC41_HUMAN	FAM169A	Soluble lamin-associated protein of 75 kDa (Fragment)	Color2 [DarkGray]	1	4		19.1234	14.4227	18.6576	15.9469	20.7041	20.6816
	0.419854	0.326852	D6RC54	D6RC54	D6RC54_HUMAN	CAST	Calpain inhibitor (Fragment)	Color2 [DarkGray]	1	4		20.0408	20.0246	19.5372	18.9653	19.8227	19.8341
	0.337363	0.264668	E5RIH3	E5RIH3	E5RIH3_HUMAN	PSD3	PH and SEC7 domain-containing protein 3 (Fragment)	Color2 [DarkGray]	1	4		16.7168	16.9935	16.9646	17.2456	16.3865	16.2487
+	4.17749	-1.5179	E7EQT4	E7EQT4	E7EQT4_HUMAN	ACIN1	Apoptotic chromatin condensation inducer in the nucleus	Color2 [DarkGray]	1	4		19.3034	19.461	19.1999	20.7543	20.8584	20.9053
	0.469604	-0.261123	E7EVA0	E7EVA0	E7EVA0_HUMAN	MAP4	Microtubule-associated protein	Color2 [DarkGray]	1	4		18.0032	18.7565	18.6231	18.8315	18.7255	18.6092
	0.00872333	-0.0233568	E7EX44	E7EX44	E7EX44_HUMAN	CALD1	Caldesmon	Color2 [DarkGray]	1	4		17.6568	18.1392	15.6376	16.3609	17.8497	17.2931
+	3.65708	-1.16642	E7EX44;E9PGZ1	E7EX44;E9PGZ1	E7EX44_HUMAN;E9PGZ1_HUMAN	CALD1	Caldesmon	Color2 [DarkGray]	1	4		19.6244	19.8454	19.9133	21.0172	20.9378	20.9273
+	1.55723	-1.23997	E9PAV3	F8VZJ2;A0A7I2V2K5;H0YHX9;E9PAV3;Q13765;A0A7I2V473;F8W0W4;F8VNW4	NACAM_HUMAN	NACA	Nascent polypeptide-associated complex subunit alpha, muscle-specific form	Color2 [DarkGray]	1	4		19.1075	19.6485	19.6939	20.135	20.8246	21.2101
	0.288178	1.59636	E9PGZ1	C9J813;E9PGZ1	E9PGZ1_HUMAN	CALD1	Caldesmon	Color2 [DarkGray]	1	4		15.6256	22.3398	22.2971	18.7714	18.1734	18.5286
+	1.85908	-1.9196	E9PMV1;H0YDN1	H0YDN1;E9PMV1	E9PMV1_HUMAN;H0YDN1_HUMAN	PLEC	Plectin (Fragment)	Color2 [DarkGray]	1	4		15.6739	16.7047	15.1698	17.7574	17.6403	17.9096
	0.356225	0.354393	F8W0P7	F8W0P7	F8W0P7_HUMAN	ATP5F1B	ATP synthase subunit beta, mitochondrial (Fragment)	Color2 [DarkGray]	1	4		17.2092	17.8054	16.5305	16.875	16.4782	17.1287
+	2.92803	-1.29454	F8W7C6	F8W7C6	F8W7C6_HUMAN	RPL10	60S ribosomal protein L10	Color2 [DarkGray]	1	4		16.5851	16.708	16.291	17.6294	17.9113	17.9269
	0.0190683	-0.0446612	H0Y9Z7	H0Y9Z7	H0Y9Z7_HUMAN	KIF13A	Kinesin-like protein KIF13A (Fragment)	Color2 [DarkGray]	1	4		14.0068	15.7719	15.6966	14.1558	15.6736	15.7799
+	1.89691	-1.40699	H0YKY5	H0YKY5	H0YKY5_HUMAN	PLEKHH1	Pleckstrin homology domain-containing family H member 1 (Fragment)	Color2 [DarkGray]	1	4		16.7808	16.3662	16.1054	17.6421	18.3408	17.4906
	1.06624	-0.959155	H0YLW0	H0YLW0	H0YLW0_HUMAN	SRP14	Signal recognition particle 14 kDa protein	Color2 [DarkGray]	1	4		19.7614	19.891	18.6447	20.377	20.6568	20.1409
+	1.65783	-2.17769	H3BMT0;H3BU16	H3BMT0;H3BU16	H3BMT0_HUMAN;H3BU16_HUMAN	JPT2	Jupiter microtubule-associated homolog 2 (Fragment)	Color2 [DarkGray]	1	4		14.9758	15.6188	16.9876	17.8856	18.1488	18.0809
	0.57092	3.42827	H7BXH8	H7BXH8	H7BXH8_HUMAN	HNRNPLL	Heterogeneous nuclear ribonucleoprotein L-like (Fragment)	Color2 [DarkGray]	1	4		24.6187	24.4454	24.4566	15.7407	23.6079	23.8871
+	1.27539	0.899879	H7BYY1	H0YKJ4;H0YK48;B7Z596;A0A494BZZ2;H7BYY1;F5H7S3;H0YN06	H7BYY1_HUMAN	TPM1	Tropomyosin 1 (Alpha), isoform CRA_m	Color2 [DarkGray]	1	4		22.2657	22.0896	22.3093	20.7354	21.3754	21.8541
+	1.01572	-4.94873	H7BZJ3	H7BZJ3	H7BZJ3_HUMAN	PDIA3	Protein disulfide-isomerase A3 (Fragment)	Color2 [DarkGray]	1	4		16.3418	24.2304	19.7877	24.8339	25.1091	25.2631
+	2.26343	1.28146	H7C031	H7C031	H7C031_HUMAN	PTMA	Prothymosin alpha (Fragment)	Color2 [DarkGray]	1	4		16.9119	16.8392	17.181	15.2978	15.778	16.0119
	0.447656	0.887571	H7C371	H7C371	H7C371_HUMAN	MLPH	Melanophilin (Fragment)	Color2 [DarkGray]	1	4		18.2583	19.719	20.4818	19.6948	17.9875	18.1141
	0.544245	0.708532	H7C3C4	H7C3C4	H7C3C4_HUMAN	SLC4A7	Anion exchange protein (Fragment)	Color2 [DarkGray]	1	4		16.564	17.0027	17.135	17.0639	16.3338	15.1784
	0.432945	-1.32533	J3KSH8	J3KSH8	J3KSH8_HUMAN	JPT1	Jupiter microtubule-associated homolog 1 (Fragment)	Color2 [DarkGray]	1	4		21.4462	18.1574	17.1964	20.4662	20.5451	19.7647
	0.711858	-3.53092	K7EJP6	K7EJP6	K7EJP6_HUMAN	PGS1	CDP-diacylglycerol--glycerol-3-phosphate 3-phosphatidyltransferase (Fragment)	Color2 [DarkGray]	1	4		22.7305	15.9548	22.6851	24.4872	23.6257	23.8502
	0.534064	1.24456	K7EL81	K7EL81	K7EL81_HUMAN	PPP1R12C	Protein phosphatase 1 regulatory subunit 12C (Fragment)	Color2 [DarkGray]	1	4		17.5522	18.1827	16.2637	17.8031	15.2917	15.1701
+	2.23744	-1.4259	K7ENF0	K7ENF0	K7ENF0_HUMAN	NARS1	Asparagine--tRNA ligase, cytoplasmic	Color2 [DarkGray]	1	4		20.3193	19.5599	20.2194	21.4164	21.2812	21.6787
	0.145288	-0.0907186	L0R6Q1	L0R6Q1	S35U4_HUMAN	SLC35A4	SLC35A4 upstream open reading frame protein	Color2 [DarkGray]	1	4		17.6909	17.3909	17.2878	17.6584	17.8208	17.1626
+	1.1174	-1.33223	L0R8F8	L0R8F8	MIDUO_HUMAN	MIEF1	MIEF1 upstream open reading frame protein	Color2 [DarkGray]	1	4		18.6123	17.5	17.6964	20.1339	18.6657	19.0058
+	2.582	-1.66424	M0QY67	M0QY67	M0QY67_HUMAN	ETFB	Electron transfer flavoprotein subunit beta (Fragment)	Color2 [DarkGray]	1	4		18.7785	19.4824	19.3985	20.9319	20.6679	21.0523
	0.505578	-1.24612	M0QZM1	M0QZM1	M0QZM1_HUMAN	HNRNPM	Heterogeneous nuclear ribonucleoprotein M (Fragment)	Color2 [DarkGray]	1	4		19.9986	16.653	19.3773	20.2362	19.2674	20.2637
	0.201035	-0.239176	O00115	K7ENE5;O00115	DNS2A_HUMAN	DNASE2	Deoxyribonuclease-2-alpha	Color2 [DarkGray]	1	4		21.0197	21.0138	19.7054	20.5426	20.9697	20.9442
	1.36291	-0.529816	O00151	O00151	PDLI1_HUMAN	PDLIM1	PDZ and LIM domain protein 1	Color2 [DarkGray]	1	4		21.0093	21.3523	21.5088	21.7814	21.6588	22.0197
+	1.3394	-1.12513	O00154	K7EKP8;O00154	BACH_HUMAN	ACOT7	Cytosolic acyl coenzyme A thioester hydrolase	Color2 [DarkGray]	1	4		18.0781	17.6852	18.3993	18.5822	19.7384	19.2174
	0.189157	0.587823	O00159	O00159;F5H6E2	MYO1C_HUMAN	MYO1C	Unconventional myosin-Ic	Color2 [DarkGray]	1	4		18.8999	19.0967	18.834	19.4029	19.6757	15.9885
+	2.72686	-0.964157	O00170	O00170	AIP_HUMAN	AIP	AH receptor-interacting protein	Color2 [DarkGray]	1	4		18.6086	18.4464	18.7788	19.7571	19.4855	19.4837
+	1.40204	1.21358	O00193	E9PM92;E9PRZ9;O00193	SMAP_HUMAN	SMAP	Small acidic protein	Color2 [DarkGray]	1	4		21.6933	22.0803	21.7137	20.3517	20.124	21.3709
	0.404208	-0.936302	O00217	F8W9K7;E9PKH6;E9PN51;O00217;E9PPW7	NDUS8_HUMAN	NDUFS8	NADH dehydrogenase [ubiquinone] iron-sulfur protein 8, mitochondrial	Color2 [DarkGray]	1	4		17.5756	14.6774	17.5598	17.7392	17.1627	17.7198
	1.28573	0.637893	O00233	F5H169;J3KN29;F5H5V4;F5H7X1;F5GX23;O00233	PSMD9_HUMAN	PSMD9	26S proteasome non-ATPase regulatory subunit 9	Color2 [DarkGray]	1	4		22.6892	22.5625	22.3296	21.6607	21.7036	22.3033
	0.304442	0.466279	O00257	O00257	CBX4_HUMAN	CBX4	E3 SUMO-protein ligase CBX4	Color2 [DarkGray]	1	4		15.8782	16.8296	17.7774	16.4615	15.8056	16.8192
	0.712383	-0.410753	O00264	O00264	PGRC1_HUMAN	PGRMC1	Membrane-associated progesterone receptor component 1	Color2 [DarkGray]	1	4		19.5742	18.8643	19.3046	19.3762	19.658	19.9411
	0.639132	-0.774329	O00267	O00267	SPT5H_HUMAN	SUPT5H	Transcription elongation factor SPT5	Color2 [DarkGray]	1	4		17.1619	18.5453	16.7964	18.5192	18.1826	18.1249
	0.101075	0.203896	O00268	V9GY14;O00268;A0A0G2JRY5	TAF4_HUMAN	TAF4	Transcription initiation factor TFIID subunit 4	Color2 [DarkGray]	1	4		16.6451	17.0769	16.3833	16.9137	15.1399	17.4401
	0.214552	0.402873	O00273	K7ERT1;O00273	DFFA_HUMAN	DFFA	DNA fragmentation factor subunit alpha	Color2 [DarkGray]	1	4		17.5277	16.6646	17.3942	17.8214	15.5122	17.0442
	0.0446719	-0.0262254	O00299	O00299	CLIC1_HUMAN	CLIC1	Chloride intracellular channel protein 1	Color2 [DarkGray]	1	4		21.8574	22.0099	22.1705	22.3274	21.7111	22.0779
	1.09292	1.30364	O00303	A0A1W2PP79;A0A7I2V4S2;A0A7I2YQA0;O00303;H0YDT6	EIF3F_HUMAN	EIF3F	Eukaryotic translation initiation factor 3 subunit F	Color2 [DarkGray]	1	4		18.8196	18.8925	18.7923	18.4628	17.6038	16.5269
+	1.33024	-0.694003	O00401	O00401	WASL_HUMAN	WASL	Neural Wiskott-Aldrich syndrome protein	Color2 [DarkGray]	1	4		20.4821	20.9627	20.9342	21.7317	21.1173	21.6121
	1.01623	0.59974	O00422	U3KQ12;O00422	SAP18_HUMAN	SAP18	Histone deacetylase complex subunit SAP18	Color2 [DarkGray]	1	4		20.336	20.3675	20.273	19.4396	20.2769	19.4609
	0.0171931	-0.0149956	O00429	O00429	DNM1L_HUMAN	DNM1L	Dynamin-1-like protein	Color2 [DarkGray]	1	4		21.5471	21.4771	21.1501	21.7661	20.8954	21.5577
+	2.10594	-0.762548	O00461	F8W785;O00461	GOLI4_HUMAN	GOLIM4	Golgi integral membrane protein 4	Color2 [DarkGray]	1	4		21.5633	21.4069	21.4392	22.5021	21.9965	22.1985
+	1.37425	-0.729891	O00469	O00469;E7ETU9	PLOD2_HUMAN	PLOD2	Procollagen-lysine,2-oxoglutarate 5-dioxygenase 2	Color2 [DarkGray]	1	4		17.964	18.2891	18.4556	19.3543	18.8666	18.6775
	0.535875	0.394094	O00479	O00479	HMGN4_HUMAN	HMGN4	High mobility group nucleosome-binding domain-containing protein 4	Color2 [DarkGray]	1	4		20.9523	20.4706	20.7524	20.5556	19.7506	20.687
	0.743843	-2.30746	O00505	O00505	IMA4_HUMAN	KPNA3	Importin subunit alpha-4	Color2 [DarkGray]	1	4		19.9058	19.3165	15.4368	20.0356	20.8329	20.713
	0.620182	-2.78919	O00541	B3KXD6;O00541;H7C267;B5MCF9	PESC_HUMAN	PES1	Pescadillo homolog	Color2 [DarkGray]	1	4		20.6349	17.7892	13.7836	20.4568	20.6598	19.4587
	1.11568	-0.42465	O00571	A0A2R8Y4A4;A0A0D9SFB3;A0A2R8YFR4;A0A2U3TZJ9;A0A2R8YDH3;A0A087WX09;A0A2R8YCU0;A0A2R8YF89;A0A2R8Y650;A0A2R8Y5G6;A0A0D9SF53;A0A2R8YCW1;F6S8Q4;O00571;A0A2R8YFS5;A0A2R8Y645;A0A2R8YF78;A0A0D9SG12	DDX3X_HUMAN	DDX3X	ATP-dependent RNA helicase DDX3X	Color2 [DarkGray]	1	4		20.1024	19.761	20.355	20.4725	20.5924	20.4275
	0.110607	0.117469	O00592	O00592	PODXL_HUMAN	PODXL	Podocalyxin	Color2 [DarkGray]	1	4		19.257	19.5968	19.5761	19.9529	18.6847	19.4399
	0.310939	-1.94786	O00629	H7C4F6;A0A7I2V340;A0A7I2YQ95;A0A7I2V333;A0A7I2V5X0;O00629	IMA3_HUMAN	KPNA4	Importin subunit alpha-3	Color2 [DarkGray]	1	4		18.8807	14.5651	18.8343	15.1382	21.6379	21.3476
	0.243929	0.279564	O00754	M0QZ24;O00754	MA2B1_HUMAN	MAN2B1	Lysosomal alpha-mannosidase	Color2 [DarkGray]	1	4		17.9867	18.0419	17.8655	18.4446	16.8884	17.7224
+	3.26399	-2.44326	O00762	O00762;K4DI81;A0A0A0MSE8;A0A087WVK1	UBE2C_HUMAN	UBE2C	Ubiquitin-conjugating enzyme E2 C	Color2 [DarkGray]	1	4		14.8037	14.9326	14.5602	17.4035	17.446	16.7767
+	1.17022	-1.19394	O14497	A0A087WUV6;H0Y488;A0A1B0GTU5;O14497	ARI1A_HUMAN	ARID1A	AT-rich interactive domain-containing protein 1A	Color2 [DarkGray]	1	4		20.6281	19.073	19.3647	20.8689	20.8056	20.9731
	0.0765454	-0.0629991	O14519	F5GZF0;O14519	CDKA1_HUMAN	CDK2AP1	Cyclin-dependent kinase 2-associated protein 1	Color2 [DarkGray]	1	4		19.2458	19.7876	20.0775	19.4705	20.0015	19.8279
	0.0667733	0.164384	O14545	O14545	TRAD1_HUMAN	TRAFD1	TRAF-type zinc finger domain-containing protein 1	Color2 [DarkGray]	1	4		17.6984	18.0776	15.5915	17.4217	16.2201	17.2326
+	1.33323	-1.0225	O14558	A0A1X7SC65;O14558;K7EP04	HSPB6_HUMAN	HSPB6	Heat shock protein beta-6	Color2 [DarkGray]	1	4		19.158	19.9923	20.0836	20.3573	20.9852	20.9589
	0.46639	0.829249	O14653	A0A1W2PRL0;A0A1W2PR02;E7EQ34;A0A1W2PPW8;A0A1W2PR23;A0A1W2PRV0;A0A1W2PPG5;A0A1W2PQM3;I3NI02;I3L1K7;A0A1W2PRE6;A0A1W2PPP5;A0A1W2PRD0;I3L0K1;A0A1W2PPJ0;A0A1W2PQP2;A0A1W2PS81;A0A1W2PRP7;A0A1W2PPG1;O14653;A0A1W2PQE0;A0A1W2PS12	GOSR2_HUMAN	GOSR2	Golgi SNAP receptor complex member 2	Color2 [DarkGray]	1	4		17.8709	18.499	18.5172	18.3687	16.0009	18.0297
	0.510451	0.678602	O14662	O14662;Q96NX8;H3BU86	STX16_HUMAN	STX16	Syntaxin-16	Color2 [DarkGray]	1	4		17.1521	16.491	17.5054	15.5366	16.3079	17.2681
	0.221925	0.740568	O14681	E9PS58;E9PK61;E9PLB8;E9PL33;E9PQN7;A0A087WV44;O14681;E9PM05	EI24_HUMAN	EI24	Etoposide-induced protein 2.4 homolog	Color2 [DarkGray]	1	4		18.95	19.1259	19.0829	19.5977	19.6287	15.7107
	0.57659	-0.125475	O14737	O14737;K7EQA1	PDCD5_HUMAN	PDCD5	Programmed cell death protein 5	Color2 [DarkGray]	1	4		24.2047	24.1652	24.1257	24.4203	24.3442	24.1075
+	3.11147	-0.566937	O14745	J3QRP6;O14745	NHRF1_HUMAN	SLC9A3R1	Na(+)/H(+) exchange regulatory cofactor NHE-RF1	Color2 [DarkGray]	1	4		22.427	22.5626	22.4354	23.1015	22.9579	23.0664
	2.0333	-0.348693	O14776	A0A7P0T8N8;O14776;G3V220	TCRG1_HUMAN	TCERG1	Transcription elongation regulator 1	Color2 [DarkGray]	1	4		19.8984	20.1148	20.0252	20.3435	20.3041	20.4368
	0.965638	-0.500557	O14777	O14777;I3L4G3	NDC80_HUMAN	NDC80	Kinetochore protein NDC80 homolog	Color2 [DarkGray]	1	4		15.371	15.232	15.6367	16.3368	15.7206	15.684
	0.615177	0.648389	O14818	O14818;H0Y586	PSA7_HUMAN	PSMA7	Proteasome subunit alpha type-7	Color2 [DarkGray]	1	4		20.7686	20.9168	21.0007	19.6558	19.9133	21.1719
	0.661729	0.169675	O14828	O14828	SCAM3_HUMAN	SCAMP3	Secretory carrier-associated membrane protein 3	Color2 [DarkGray]	1	4		19.5683	19.7265	19.6946	19.68	19.4862	19.3142
	0.991816	-1.30457	O14880	O14880;Q5VV89;Q5VV87	MGST3_HUMAN	MGST3	Microsomal glutathione S-transferase 3	Color2 [DarkGray]	1	4		19.1326	17.3692	18.093	19.5398	18.889	20.0798
+	2.6188	1.19901	O14907	O14907	TX1B3_HUMAN	TAX1BP3	Tax1-binding protein 3	Color2 [DarkGray]	1	4		21.3034	21.3662	21.037	20.2857	19.7879	20.0359
	0.138976	-0.575812	O14949	O14949	QCR8_HUMAN	UQCRQ	Cytochrome b-c1 complex subunit 8	Color2 [DarkGray]	1	4		14.7213	19.3806	19.1111	18.0467	18.8311	18.0625
+	1.56505	-1.20632	O14950;P19105	J3QRS3;P19105;O14950;P24844;J3KTJ1	ML12A_HUMAN;ML12B_HUMAN	MYL12A;MYL12B	Myosin regulatory light chain 12B	Color2 [DarkGray]	1	4		19.9341	20.0939	19.7396	20.7636	20.8158	21.8071
	1.05331	0.979855	O14964	A0A7I2V2R9;A0A7I2V637;A0A7I2V5A3;A0A7I2V5A2;A0A7I2V2D8;A0A7I2V307;A0A7I2V3Z1;A0A7I2YQD1;A0A7I2V4M9;A0A7I2V2W5;I3L1P5;A0A7I2V6E0;I3L1E3;A0A7I2V3I8;O14964;A0A7I2V3J3;A0A7I2V2K2	HGS_HUMAN	HGS	Hepatocyte growth factor-regulated tyrosine kinase substrate	Color2 [DarkGray]	1	4		18.5735	19.0088	19.4924	18.7386	17.7316	17.6649
	1.37645	0.453651	O14974	H0YIS3;H0YIL7;O14974;H0YHI8	MYPT1_HUMAN	PPP1R12A	Protein phosphatase 1 regulatory subunit 12A	Color2 [DarkGray]	1	4		21.8519	21.8781	21.8954	21.1818	21.3756	21.707
	0.930448	-0.448108	O14979	A0A087WUK2;O14979	HNRDL_HUMAN	HNRNPDL	Heterogeneous nuclear ribonucleoprotein D-like	Color2 [DarkGray]	1	4		21.7129	21.4676	21.5703	22.4359	21.9494	21.7099
+	2.53642	0.582174	O14979;Q14103	A0A087WUK2;H0YA96;D6RAF8;D6RF44;H0Y8G5;D6RBQ9;O14979;Q14103	HNRDL_HUMAN;HNRPD_HUMAN	HNRNPD;HNRNPDL	Heterogeneous nuclear ribonucleoprotein D-like	Color2 [DarkGray]	1	4		21.663	21.7388	21.939	21.129	21.2173	21.2479
+	2.35265	-0.482578	O15027	F1T0I1;X6RGP5;A0A0C4DH09;A0A3F2YNZ0;A0A3F2YNX0;O15027;Q8N9G1	SC16A_HUMAN	SEC16A	Protein transport protein Sec16A	Color2 [DarkGray]	1	4		20.3949	20.455	20.2926	20.747	20.8587	20.9846
	0.0326086	-0.0369886	O15031	E2PU09;O15031	PLXB2_HUMAN	PLXNB2	Plexin-B2	Color2 [DarkGray]	1	4		18.3086	18.3814	18.5873	19.066	17.7794	18.543
+	1.86419	-0.551544	O15042	O15042;C9J5L1;E7ET15;E7EW00	SR140_HUMAN	U2SURP	U2 snRNP-associated SURP motif-containing protein	Color2 [DarkGray]	1	4		19.3561	19.5028	19.6233	19.8838	20.2454	20.0076
	1.35393	-0.353439	O15056	E7ER60;A0A1W2PR85;O15056	SYNJ2_HUMAN	SYNJ2	Synaptojanin-2	Color2 [DarkGray]	1	4		19.3631	19.521	19.539	19.6762	19.7693	20.038
	0.4418	0.181911	O15061	O15061;A0A075B7B1;H0YL34	SYNEM_HUMAN	SYNM	Synemin	Color2 [DarkGray]	1	4		18.5429	17.998	18.0291	18.0018	18.0194	18.0031
	0.925134	1.04007	O15143	C9JEY1;C9JM51;F8VXW2;C9JTT6;C9JBJ7;C9K057;O15143;F8WEB3	ARC1B_HUMAN	ARPC1B	Actin-related protein 2/3 complex subunit 1B	Color2 [DarkGray]	1	4		19.0055	19.4213	19.2324	18.9559	18.3683	17.2148
	0.179116	0.149913	O15144	H7C3F9;O15144	ARPC2_HUMAN	ARPC2	Actin-related protein 2/3 complex subunit 2	Color2 [DarkGray]	1	4		19.1758	19.6327	20.2087	19.351	19.4913	19.7252
	1.00431	-0.364534	O15145	O15145	ARPC3_HUMAN	ARPC3	Actin-related protein 2/3 complex subunit 3	Color2 [DarkGray]	1	4		21.1031	21.297	21.0282	21.5248	21.2388	21.7585
	0.43479	-1.15077	O15173	O15173	PGRC2_HUMAN	PGRMC2	Membrane-associated progesterone receptor component 2	Color2 [DarkGray]	1	4		16.4342	15.556	18.3661	18.8165	16.3972	18.5948
+	3.96625	1.30933	O15212	A2AB88;O15212	PFD6_HUMAN	PFDN6	Prefoldin subunit 6	Color2 [DarkGray]	1	4		21.9148	22.151	21.9478	20.6301	20.6767	20.7788
+	2.83897	-1.70985	O15231	H7BZT5;O15231;H0Y704	ZN185_HUMAN	ZNF185	Zinc finger protein 185	Color2 [DarkGray]	1	4		18.6611	18.4491	19.1064	20.6065	20.4817	20.258
+	3.79927	-1.0004	O15234	J3KSY7;O15234	CASC3_HUMAN	CASC3	Protein CASC3	Color2 [DarkGray]	1	4		16.9709	17.0386	16.8254	17.9711	17.9903	17.8746
+	5.4228	3.24301	O15347	E7EQU1;E9PES6;E7ES08;O15347	HMGB3_HUMAN	HMGB3	High mobility group protein B3	Color2 [DarkGray]	1	4		22.2125	22.2628	22.0237	18.9433	18.8189	19.0077
+	2.39649	-1.43107	O15355	O15355	PPM1G_HUMAN	PPM1G	Protein phosphatase 1G	Color2 [DarkGray]	1	4		18.5148	18.0988	17.7927	19.4523	19.4429	19.8043
	0.883437	-1.39863	O15357	H0YFZ4;O15357;A0A0A0MTP6	SHIP2_HUMAN	INPPL1	Phosphatidylinositol 3,4,5-trisphosphate 5-phosphatase 2	Color2 [DarkGray]	1	4		16.9267	18.6508	17.4495	19.9895	19.088	18.1453
	0.00145022	0.00247256	O15371	B0QYA8;B0QYA6;O15371;B0QYA5	EIF3D_HUMAN	EIF3D	Eukaryotic translation initiation factor 3 subunit D	Color2 [DarkGray]	1	4		19.2541	20.8399	20.6152	19.7702	20.6411	20.2906
	0.572927	-0.91951	O15372	E5RJT0;B3KS98;A0A087WZK9;O15372	EIF3H_HUMAN	EIF3H	Eukaryotic translation initiation factor 3 subunit H	Color2 [DarkGray]	1	4		20.3686	19.6294	19.5054	19.433	21.4734	21.3556
	0.867821	1.71533	O15400	O15400	STX7_HUMAN	STX7	Syntaxin-7	Color2 [DarkGray]	1	4		19.44	19.468	19.3035	15.8592	18.4628	18.7435
	0.100618	-0.122861	O15446	O15446	RPA34_HUMAN	POLR1G	DNA-directed RNA polymerase I subunit RPA34	Color2 [DarkGray]	1	4		18.7708	18.6005	17.9043	18.0226	19.2094	18.4123
	0.28022	0.664345	O15460	E7ERI1;O15460;E7ENX0;C9JCP0;E7EPI9;C9JX45;A8MXE0	P4HA2_HUMAN	P4HA2	Prolyl 4-hydroxylase subunit alpha-2	Color2 [DarkGray]	1	4		18.2572	18.3779	17.8607	17.9269	15.7001	18.8757
	0.473537	-0.136794	O15511	B1ALC0;O15511	ARPC5_HUMAN	ARPC5	Actin-related protein 2/3 complex subunit 5	Color2 [DarkGray]	1	4		24.0075	23.9683	23.9859	24.3191	23.8919	24.1611
+	3.1012	-1.4971	O15541	O15541	R113A_HUMAN	RNF113A	E3 ubiquitin-protein ligase RNF113A	Color2 [DarkGray]	1	4		18.9748	18.9838	19.0035	20.7055	20.1655	20.5826
	0.686729	-0.816981	O43148	O43148;K7EPP5	MCES_HUMAN	RNMT	mRNA cap guanine-N7 methyltransferase	Color2 [DarkGray]	1	4		15.6309	16.817	17.3041	17.7367	17.0012	17.4651
	0.0310396	-0.0635678	O43164	O43164	PJA2_HUMAN	PJA2	E3 ubiquitin-protein ligase Praja-2	Color2 [DarkGray]	1	4		16.2158	16.137	16.3646	15.5762	15.6566	17.6754
	0.157579	-0.094202	O43166	O43166;F5GYF8	SI1L1_HUMAN	SIPA1L1	Signal-induced proliferation-associated 1-like protein 1	Color2 [DarkGray]	1	4		19.4765	19.3606	19.013	19.2655	19.7216	19.1456
+	1.84696	-0.414857	O43175	A0A286YFK5;A0A286YFF3;O43175;A0A286YFM8;A0A286YFC8;A0A2C9F2M7;A0A286YFB2;A0A286YER3;A0A286YFA2;A0A286YF22;A0A286YF34;A0A286YFL2	SERA_HUMAN	PHGDH	D-3-phosphoglycerate dehydrogenase	Color2 [DarkGray]	1	4		22.1842	22.1898	22.4356	22.7933	22.6528	22.6081
	1.12865	-0.264156	O43181	O43181	NDUS4_HUMAN	NDUFS4	NADH dehydrogenase [ubiquinone] iron-sulfur protein 4, mitochondrial	Color2 [DarkGray]	1	4		20.7475	20.7746	20.7014	20.8094	21.0248	21.1819
+	1.22887	0.975851	O43237	J3KRI4;O43237	DC1L2_HUMAN	DYNC1LI2	Cytoplasmic dynein 1 light intermediate chain 2	Color2 [DarkGray]	1	4		18.6458	19.0004	18.8706	18.452	17.215	17.9223
	0.0567518	0.0739905	O43242	O43242;F5H8K4	PSMD3_HUMAN	PSMD3	26S proteasome non-ATPase regulatory subunit 3	Color2 [DarkGray]	1	4		18.3532	18.5021	19.4307	18.7813	18.1301	19.1526
	0.401843	0.21464	O43251	B0QYV1;S4R3K7;A0A0G2JRA5;O43251;A0A0G2JRD1	RFOX2_HUMAN	RBFOX2	RNA binding protein fox-1 homolog 2	Color2 [DarkGray]	1	4		20.1468	19.9347	20.0027	20.1393	19.8997	19.4013
+	1.63916	-0.913136	O43281	O43281	EFS_HUMAN	EFS	Embryonal Fyn-associated substrate	Color2 [DarkGray]	1	4		16.3391	16.7787	16.6302	17.8654	17.1071	17.5149
	0.801307	-0.427939	O43290	O43290	SNUT1_HUMAN	SART1	U4/U6.U5 tri-snRNP-associated protein 1	Color2 [DarkGray]	1	4		18.2853	18.2001	17.6405	18.456	18.2321	18.7217
	0.250963	-0.158854	O43294	O43294	TGFI1_HUMAN	TGFB1I1	Transforming growth factor beta-1-induced transcript 1 protein	Color2 [DarkGray]	1	4		20.3909	19.6916	20.2091	19.9971	20.4691	20.3019
+	1.57515	1.32353	O43318	Q9UG54;O43318	M3K7_HUMAN	MAP3K7	Mitogen-activated protein kinase kinase kinase 7	Color2 [DarkGray]	1	4		18.7268	17.9458	18.7175	16.573	17.3489	17.4975
	0.624063	-3.13247	O43324	D6RBD7;C9J1V9;O43324	MCA3_HUMAN	EEF1E1	Eukaryotic translation elongation factor 1 epsilon-1	Color2 [DarkGray]	1	4		15.9616	17.7454	16.3701	15.44	21.9691	22.0654
+	4.65375	-1.88839	O43390	A0A6Q8PEX7;O43390	HNRPR_HUMAN	HNRNPR	Heterogeneous nuclear ribonucleoprotein R	Color2 [DarkGray]	1	4		16.0025	15.913	16.0009	17.7868	18.0157	17.779
	1.0184	-0.859673	O43390;O60506	A0A6Q8PEX7;A0A7I2V2F0;O43390;A0A7I2V4J0;B7Z645;A0A7I2V4Z0;F6UXX1;A0A7I2V5Q6;A0A6Q8PHG0;A0A7I2V2F2;O60506;A0A7I2YQN2;A0A7I2V309	HNRPQ_HUMAN;HNRPR_HUMAN	HNRNPR;SYNCRIP	Heterogeneous nuclear ribonucleoprotein R	Color2 [DarkGray]	1	4		19.2167	19.8513	20.4614	20.4457	20.6469	21.0159
	1.05904	0.702324	O43395	O43395	PRPF3_HUMAN	PRPF3	U4/U6 small nuclear ribonucleoprotein Prp3	Color2 [DarkGray]	1	4		19.8827	19.8254	20.05	18.7062	19.7589	19.186
	0.905957	-0.364124	O43396	K7EPB7;K7EKG2;O43396	TXNL1_HUMAN	TXNL1	Thioredoxin-like protein 1	Color2 [DarkGray]	1	4		19.4913	19.6753	19.772	20.2922	20.0294	19.7093
+	2.50398	0.419107	O43399	A0A087WZ51;O43399	TPD54_HUMAN	TPD52L2	Tumor protein D54	Color2 [DarkGray]	1	4		23.0258	22.9986	23.0512	22.5303	22.7336	22.5544
	0.546584	-0.566032	O43491	E9PIG0;E9PK52;E9PRG1;E9PHY5;E9PQN0;E9PJP4;E9PQD2;O43491;E9PII3	E41L2_HUMAN	EPB41L2	Band 4.1-like protein 2	Color2 [DarkGray]	1	4		20.4887	20.7709	20.3898	21.3233	20.2653	21.7589
	0.284364	0.233967	O43493	A0A5F9UY30;A0A5H1ZRP2;O43493	TGON2_HUMAN	TGOLN2	Trans-Golgi network integral membrane protein 2	Color2 [DarkGray]	1	4		21.0899	21.354	21.2084	21.6066	20.5253	20.8185
	0.672669	0.468651	O43504	A0A0C4DGV4;R4GMU8;E9PLX3;O43504	LTOR5_HUMAN	LAMTOR5	Ragulator complex protein LAMTOR5	Color2 [DarkGray]	1	4		18.0391	18.5462	18.2167	17.7861	17.3216	18.2884
	0.584863	0.289693	O43516	O43516	WIPF1_HUMAN	WIPF1	WAS/WASL-interacting protein family member 1	Color2 [DarkGray]	1	4		19.0557	19.0423	19.0265	18.3255	19.065	18.8649
+	2.07455	-0.3798	O43583	F8VVL1;O43583	DENR_HUMAN	DENR	Density-regulated protein	Color2 [DarkGray]	1	4		20.2797	20.4405	20.3853	20.6324	20.8482	20.7643
	0.713954	2.24569	O43670	O43670;X6R4W8;J3QRS9;J3KS31	ZN207_HUMAN	ZNF207	BUB3-interacting and GLEBS motif-containing protein ZNF207	Color2 [DarkGray]	1	4		20.4182	21.5379	20.8558	15.9195	20.4177	19.7376
+	4.56491	-1.093	O43678	O43678	NDUA2_HUMAN	NDUFA2	NADH dehydrogenase [ubiquinone] 1 alpha subcomplex subunit 2	Color2 [DarkGray]	1	4		21.3521	21.3037	21.464	22.4984	22.4628	22.4376
	0.363053	0.914799	O43681	O43681	GET3_HUMAN	GET3	ATPase GET3	Color2 [DarkGray]	1	4		18.4637	19.6181	18.487	16.262	17.9053	19.657
+	2.76772	1.20058	O43707	F5GXS2;H7C144;O43707	ACTN4_HUMAN	ACTN4	Alpha-actinin-4	Color2 [DarkGray]	1	4		22.0839	22.3027	22.1685	21.0634	21.1908	20.6992
	0.616919	0.141925	O43707;P12814	H0YJW3;A0A7I2V4Y4;F5GXS2;H9KV75;H7C5W8;H0YJ11;H7C144;O43707;P12814	ACTN1_HUMAN;ACTN4_HUMAN	ACTN1;ACTN4	Alpha-actinin-4	Color2 [DarkGray]	1	4		21.1544	21.2439	20.9117	20.9963	20.9043	20.9836
	0.047074	0.189351	O43719	Q5H919;O43719;Q5H918	HTSF1_HUMAN	HTATSF1	HIV Tat-specific factor 1	Color2 [DarkGray]	1	4		18.2897	18.356	18.5856	19.2306	19.93	15.5026
	0.0831298	0.286641	O43765	A0A7I2V5Z3;A0A7I2V697;O43765	SGTA_HUMAN	SGTA	Small glutamine-rich tetratricopeptide repeat-containing protein alpha	Color2 [DarkGray]	1	4		19.0879	18.425	18.6625	16.0671	19.992	19.2564
	1.16826	-0.391813	O43768	A0A1W2PRU0;O43768;Q5T5H1;A6NMQ3	ENSA_HUMAN	ENSA	Alpha-endosulfine	Color2 [DarkGray]	1	4		19.5807	19.523	19.1712	19.82	19.9748	19.6556
	0.318474	1.68296	O43776	K7EIU7;K7EJ19;O43776;K7EQ35	SYNC_HUMAN	NARS1	Asparagine--tRNA ligase, cytoplasmic	Color2 [DarkGray]	1	4		22.2685	22.6825	22.6127	23.0161	16.5164	22.9823
	0.904965	0.587823	O43805	A0A087WV26;O43805	SSNA1_HUMAN	SSNA1	Sjoegren syndrome nuclear autoantigen 1	Color2 [DarkGray]	1	4		18.5375	18.7778	19.1299	18.0205	17.9371	18.724
	0.124917	-0.703981	O43809	O43809	CPSF5_HUMAN	NUDT21	Cleavage and polyadenylation specificity factor subunit 5	Color2 [DarkGray]	1	4		19.8564	20.0563	15.1617	19.9485	20.7402	16.4977
+	1.10972	-1.35502	O43815	O43815	STRN_HUMAN	STRN	Striatin	Color2 [DarkGray]	1	4		14.9635	15.659	14.3196	15.4917	16.6799	16.8356
	0.314712	-0.235216	O43823	A0A7P0T893;O43823	AKAP8_HUMAN	AKAP8	A-kinase anchor protein 8	Color2 [DarkGray]	1	4		19.8028	20.2243	20.8184	20.4297	20.4416	20.6798
	1.12526	-0.984387	O43847	F5H7V1;O43847	NRDC_HUMAN	NRDC	Nardilysin	Color2 [DarkGray]	1	4		17.4506	17.2089	17.897	18.4089	19.1662	17.9345
+	2.41338	-0.826258	O43852	O43852;H0Y875	CALU_HUMAN	CALU	Calumenin	Color2 [DarkGray]	1	4		23.8329	23.6919	23.831	24.3888	24.6091	24.8367
+	1.92961	-1.4839	O43865	O43865	SAHH2_HUMAN	AHCYL1	S-adenosylhomocysteine hydrolase-like protein 1	Color2 [DarkGray]	1	4		17.3504	17.1728	16.5286	18.0595	18.6266	18.8174
	0.788926	-0.557215	O43920	O43920	NDUS5_HUMAN	NDUFS5	NADH dehydrogenase [ubiquinone] iron-sulfur protein 5	Color2 [DarkGray]	1	4		19.4662	19.9026	19.895	20.4374	19.7544	20.7436
	0.0364406	-0.135618	O60220	O60220	TIM8A_HUMAN	TIMM8A	Mitochondrial import inner membrane translocase subunit Tim8 A	Color2 [DarkGray]	1	4		16.9094	17.1849	17.2617	18.5676	18.4525	14.7428
	0.228457	-0.568096	O60231	A0A140T947;A2AB15;O60231	DHX16_HUMAN	DHX16	Pre-mRNA-splicing factor ATP-dependent RNA helicase DHX16	Color2 [DarkGray]	1	4		17.4396	17.9224	17.6982	19.6832	18.6614	16.4199
	0.549198	-0.441366	O60264	O60264	SMCA5_HUMAN	SMARCA5	SWI/SNF-related matrix-associated actin-dependent regulator of chromatin subfamily A member 5	Color2 [DarkGray]	1	4		17.8551	16.6819	16.982	17.7168	17.5616	17.5648
	0.657322	-0.40857	O60271	O60271;A0A087X2D8	JIP4_HUMAN	SPAG9	C-Jun-amino-terminal kinase-interacting protein 4	Color2 [DarkGray]	1	4		19.9175	20.2175	20.6048	20.4879	21.0515	20.426
+	3.11945	-1.35813	O60292	O60292	SI1L3_HUMAN	SIPA1L3	Signal-induced proliferation-associated 1-like protein 3	Color2 [DarkGray]	1	4		17.2455	16.8025	16.8888	18.2349	18.4294	18.3468
	0.915433	-0.751556	O60353	O60353	FZD6_HUMAN	FZD6	Frizzled-6	Color2 [DarkGray]	1	4		16.4439	16.2451	15.9277	17.6625	16.6082	16.6008
	2.08772	-0.195183	O60493	O60493	SNX3_HUMAN	SNX3	Sorting nexin-3	Color2 [DarkGray]	1	4		21.8061	21.8164	21.6968	21.9452	21.9772	21.9825
+	2.75619	-4.43095	O60502	O60502	OGA_HUMAN	OGA	Protein O-GlcNAcase	Color2 [DarkGray]	1	4		15.6272	17.1987	16.4653	20.2904	20.6945	21.5991
+	2.45635	1.30422	O60504	E5RJP2;H0YB51;E5RIA0;O60504	VINEX_HUMAN	SORBS3	Vinexin	Color2 [DarkGray]	1	4		18.7078	18.7744	19.173	17.7479	17.2744	17.7202
+	2.04109	-0.946984	O60506	B7Z645;A0A7I2V4Z0;F6UXX1;A0A7I2V5Q6;A0A7I2V2F2;O60506;A0A7I2YQN2;A0A7I2V309	HNRPQ_HUMAN	SYNCRIP	Heterogeneous nuclear ribonucleoprotein Q	Color2 [DarkGray]	1	4		18.9328	19.4621	19.4401	20.3547	20.0266	20.2946
	0.823013	0.479163	O60610	A0A0G2JH68;H7C2W8;H9KV28;A0A140T8Z0;O60610	DIAP1_HUMAN	DIAPH1	Protein diaphanous homolog 1	Color2 [DarkGray]	1	4		18.8841	18.3972	18.735	18.3554	18.4807	17.7426
+	1.82401	0.689492	O60664	K7EJD0;O60664	PLIN3_HUMAN	PLIN3	Perilipin-3	Color2 [DarkGray]	1	4		24.3724	24.3043	24.2967	23.9455	23.5859	23.3735
	0.383117	0.804528	O60701	O60701	UGDH_HUMAN	UGDH	UDP-glucose 6-dehydrogenase	Color2 [DarkGray]	1	4		20.2692	20.2932	20.4513	18.7512	18.5563	21.2926
+	2.32154	-2.71426	O60711	E9PNX9;O60711	LPXN_HUMAN	LPXN	Leupaxin	Color2 [DarkGray]	1	4		16.0541	17.073	17.0661	19.1581	20.1197	19.0583
	0.415284	0.137302	O60716	A0A669KB62;C9JZR2;A0A669KB05;O60716	CTND1_HUMAN	CTNND1	Catenin delta-1	Color2 [DarkGray]	1	4		19.8424	19.9144	20.1057	19.5931	19.8713	19.9862
	0.820799	0.598981	O60739;P41567	K7EM18;O60739;P41567	EIF1B_HUMAN;EIF1_HUMAN	EIF1;EIF1B	Eukaryotic translation initiation factor 1b	Color2 [DarkGray]	1	4		21.37	21.8097	21.8201	20.5432	21.0642	21.5954
	0.300076	0.20889	O60763	O60763	USO1_HUMAN	USO1	General vesicular transport factor p115	Color2 [DarkGray]	1	4		18.2874	18.8127	18.6664	18.4024	18.7761	17.9612
	0.621386	-0.201181	O60783	O60783	RT14_HUMAN	MRPS14	28S ribosomal protein S14, mitochondrial	Color2 [DarkGray]	1	4		18.8485	18.9966	19.3141	19.3431	19.2425	19.1771
+	1.53424	-1.09505	O60784	O60784	TOM1_HUMAN	TOM1	Target of Myb protein 1	Color2 [DarkGray]	1	4		18.1239	18.8709	19.2151	19.8421	19.7083	19.9446
	0.406951	-0.588617	O60828	H7C053;O60828	PQBP1_HUMAN	PQBP1	Polyglutamine-binding protein 1	Color2 [DarkGray]	1	4		21.2063	22.6421	21.3755	22.3008	23.061	21.6279
	0.564862	-0.836339	O60831	O60831;A6NP52	PRAF2_HUMAN	PRAF2	PRA1 family protein 2	Color2 [DarkGray]	1	4		16.4652	17.2943	16.9469	16.5143	18.3439	18.3572
	0.261731	-0.579462	O60841	A0A087WUT6;O60841	IF2P_HUMAN	EIF5B	Eukaryotic translation initiation factor 5B	Color2 [DarkGray]	1	4		20.4004	20.4689	20.4681	22.6683	20.7617	19.6459
+	1.92122	0.716575	O60869	O60869	EDF1_HUMAN	EDF1	Endothelial differentiation-related factor 1	Color2 [DarkGray]	1	4		22.3705	22.3851	22.8202	21.814	21.9303	21.6818
	0.502421	-0.292327	O60885	O60885	BRD4_HUMAN	BRD4	Bromodomain-containing protein 4	Color2 [DarkGray]	1	4		19.8585	19.7388	19.8381	19.9533	19.7636	20.5953
	0.404416	-0.222602	O60925	O60925;E5RGS4	PFD1_HUMAN	PFDN1	Prefoldin subunit 1	Color2 [DarkGray]	1	4		20.6426	20.7116	20.6566	20.8936	20.49	21.2949
+	1.29789	-1.31184	O60927	O60927	PP1RB_HUMAN	PPP1R11	E3 ubiquitin-protein ligase PPP1R11	Color2 [DarkGray]	1	4		18.9063	19.5958	18.5929	20.0996	21.0699	19.861
	0.740178	1.41558	O60934	A0A0C4DG07;A0A087X1V5;O60934	NBN_HUMAN	NBN	Nibrin	Color2 [DarkGray]	1	4		18.4742	18.9526	18.5149	18.3022	15.5222	17.8706
+	2.0046	1.0227	O75083	O75083;D6RD66	WDR1_HUMAN	WDR1	WD repeat-containing protein 1	Color2 [DarkGray]	1	4		21.0775	21.4553	21.3612	20.2342	20.6232	19.9684
	1.00277	-1.06744	O75122	B3KR06;E7EW49;J3KR49;E7ENG2;E7ERI8;A0A0U1RQI6;E3W994;O75122	CLAP2_HUMAN	CLASP2	CLIP-associating protein 2	Color2 [DarkGray]	1	4		16.6024	17.5724	17.5777	18.9722	18.3261	17.6565
	0.400275	-0.361984	O75150	H3BP71;O75150	BRE1B_HUMAN	RNF40	E3 ubiquitin-protein ligase BRE1B	Color2 [DarkGray]	1	4		15.5443	15.4203	15.6976	15.2989	15.8578	16.5915
	0.0160191	-0.0185331	O75152	E9PQ61;O75152	ZC11A_HUMAN	ZC3H11A	Zinc finger CCCH domain-containing protein 11A	Color2 [DarkGray]	1	4		18.5166	18.5361	18.6992	17.8461	18.9319	19.0294
	0.386725	0.570742	O75157	O75157	T22D2_HUMAN	TSC22D2	TSC22 domain family protein 2	Color2 [DarkGray]	1	4		19.7789	19.4389	19.3183	17.7303	19.5919	19.5018
	0.484252	-0.911838	O75179	O75179;H0YM23	ANR17_HUMAN	ANKRD17	Ankyrin repeat domain-containing protein 17	Color2 [DarkGray]	1	4		15.5011	14.0273	14.3798	14.7056	15.027	16.9111
	0.209626	-0.307801	O75190	A0A0J9YX62;O75190	DNJB6_HUMAN	DNAJB6	DnaJ homolog subfamily B member 6	Color2 [DarkGray]	1	4		16.2789	16.7708	16.0565	17.3038	17.099	15.6268
	0.0289793	0.0462163	O75326	F5GYX3;O75326	SEM7A_HUMAN	SEMA7A	Semaphorin-7A	Color2 [DarkGray]	1	4		21.059	21.0074	20.9102	21.9819	20.2004	20.6556
+	4.26171	-1.04074	O75347	E5RIW3;E5RHG6;E5RJD8;O75347	TBCA_HUMAN	TBCA	Tubulin-specific chaperone A	Color2 [DarkGray]	1	4		23.3029	23.467	23.4124	24.4835	24.3765	24.4446
	0.624101	0.349855	O75348	O75348	VATG1_HUMAN	ATP6V1G1	V-type proton ATPase subunit G 1	Color2 [DarkGray]	1	4		21.9763	21.7941	22.5475	21.5505	21.7913	21.9267
+	4.31094	0.795729	O75352	J3QRD5;I3L405;O75352;I3L295;J3KTK8;J3QQZ4;J3KSI4;J3QS48;I3L1D2;J3KT75;I3L4E0;I3L261;J3QW43	MPU1_HUMAN	MPDU1	Mannose-P-dolichol utilization defect 1 protein	Color2 [DarkGray]	1	4		17.4622	17.4183	17.4999	16.6873	16.7114	16.5946
	0.209531	0.834578	O75367	D6RCF2;O75367	H2AY_HUMAN	MACROH2A1	Core histone macro-H2A.1	Color2 [DarkGray]	1	4		21.0631	16.5881	16.5592	17.5188	17.6958	16.4921
	0.316159	0.0855274	O75368	O75368	SH3L1_HUMAN	SH3BGRL	SH3 domain-binding glutamic acid-rich-like protein	Color2 [DarkGray]	1	4		22.6139	22.8049	22.4439	22.4771	22.6046	22.5245
	0.520472	0.140659	O75369	E7EN95;O75369	FLNB_HUMAN	FLNB	Filamin-B	Color2 [DarkGray]	1	4		22.1101	22.2988	22.2893	21.933	22.2811	22.0621
+	1.78393	1.47097	O75369;P21333;Q14315	A0A7I2V3E6;F8WE98;A0A087WWY3;A0A7P0NMY4;Q14315;O75369;P21333;Q60FE5	FLNA_HUMAN;FLNB_HUMAN;FLNC_HUMAN	FLNA;FLNB;FLNC	Filamin-B	Color2 [DarkGray]	1	4		20.591	20.5392	21.0937	19.5066	18.628	19.6765
	0.175704	-1.0182	O75369;Q14315	Q14315;O75369	FLNB_HUMAN;FLNC_HUMAN	FLNB;FLNC	Filamin-B	Color2 [DarkGray]	1	4		21.7483	15.362	22.1265	20.8094	20.9476	20.5345
+	5.46788	-2.36037	O75380	O75380;D6RBT3	NDUS6_HUMAN	NDUFS6	NADH dehydrogenase [ubiquinone] iron-sulfur protein 6, mitochondrial	Color2 [DarkGray]	1	4		17.1062	17.2619	17.2352	19.4886	19.5566	19.6392
	0.413689	-0.449333	O75381	O75381	PEX14_HUMAN	PEX14	Peroxisomal membrane protein PEX14	Color2 [DarkGray]	1	4		18.2725	19.3201	19.0595	19.7682	19.5641	18.6678
	1.0223	-0.8008	O75390	F8VPA1;F8VX07;F8VPF9;F8VRP1;F8W1S4;F8W4S1;F8VTT8;F8VX68;A0A0C4DGI3;F8W642;B4DJV2;O75390;F8VZK9;H0YH82	CISY_HUMAN	CS	Citrate synthase, mitochondrial	Color2 [DarkGray]	1	4		19.0504	18.6964	19.3574	20.2499	19.2191	20.0376
	0.138938	-0.19695	O75391	O75391;I3L0X5	SPAG7_HUMAN	SPAG7	Sperm-associated antigen 7	Color2 [DarkGray]	1	4		18.5004	17.3181	17.8596	18.7335	17.3637	18.1717
	0.645881	0.265195	O75396	O75396	SC22B_HUMAN	SEC22B	Vesicle-trafficking protein SEC22b	Color2 [DarkGray]	1	4		20.9356	20.9896	21.3961	20.6698	20.7952	21.0607
+	3.37788	-0.767743	O75410	O75410;R4GMT7;E5RFM9;E5RJG6	TACC1_HUMAN	TACC1	Transforming acidic coiled-coil-containing protein 1	Color2 [DarkGray]	1	4		19.5148	19.4192	19.6287	20.2395	20.3621	20.2643
	1.11872	-1.19727	O75427	O75427	LRCH4_HUMAN	LRCH4	Leucine-rich repeat and calponin homology domain-containing protein 4	Color2 [DarkGray]	1	4		15.4524	15.5595	16.2041	16.3274	17.8031	16.6773
	0.880084	-0.863081	O75438	O75438	NDUB1_HUMAN	NDUFB1	NADH dehydrogenase [ubiquinone] 1 beta subcomplex subunit 1	Color2 [DarkGray]	1	4		20.463	20.7563	20.2953	20.5115	21.9419	21.6506
	0.600768	-0.171742	O75475	O75475	PSIP1_HUMAN	PSIP1	PC4 and SFRS1-interacting protein	Color2 [DarkGray]	1	4		20.8638	20.9346	21.0671	20.901	21.2553	21.2243
	0.453261	2.20166	O75475;P51858;Q7Z4V5;Q9Y3E1	M0R0J3;O75475;Q7Z4V5;H3BPQ6;P51858;Q9Y3E1	HDGF_HUMAN;HDGR2_HUMAN;HDGR3_HUMAN;PSIP1_HUMAN	HDGF;HDGFL2;HDGFL3;PSIP1	PC4 and SFRS1-interacting protein	Color2 [DarkGray]	1	4		21.3081	21.5862	21.6744	21.463	15.1418	21.3589
	0.140539	-0.172043	O75477	B0QZ43;O75477	ERLN1_HUMAN	ERLIN1	Erlin-1	Color2 [DarkGray]	1	4		20.6468	20.9331	20.0965	19.9907	20.9439	21.2579
	0.614941	-0.167642	O75494	O75494;Q6IQ42;Q5JRI1	SRS10_HUMAN	SRSF10	Serine/arginine-rich splicing factor 10	Color2 [DarkGray]	1	4		23.1395	23.3098	23.4917	23.6015	23.4767	23.3657
	0.362286	0.915829	O75521	A0A0C4DGA2;O75521	ECI2_HUMAN	ECI2	Enoyl-CoA delta isomerase 2	Color2 [DarkGray]	1	4		18.6613	18.9784	18.8782	18.0474	19.678	16.045
+	3.86239	1.14691	O75531	O75531	BAF_HUMAN	BANF1	Barrier-to-autointegration factor	Color2 [DarkGray]	1	4		22.5684	22.6116	22.5048	21.2709	21.4586	21.5146
+	2.16626	0.372723	O75533	O75533	SF3B1_HUMAN	SF3B1	Splicing factor 3B subunit 1	Color2 [DarkGray]	1	4		20.8258	20.7475	20.8496	20.5467	20.3192	20.4389
+	3.11356	-2.49254	O75534	E9PLD4;E9PKN4;O75534	CSDE1_HUMAN	CSDE1	Cold shock domain-containing protein E1	Color2 [DarkGray]	1	4		19.2007	19.6054	19.0675	22.2012	21.6759	21.4741
	1.11016	-0.511407	O75569	A0A7I2V593;F8WEG8;G5E9Q4;A0A7I2V2P4;C9JMM3;A0A7I2V3L6;A0A7I2V5H3;A0A7I2V5C2;O75569;A0A7I2V315;A0A7I2YQ87	PRKRA_HUMAN	PRKRA	Interferon-inducible double-stranded RNA-dependent protein kinase activator A	Color2 [DarkGray]	1	4		20.2506	19.6594	20.2936	20.624	20.6739	20.4399
	0.734824	-1.71166	O75635	O75635	SPB7_HUMAN	SERPINB7	Serpin B7	Color2 [DarkGray]	1	4		14.807	17.7327	18.14	18.9354	18.6187	18.2606
+	1.14172	2.05709	O75683	O75683	SURF6_HUMAN	SURF6	Surfeit locus protein 6	Color2 [DarkGray]	1	4		18.6982	18.7738	18.6124	14.9462	17.5219	17.445
	0.377246	-0.280453	O75717	O75717	WDHD1_HUMAN	WDHD1	WD repeat and HMG-box DNA-binding protein 1	Color2 [DarkGray]	1	4		19.4117	19.3115	20.0261	19.5116	20.2618	19.8171
+	2.93049	-2.00762	O75746	O75746	CMC1_HUMAN	SLC25A12	Calcium-binding mitochondrial carrier protein Aralar1	Color2 [DarkGray]	1	4		17.1545	17.9466	17.6873	19.6463	19.696	19.4689
	0.536015	0.205126	O75821	K7EP16;O75821;K7ENA8	EIF3G_HUMAN	EIF3G	Eukaryotic translation initiation factor 3 subunit G	Color2 [DarkGray]	1	4		23.0828	23.2893	22.969	22.6442	22.959	23.1225
+	2.00697	-0.910327	O75822	O75822	EIF3J_HUMAN	EIF3J	Eukaryotic translation initiation factor 3 subunit J	Color2 [DarkGray]	1	4		20.8205	20.6583	21.1607	21.7523	22.0313	21.5869
	0.132472	0.10019	O75828	O75828	CBR3_HUMAN	CBR3	Carbonyl reductase [NADPH] 3	Color2 [DarkGray]	1	4		20.6835	21.5349	20.7419	20.9521	20.9093	20.7984
+	2.3131	-1.7064	O75828;P16152	E9PQ63;A8MTM1;O75828;P16152	CBR1_HUMAN;CBR3_HUMAN	CBR1;CBR3	Carbonyl reductase [NADPH] 3	Color2 [DarkGray]	1	4		17.544	18.5181	18.2321	19.8766	19.6272	19.9096
	0.209947	0.770198	O75874	C9J4N6;O75874	IDHC_HUMAN	IDH1	Isocitrate dehydrogenase [NADP] cytoplasmic	Color2 [DarkGray]	1	4		18.8882	18.6855	18.7764	19.2183	15.1833	19.6379
	1.16957	0.591828	O75937	O75937	DNJC8_HUMAN	DNAJC8	DnaJ homolog subfamily C member 8	Color2 [DarkGray]	1	4		20.1467	20.6815	20.7812	19.6778	20.0796	20.0766
+	3.42534	-0.838832	O75947	O75947	ATP5H_HUMAN	ATP5PD	ATP synthase subunit d, mitochondrial	Color2 [DarkGray]	1	4		23.1326	23.3333	23.2721	24.1783	24.0347	24.0414
	0.175342	-0.283731	O75955	A0A140T9R1;A0A140T9W4;A2AB09;O75955;A0A140T9X0;A0A140T907	FLOT1_HUMAN	FLOT1	Flotillin-1	Color2 [DarkGray]	1	4		18.5897	17.2599	17.9588	18.1411	19.0853	17.4332
	0.355628	-0.145276	O75962	E7EPJ7;O75962	TRIO_HUMAN	TRIO	Triple functional domain protein	Color2 [DarkGray]	1	4		20.7759	21.1177	20.9961	21.1223	20.8639	21.3394
	0.442531	-0.280685	O75964	A0A3B3ITX4;E9PN17;A0A3B3IRW3;O75964	ATP5L_HUMAN	ATP5MG	ATP synthase subunit g, mitochondrial	Color2 [DarkGray]	1	4		21.4071	20.9841	21.466	21.6854	21.8849	21.1291
+	3.08825	1.4766	O76021	O76021;J3QSV6	RL1D1_HUMAN	RSL1D1	Ribosomal L1 domain-containing protein 1	Color2 [DarkGray]	1	4		20.4666	20.0871	20.4575	18.6714	19.0304	18.8796
	0.00694284	0.0298945	O94760	O94760	DDAH1_HUMAN	DDAH1	N(G),N(G)-dimethylarginine dimethylaminohydrolase 1	Color2 [DarkGray]	1	4		19.8314	18.6348	19.7033	16.6818	21.1276	20.2706
	0.499057	1.28215	O94763	O94763	RMP_HUMAN	URI1	Unconventional prefoldin RPB5 interactor 1	Color2 [DarkGray]	1	4		19.8082	19.5412	19.339	19.3466	19.4416	16.0538
	1.21857	-0.565718	O94804	O94804;H0YB71	STK10_HUMAN	STK10	Serine/threonine-protein kinase 10	Color2 [DarkGray]	1	4		17.2844	17.5161	17.4975	18.2315	17.5896	18.174
	0.72341	-1.11808	O94842	O94842;A0A669KB71	TOX4_HUMAN	TOX4	TOX high mobility group box family member 4	Color2 [DarkGray]	1	4		18.556	16.3889	16.5962	18.4356	17.9922	18.4675
	0.306435	0.657164	O94885	O94885;A0A087WW74	SASH1_HUMAN	SASH1	SAM and SH3 domain-containing protein 1	Color2 [DarkGray]	1	4		18.9088	19.2113	18.9309	16.7649	19.7522	18.5624
	0.992273	-0.832289	O94903	O94903;E5RFZ4;E5RG77	PLPHP_HUMAN	PLPBP	Pyridoxal phosphate homeostasis protein	Color2 [DarkGray]	1	4		20.8277	20.8798	21.3483	21.1556	22.0592	22.3377
	1.13593	0.838296	O94964	H0YDM2;O94964	SOGA1_HUMAN	SOGA1	Protein SOGA1	Color2 [DarkGray]	1	4		18.1754	17.3203	17.7306	17.3779	16.7661	16.5674
+	1.90542	-1.91614	O94966	A0A0A0MR08;E7ESU0;O94966	UBP19_HUMAN	USP19	Ubiquitin carboxyl-terminal hydrolase 19	Color2 [DarkGray]	1	4		15.2045	16.0068	14.5292	17.067	17.0219	17.4
+	1.65328	-0.50951	O94979	H0Y8W8;H7BXG7;D6REX3;H0YAF5;O94979	SC31A_HUMAN	SEC31A	Protein transport protein Sec31A	Color2 [DarkGray]	1	4		22.0762	21.6544	21.8626	22.433	22.2343	22.4544
+	2.65923	-1.52218	O94992	O94992	HEXI1_HUMAN	HEXIM1	Protein HEXIM1	Color2 [DarkGray]	1	4		19.0023	19.1401	18.848	20.2328	20.419	20.9051
+	1.93212	1.5599	O95104	O95104	SCAF4_HUMAN	SCAF4	SR-related and CTD-associated factor 4	Color2 [DarkGray]	1	4		19.1791	18.3054	18.4457	16.6483	17.1791	17.4232
	0.344922	-0.763219	O95168	O95168;F2Z3P9;C9JXQ9	NDUB4_HUMAN	NDUFB4	NADH dehydrogenase [ubiquinone] 1 beta subcomplex subunit 4	Color2 [DarkGray]	1	4		17.603	16.6879	19.4324	19.3595	18.7884	17.865
	0.349531	0.593763	O95182	M0R0N0;M0R1K9;O95182	NDUA7_HUMAN	NDUFA7	NADH dehydrogenase [ubiquinone] 1 alpha subcomplex subunit 7	Color2 [DarkGray]	1	4		19.7446	19.6065	20.8319	19.6154	18.3808	20.4054
+	2.55038	0.48555	O95202	O95202	LETM1_HUMAN	LETM1	Mitochondrial proton/calcium exchanger protein	Color2 [DarkGray]	1	4		18.5915	18.4817	18.4697	17.9754	17.9561	18.1548
	0.130783	0.411526	O95208	F6PQP6;I3L2B2;I3L356;E9PBC1;I3L2H1;O95208	EPN2_HUMAN	EPN2	Epsin-2	Color2 [DarkGray]	1	4		17.9738	17.6285	18.06	15.1822	18.4978	18.7478
	0.0247162	0.0423164	O95210	O95210	STBD1_HUMAN	STBD1	Starch-binding domain-containing protein 1	Color2 [DarkGray]	1	4		18.0699	18.3226	18.3322	17.0786	18.9049	18.6142
+	1.75977	-0.676057	O95218	O95218	ZRAB2_HUMAN	ZRANB2	Zinc finger Ran-binding domain-containing protein 2	Color2 [DarkGray]	1	4		21.9708	22.1019	22.2061	22.4561	22.9737	22.8772
+	3.07935	1.01098	O95232	J3KPP4;H0YAR4;O95232;H0YBV7	LC7L3_HUMAN	LUC7L3	Luc7-like protein 3	Color2 [DarkGray]	1	4		18.3588	18.0133	18.1965	17.0829	17.2556	17.1972
	0.241248	-0.176282	O95295	O95295	SNAPN_HUMAN	SNAPIN	SNARE-associated protein Snapin	Color2 [DarkGray]	1	4		19.3948	20.2171	20.197	20.2642	20.1458	19.9278
	0.317309	-1.12252	O95298	O95298;E9PRJ5	NDUC2_HUMAN	NDUFC2	NADH dehydrogenase [ubiquinone] 1 subunit C2	Color2 [DarkGray]	1	4		16.5051	16.1017	17.4162	19.2238	19.1602	15.0066
	0.365005	1.29996	O95302	O95302	FKBP9_HUMAN	FKBP9	Peptidyl-prolyl cis-trans isomerase FKBP9	Color2 [DarkGray]	1	4		19.8613	20.397	19.2893	19.834	15.6499	20.1639
	0.464928	1.65563	O95319	G5EA30;Q5VZZ6;E9PC62;A0A1B0GUN8;A0A0J9YX66;A0A0J9YXJ0;Q92879;O95319;A0A1B0GU44	CELF2_HUMAN	CELF2	CUGBP Elav-like family member 2	Color2 [DarkGray]	1	4		19.19	19.5731	19.7409	14.8211	19.7737	18.9422
	1.07259	-0.624621	O95336	M0R261;O95336	6PGL_HUMAN	PGLS	6-phosphogluconolactonase	Color2 [DarkGray]	1	4		20.0676	20.0773	20.4055	20.3081	21.0741	21.042
	0.882593	-0.80763	O95394	A0A494C099;D6RCQ8;D6RCD1;D6RC77;H0Y987;D6RF77;A0A494C163;O95394;A0A494C0G1	AGM1_HUMAN	PGM3	Phosphoacetylglucosamine mutase	Color2 [DarkGray]	1	4		15.4153	16.6759	16.1896	16.475	17.1825	17.0461
	0.236635	-0.152269	O95425	A0A6I8PIX7;O95425	SVIL_HUMAN	SVIL	Supervillin	Color2 [DarkGray]	1	4		19.0547	19.2093	19.1954	18.8774	19.7374	19.3013
	1.39159	-0.434407	O95456	O95456;F8WBH7	PSMG1_HUMAN	PSMG1	Proteasome assembly chaperone 1	Color2 [DarkGray]	1	4		18.5644	18.1267	18.3255	18.6295	18.8536	18.8368
	0.157301	-0.115047	O95674	O95674	CDS2_HUMAN	CDS2	Phosphatidate cytidylyltransferase 2	Color2 [DarkGray]	1	4		18.1026	18.7504	18.1977	18.2805	18.2797	18.8356
	1.07619	-0.256224	O95721	C9JAF7;O95721	SNP29_HUMAN	SNAP29	Synaptosomal-associated protein 29	Color2 [DarkGray]	1	4		21.1964	20.8575	21.1621	21.33	21.2747	21.38
	0.352993	1.23977	O95747	O95747;C9JIG9	OXSR1_HUMAN	OXSR1	Serine/threonine-protein kinase OSR1	Color2 [DarkGray]	1	4		19.0473	19.3335	19.3801	19.1972	15.1174	19.7269
	0.10467	-0.448606	O95757	D6RJ96;O95757	HS74L_HUMAN	HSPA4L	Heat shock 70 kDa protein 4L	Color2 [DarkGray]	1	4		18.8698	15.58	19.2156	20.3136	17.7901	16.9075
	0.19875	-0.280976	O95785	B9EGQ5;O95785;A0A669KAV7;M0QXA7;A0A2R8YFV2;A0A669KBH9;A0A669KBG4	WIZ_HUMAN	WIZ	Protein Wiz	Color2 [DarkGray]	1	4		17.8735	18.1799	17.8288	18.6149	18.9194	17.1908
	0.459825	0.335028	O95793	O95793	STAU1_HUMAN	STAU1	Double-stranded RNA-binding protein Staufen homolog 1	Color2 [DarkGray]	1	4		22.0239	22.1566	22.1398	21.1693	22.2123	21.9337
+	2.75763	-1.5943	O95810	O95810	CAVN2_HUMAN	CAVIN2	Caveolae-associated protein 2	Color2 [DarkGray]	1	4		18.987	18.746	18.3884	20.551	20.1549	20.1984
+	1.79929	-0.852654	O95816	O95816	BAG2_HUMAN	BAG2	BAG family molecular chaperone regulator 2	Color2 [DarkGray]	1	4		18.8515	19.4669	18.8873	20.065	19.8623	19.8364
	1.04	0.189371	O95817	C9JFK9;O95817	BAG3_HUMAN	BAG3	BAG family molecular chaperone regulator 3	Color2 [DarkGray]	1	4		21.8754	21.9348	21.9824	21.7673	21.5923	21.8648
+	2.27051	-0.721448	O95819	C9J840;A0A0D9SEY1;H7C360;G5E948;A0A0D9SG62;E7EN19;H7C0P6;E7EX83;E7ENQ1;O95819;G3XAA2	M4K4_HUMAN	MAP4K4	Mitogen-activated protein kinase kinase kinase kinase 4	Color2 [DarkGray]	1	4		21.5691	21.3053	21.4211	21.955	22.1828	22.3221
	0.256791	0.98418	O95831	A0A7I2RLJ8;A0A6Q8PFW2;A0A6Q8PFQ8;A0A6Q8PFE1;A0A6Q8PFM5;A0A6Q8PHC0;A0A6Q8PFS4;A0A6Q8PG15;A0A6Q8PF87;A0A7I2PK44;A0A6Q8PHJ9;O95831;A0A6Q8PFA7	AIFM1_HUMAN	AIFM1	Apoptosis-inducing factor 1, mitochondrial	Color2 [DarkGray]	1	4		18.3489	18.4333	18.2507	14.3424	18.5083	19.2296
	0.67084	-0.606047	O95865	Q5SSV3;Q5SRR8;O95865;A0A140T971	DDAH2_HUMAN	DDAH2	N(G),N(G)-dimethylarginine dimethylaminohydrolase 2	Color2 [DarkGray]	1	4		17.6735	18.0565	17.95	19.1267	17.7735	18.598
	0.853821	0.572216	O95873	O95873	CF047_HUMAN	C6orf47	Uncharacterized protein C6orf47	Color2 [DarkGray]	1	4		17.6978	16.9164	17.7496	16.78	17.1888	16.6784
+	2.28985	-0.859411	O95881	O95881	TXD12_HUMAN	TXNDC12	Thioredoxin domain-containing protein 12	Color2 [DarkGray]	1	4		21.2301	20.9575	21.1922	21.7921	22.2304	21.9356
	0.0519095	-0.220285	O95967	E9PRU1;O95967;H0YET5	FBLN4_HUMAN	EFEMP2	EGF-containing fibulin-like extracellular matrix protein 2	Color2 [DarkGray]	1	4		17.0739	18.383	16.0695	18.7943	14.8048	18.5882
+	1.34174	-0.788705	O95983	A0A087WT34;A0A0A0MTS6;A0A087X1H1;K7EIE8;O95983	MBD3_HUMAN	MBD3	Methyl-CpG-binding domain protein 3	Color2 [DarkGray]	1	4		15.216	15.6164	15.4841	15.7777	16.6352	16.2697
	0.263643	-0.15605	O95999	A0A087WWW9;O95999	BCL10_HUMAN	BCL10	B-cell lymphoma/leukemia 10	Color2 [DarkGray]	1	4		17.2511	17.5474	17.5151	17.163	17.768	17.8506
+	2.08752	-0.739366	O96005	K7EQQ1;O96005	CLPT1_HUMAN	CLPTM1	Cleft lip and palate transmembrane protein 1	Color2 [DarkGray]	1	4		21.2698	21.7525	21.4342	22.1658	22.1763	22.3325
	0.0870558	0.248751	O96011	O96011	PX11B_HUMAN	PEX11B	Peroxisomal membrane protein 11B	Color2 [DarkGray]	1	4		18.1368	17.696	18.1276	15.7633	19.0403	18.4105
+	4.59963	1.16957	P00338	F5GXU1;F5GXC7;F5H8H6;F5GXY2;F5H5J4;F5GWW2;F5GZQ4;F5H6W8;F5GYU2;F5GXH2;P00338	LDHA_HUMAN	LDHA	L-lactate dehydrogenase A chain	Color2 [DarkGray]	1	4		24.6659	24.6943	24.6233	23.5623	23.5148	23.3977
+	3.55811	1.71477	P00338;P07195	F5H245;Q6ZMR3;A0A5F9ZHM4;G3XAP5;A8MW50;F5H155;A0A3B3IS95;P07864;P00338;P07195;F5H5G7;A0A087WUM2	LDHA_HUMAN;LDHB_HUMAN	LDHA;LDHB	L-lactate dehydrogenase A chain	Color2 [DarkGray]	1	4		19.4291	19.353	19.3865	17.6722	17.4314	17.9206
+	1.97744	-1.18654	P00390	H0YC68;P00390;A0A2R8YF59	GSHR_HUMAN	GSR	Glutathione reductase, mitochondrial	Color2 [DarkGray]	1	4		18.6232	18.7181	19.0672	20.4376	19.7643	19.7663
+	2.87194	1.55161	P00441	P00441	SODC_HUMAN	SOD1	Superoxide dismutase [Cu-Zn]	Color2 [DarkGray]	1	4		23.8948	23.9846	24.0116	22.2655	22.179	22.7917
	1.68594	0.428851	P00492	P00492	HPRT_HUMAN	HPRT1	Hypoxanthine-guanine phosphoribosyltransferase	Color2 [DarkGray]	1	4		15.8283	15.6104	15.7293	15.1009	15.3756	15.4049
	0.728625	0.480657	P00505	P00505	AATM_HUMAN	GOT2	Aspartate aminotransferase, mitochondrial	Color2 [DarkGray]	1	4		20.2587	20.5697	20.7542	20.2641	19.5191	20.3574
+	2.89105	1.5792	P00533	E9PFD7;P00533	EGFR_HUMAN	EGFR	Epidermal growth factor receptor	Color2 [DarkGray]	1	4		18.5458	18.9605	18.6363	16.8349	17.2818	17.2883
+	4.50997	1.15437	P00558	P00558	PGK1_HUMAN	PGK1	Phosphoglycerate kinase 1	Color2 [DarkGray]	1	4		23.9264	23.9775	23.9995	22.9127	22.7821	22.7454
+	2.50706	0.778941	P00568	Q5T9B7;P00568	KAD1_HUMAN	AK1	Adenylate kinase isoenzyme 1	Color2 [DarkGray]	1	4		22.6604	22.5487	22.3893	21.8494	21.8455	21.5667
	0.140439	-0.150627	P00749	E7ET40;P00749	UROK_HUMAN	PLAU	Urokinase-type plasminogen activator	Color2 [DarkGray]	1	4		15.4926	16.2556	16.2253	16.3876	16.5098	15.528
	0.684497	-0.495572	P01111	P01111;P01116	RASN_HUMAN	NRAS	GTPase NRas	Color2 [DarkGray]	1	4		19.3798	19.6494	19.5638	20.0056	20.5902	19.4839
+	1.42697	1.34183	P01889	P01889;D5H3J5;A0A140T951;A0A140T9A9;A0A140T9H3;D9J307;A0A140T9G0;Q2L6G2;Q5SS57;S6AU73;A0A140T9S9	HLAB_HUMAN	HLA-B	HLA class I histocompatibility antigen, B alpha chain	Color2 [DarkGray]	1	4		19.4096	19.65	19.6006	18.8818	17.406	18.3469
+	1.42108	-1.14818	P01889;P10321	P01889;P10321;Q5QT33;A0A140T951;A0A140T9H5;A0A140TA21;Q53YP1;A0A140T9M5;A0A140T930;A0A140T9L3;A0A140T9M0;O19617;F6U0H7;A0A140T9U0;A2AEA2;A0A140T912;A0A140T9T1;A0A140T9D4;A0A140T9E1;A0A140T921;A0A140T9B3;A0A1W2PNZ7;A0A140T9J9;Q5SS57;O78179;A0A1W2PP77;A0A1W2PRZ0;A0A140T9U8;A0A140T937;A0A140T942;A0A140TA05;A0A1W2PR11;A0A140T9W2;A0A1W2PRX1;A0A140T962	HLAB_HUMAN;HLAC_HUMAN	HLA-B;HLA-C	HLA class I histocompatibility antigen, B alpha chain	Color2 [DarkGray]	1	4		20.3599	19.4431	19.3126	21.2048	20.7548	20.6005
	0.0201786	0.0813974	P01920	A0A140T8Z5;A0A140T9Z9;A0A140TA15;Q29967;P01920;A0A140T9R6;A0A0D5XQ77	DQB1_HUMAN	HLA-DQB1	HLA class II histocompatibility antigen, DQ beta 1 chain	Color2 [DarkGray]	1	4		19.1238	19.1078	17.7027	16.0484	19.9018	19.7399
	0.311217	0.0663242	P02452	P02452	CO1A1_HUMAN	COL1A1	Collagen alpha-1(I) chain	Color2 [DarkGray]	1	4		21.1839	21.0153	20.966	21.0621	21.0271	20.8771
+	2.06024	-1.63099	P02458	P02458	CO2A1_HUMAN	COL2A1	Collagen alpha-1(II) chain	Color2 [DarkGray]	1	4		18.011	17.8418	18.4438	19.3971	19.4862	20.3064
+	2.10287	-0.923144	P02511	E9PS12;E9PRA8;P02511;E9PJL7	CRYAB_HUMAN	CRYAB	Alpha-crystallin B chain	Color2 [DarkGray]	1	4		20.2251	20.2852	20.5213	21.4744	21.3838	20.943
+	2.05723	-0.411054	P02545	A0A6Q8PFJ0;Q5TCI8;A0A6Q8PHQ9;P02545	LMNA_HUMAN	LMNA	Prelamin-A/C	Color2 [DarkGray]	1	4		23.3852	23.3856	23.4927	23.9885	23.75	23.7582
	0.463753	-0.646739	P02545;P20700;Q03252	E9PBF6;P20700;A0A6Q8PFJ0;Q5TCI8;Q3BDU5;A0A6Q8PHQ9;Q03252;P02545	LMNA_HUMAN;LMNB1_HUMAN;LMNB2_HUMAN	LMNA;LMNB1;LMNB2	Prelamin-A/C	Color2 [DarkGray]	1	4		16.3203	16.6368	16.8614	16.2962	17.1569	18.3056
	0.515941	-0.397364	P02656	B0YIW2;P02656	APOC3_HUMAN	APOC3	Apolipoprotein C-III	Color2 [DarkGray]	1	4		15.4552	15.5307	16.3637	15.9678	16.0536	16.5203
+	2.22977	1.72281	P02751	P02751	FINC_HUMAN	FN1	Fibronectin	Color2 [DarkGray]	1	4		20.7376	21.2755	20.8715	18.7028	19.6386	19.3749
+	1.54245	-1.51151	P02765	P02765	FETUA_HUMAN	AHSG	Alpha-2-HS-glycoprotein	Color2 [DarkGray]	1	4		16.1381	15.7953	15.201	17.8719	16.631	17.1661
	1.64915	-0.418901	P02768	A0A0C4DGB6;H0YA55;H7C013;P02768	ALBU_HUMAN	ALB	Albumin	Color2 [DarkGray]	1	4		20.5485	20.8412	20.8328	21.2887	21.091	21.0995
	0.0456252	-0.0756003	P02794	G3V192;G3V1D1;P02794	FRIH_HUMAN	FTH1	Ferritin heavy chain	Color2 [DarkGray]	1	4		17.5595	17.6531	17.1608	16.5747	18.4654	17.5601
+	2.83526	0.658323	P02795	P02795	MT2_HUMAN	MT2A	Metallothionein-2	Color2 [DarkGray]	1	4		23.905	24.0697	23.8786	23.3865	23.3099	23.1819
+	3.94365	2.74656	P02795;P04731;P80297	P04731;P80297;P80294;P02795;P13640;H3BSF1	MT1A_HUMAN;MT1X_HUMAN;MT2_HUMAN	MT1A;MT1X;MT2A	Metallothionein-2	Color2 [DarkGray]	1	4		22.5935	22.5428	22.4994	20.1562	19.5759	19.6638
	0.239437	0.704063	P02795;P80297	Q8N339;P04732;P80297;P02795;P13640	MT1X_HUMAN;MT2_HUMAN	MT1X;MT2A	Metallothionein-2	Color2 [DarkGray]	1	4		21.3805	22.1298	21.2855	19.9429	23.1405	19.6001
+	2.06716	0.808934	P03928	P03928	ATP8_HUMAN	MT-ATP8	ATP synthase protein 8	Color2 [DarkGray]	1	4		19.4953	19.9199	19.4696	18.6844	18.8022	18.9713
	1.58655	0.40998	P04040	P04040	CATA_HUMAN	CAT	Catalase	Color2 [DarkGray]	1	4		21.9294	21.8384	21.6754	21.4586	21.2242	21.5305
+	3.82926	1.2415	P04075	J3KPS3;H3BQN4;H3BPS8;H3BUH7;H3BMQ8;H3BR04;P04075;H3BU78	ALDOA_HUMAN	ALDOA	Fructose-bisphosphate aldolase A	Color2 [DarkGray]	1	4		27.5271	27.3788	27.5292	26.3059	26.3135	26.0912
+	2.19236	1.14551	P04075;P09972	H3BQN4;H3BPS8;P04075;P09972	ALDOA_HUMAN;ALDOC_HUMAN	ALDOA;ALDOC	Fructose-bisphosphate aldolase A	Color2 [DarkGray]	1	4		25.9528	26.2756	26.61	25.1357	24.9422	25.3238
+	1.01007	3.07761	P04080	A0A1W2PQG6;P04080	CYTB_HUMAN	CSTB	Cystatin-B	Color2 [DarkGray]	1	4		21.3967	21.1552	21.4821	15.4163	19.7864	19.5986
+	2.17054	1.18411	P04083	Q5T3N0;P04083	ANXA1_HUMAN	ANXA1	Annexin A1	Color2 [DarkGray]	1	4		23.1685	22.9962	23.1329	21.4758	22.0591	22.2103
	0.290704	0.602749	P04150	Q3MSN4;A0A494C0P1;D6RDA9;P04150	GCR_HUMAN	NR3C1	Glucocorticoid receptor	Color2 [DarkGray]	1	4		17.6588	17.3862	17.1524	17.0203	15.2674	18.1014
	1.04073	0.769794	P04179	P04179;F5GYZ5;F5H4R2;F5H3C5	SODM_HUMAN	SOD2	Superoxide dismutase [Mn], mitochondrial	Color2 [DarkGray]	1	4		17.4995	18.4979	18.4713	17.5957	17.3568	17.2067
+	2.4576	-0.792976	P04181	P04181	OAT_HUMAN	OAT	Ornithine aminotransferase, mitochondrial	Color2 [DarkGray]	1	4		19.4364	19.2669	19.5099	19.9939	20.3524	20.2457
+	3.32063	1.32244	P04406	P04406;E7EUT5	G3P_HUMAN	GAPDH	Glyceraldehyde-3-phosphate dehydrogenase	Color2 [DarkGray]	1	4		27.7414	27.6771	27.6504	26.5059	26.4757	26.12
	0.107979	-0.0781307	P04439	P04439;A0A0G2JL56;A0A0G2JIF2;A0A1W2PSE7;Q9GJ45;Q53Z42;A0A1W2PS39;Q5SRN5;A0A140T975;Q5RJ27;A0A1W2PRT9;A0A140T933;A0A0G2JI36;Q5SUL5;A0A140T913;A0A1W2PS24;A0A140T9X5;A0A140T9I0;A0A140T955;Q5SRN7	HLAA_HUMAN	HLA-A	HLA class I histocompatibility antigen, A alpha chain	Color2 [DarkGray]	1	4		19.8948	19.6568	19.9979	20.0155	20.2948	19.4736
+	1.46782	-0.549957	P04439;P10321	P04439;P10321;Q5QT33;A0A0G2JL56;A0A0G2JIF2;A0A0G2JIF0;A0A1W2PSE7;A0A0G2JH50;Q9GJ45;Q53Z42;A0A1W2PQD0;A0A1W2PS39;A0A140T9H5;A0A1W2PS56;Q5SRN5;A0A140T975;Q5RJ27;A0A1W2PRT9;A0A140T930;A0A1W2PR61;A2BF26;O19617;A0A140T933;A2AEA2;A0A140T912;A0A0G2JI36;A0A140T921;Q5SUL5;A0A140T9B3;A0A1W2PQS8;A0A0G2JPD3;A0A140T9J9;O78179;Q5RIP0;A0A140T8W8;A0A140T941;A0A140T913;A0A1W2PS24;A0A140T8Y4;A0A1W2PP77;A0A1W2PRZ0;…	HLAA_HUMAN;HLAC_HUMAN	HLA-A;HLA-C	HLA class I histocompatibility antigen, A alpha chain	Color2 [DarkGray]	1	4		19.0574	19.2867	18.7743	19.6981	19.6612	19.409
+	3.59897	-0.366479	P04792	A0A6Q8PGK1;P04792	HSPB1_HUMAN	HSPB1	Heat shock protein beta-1	Color2 [DarkGray]	1	4		26.3303	26.3869	26.3644	26.6998	26.7046	26.7767
+	2.29491	0.736105	P04843	P04843;F8WF32	RPN1_HUMAN	RPN1	Dolichyl-diphosphooligosaccharide--protein glycosyltransferase subunit 1	Color2 [DarkGray]	1	4		21.4987	21.3341	21.3735	20.4226	20.7661	20.8092
+	3.69331	3.23904	P04908;Q6FI13;Q7L7L0	A0A0U1RR32;A0A0U1RRH7;Q93077;Q7L7L0;H0YFX9;Q6FI13;Q99878;P0C0S8;Q9BTM1;P20671;Q96KK5;Q16777;P04908	H2A1B_HUMAN;H2A2A_HUMAN;H2A3_HUMAN	H2AC18;H2AC4;H2AW	Histone H2A type 1-B/E	Color2 [DarkGray]	1	4		25.6071	25.7596	25.2929	22.0842	22.7295	22.1288
	0.983387	3.15479	P04908;Q7L7L0	Q93077;Q7L7L0;P04908	H2A1B_HUMAN;H2A3_HUMAN	H2AC4;H2AW	Histone H2A type 1-B/E	Color2 [DarkGray]	1	4		20.6081	21.4508	21.2533	15.0338	19.8705	18.9435
	0.210691	0.3929	P05023	Q5TC02;Q5TC01;P05023	AT1A1_HUMAN	ATP1A1	Sodium/potassium-transporting ATPase subunit alpha-1	Color2 [DarkGray]	1	4		19.3817	19.4006	19.2688	17.5184	19.5808	19.7731
+	1.56528	1.49994	P05106	H3BM21;P05106;I3L4X8	ITB3_HUMAN	ITGB3	Integrin beta-3	Color2 [DarkGray]	1	4		18.2996	18.5212	18.4505	16.1378	17.6435	16.9901
+	2.02098	-0.572358	P05114	H7BXJ5;F2Z2Y5;A0A494C035;F2Z2W6;P05114	HMGN1_HUMAN	HMGN1	Non-histone chromosomal protein HMG-14	Color2 [DarkGray]	1	4		22.3817	22.1419	22.4555	22.7531	23.0195	22.9236
+	1.85417	-0.850101	P05141	P05141	ADT2_HUMAN	SLC25A5	ADP/ATP translocase 2	Color2 [DarkGray]	1	4		23.4218	23.5366	23.0439	24.0038	24.0911	24.4577
	1.23914	0.435881	P05141;P12235;P12236	V9GYG0;P12235;P12236;Q9H0C2;P05141	ADT1_HUMAN;ADT2_HUMAN;ADT3_HUMAN	SLC25A4;SLC25A5;SLC25A6	ADP/ATP translocase 2	Color2 [DarkGray]	1	4		24.4973	24.781	24.646	23.9802	24.472	24.1644
	0.532725	0.966002	P05141;P12236	P12236;P05141	ADT2_HUMAN;ADT3_HUMAN	SLC25A5;SLC25A6	ADP/ATP translocase 2	Color2 [DarkGray]	1	4		23.5656	21.5801	22.3749	20.8339	21.1582	22.6306
+	2.0324	1.02752	P05186	P05186	PPBT_HUMAN	ALPL	Alkaline phosphatase, tissue-nonspecific isozyme	Color2 [DarkGray]	1	4		19.9118	20.0053	20.4401	18.8696	19.039	19.3659
+	1.98083	-1.05328	P05198	P05198	IF2A_HUMAN	EIF2S1	Eukaryotic translation initiation factor 2 subunit 1	Color2 [DarkGray]	1	4		17.8047	17.855	17.6065	18.4631	18.7487	19.2143
+	2.45631	1.3791	P05204	P05204	HMGN2_HUMAN	HMGN2	Non-histone chromosomal protein HMG-17	Color2 [DarkGray]	1	4		25.3351	24.7832	25.2684	23.5664	23.6578	24.0252
+	2.34722	-0.59225	P05386	P05386	RLA1_HUMAN	RPLP1	60S acidic ribosomal protein P1	Color2 [DarkGray]	1	4		22.2267	22.2991	22.1898	22.6377	22.9027	22.952
+	1.37119	1.77965	P05386;P05387	P05386;P05387;H0YDD8	RLA1_HUMAN;RLA2_HUMAN	RPLP1;RPLP2	60S acidic ribosomal protein P1	Color2 [DarkGray]	1	4		18.662	18.9233	18.5573	15.8884	17.9532	16.962
+	3.42866	1.93158	P05387	P05387	RLA2_HUMAN	RPLP2	60S acidic ribosomal protein P2	Color2 [DarkGray]	1	4		24.3594	24.138	24.2978	22.6315	22.289	22.08
	0.58982	1.40369	P05388;Q8NHW5	F8VRK7;P05388;Q8NHW5;F8VZS0;F8VU65;G3V210;F8VQY6;F8VWS0;F8VS58	RLA0L_HUMAN;RLA0_HUMAN	RPLP0;RPLP0P6	60S acidic ribosomal protein P0	Color2 [DarkGray]	1	4		19.7953	19.4629	19.4781	16.1623	19.7436	18.6194
	0.222192	0.148817	P05412	P05412	JUN_HUMAN	JUN	Transcription factor AP-1	Color2 [DarkGray]	1	4		20.3378	21.055	21.0161	20.493	20.5838	20.8856
	0.276208	0.226855	P05455	P05455	LA_HUMAN	SSB	Lupus La protein	Color2 [DarkGray]	1	4		18.2612	18.9104	19.1203	18.6103	18.1515	18.8494
+	2.22692	0.843836	P05556	E7EQW5;H7C4K3;A0A7I2V348;A0A7I2V5Z8;E7EUI6;Q5T3E6;A0A7I2V2F9;C9JPK5;P05556;A0A7I2V5T3;E9PLR6	ITB1_HUMAN	ITGB1	Integrin beta-1	Color2 [DarkGray]	1	4		24.0374	23.7871	23.7808	23.221	23.0832	22.7696
+	1.30906	1.14701	P06396	A0A0A0MS51;A0A0A0MT01;P06396	GELS_HUMAN	GSN	Gelsolin	Color2 [DarkGray]	1	4		22.0564	21.9628	22.0345	20.1701	20.8544	21.5882
+	1.68989	-2.64131	P06454	P06454;B8ZZQ6	PTMA_HUMAN	PTMA	Prothymosin alpha	Color2 [DarkGray]	1	4		24.9629	26.6515	26.4262	28.7083	27.8113	29.445
	0.340914	-0.31218	P06576	H0YH81;F8W079;P06576	ATPB_HUMAN	ATP5F1B	ATP synthase subunit beta, mitochondrial	Color2 [DarkGray]	1	4		18.639	19.6674	19.1545	19.1324	19.92	19.3451
+	4.59683	1.16138	P06703	R4GN98;P06703	S10A6_HUMAN	S100A6	Protein S100-A6	Color2 [DarkGray]	1	4		24.7864	24.7333	24.6577	23.5969	23.6064	23.4899
+	1.93748	0.473013	P06730	P06730;D6RFJ3	IF4E_HUMAN	EIF4E	Eukaryotic translation initiation factor 4E	Color2 [DarkGray]	1	4		18.1673	18.1201	18.0382	17.6352	17.8093	17.462
+	3.70116	1.35706	P06733	K7ERS8;A0A2R8Y879;K7EM90;A0A2R8YEM5;P06733	ENOA_HUMAN	ENO1	Alpha-enolase	Color2 [DarkGray]	1	4		25.0443	25.0047	25.1668	23.6246	23.8985	23.6215
	0.763656	-2.91435	P06733;P09104	K7ERS8;A0A2R8YEG5;A0A2R8Y879;F5H0C8;K7EM90;F5H1C3;A0A2R8YEM5;P06733;P09104;A0A2R8Y798;A0A2R8Y6G6	ENOA_HUMAN;ENOG_HUMAN	ENO1;ENO2	Alpha-enolase	Color2 [DarkGray]	1	4		20.373	21.4153	15.726	22.3498	21.8004	22.1071
	0.0651373	-0.130302	P06733;P09104;P13929	E5RI09;A0A2R8Y879;K7EKN2;K7EM90;K7EPM1;A0A2R8YEM5;E5RG95;P06733;P13929;P09104;E5RGZ4;A0A2R8Y6G6	ENOA_HUMAN;ENOB_HUMAN;ENOG_HUMAN	ENO1;ENO2;ENO3	Alpha-enolase	Color2 [DarkGray]	1	4		25.279	25.8585	23.5845	24.7795	25.2634	25.07
+	2.0155	0.931084	P06744	K7ERC6;K7EP41;K7EPY4;P06744;A0A2R8Y6C7;A0A0J9YXM3;A0A0J9YXP8;K7ENA0	G6PI_HUMAN	GPI	Glucose-6-phosphate isomerase	Color2 [DarkGray]	1	4		20.7119	20.5475	20.7394	20.0232	19.3739	19.8085
	1.27196	0.155435	P06748	A0A7I2YQC0;E5RI98;A0A7I2V5S2;P06748	NPM_HUMAN	NPM1	Nucleophosmin	Color2 [DarkGray]	1	4		25.039	25.1627	25.2087	24.9367	24.9781	25.0294
	0.150714	-0.21977	P06753	J3KN67;A0A2R2Y2Q3;P06753;A0A087WWU8;A0A494C0P6	TPM3_HUMAN	TPM3	Tropomyosin alpha-3 chain	Color2 [DarkGray]	1	4		23.2996	22.2195	23.3361	22.9287	22.6292	23.9566
+	3.96061	-1.16841	P06753;P07951	A7XZE4;J3KN67;A0A2R2Y2Q3;P06753;A0A087WWU8;A0A2R8Y6A3;U3KQK2;A0A494C034;Q5TCU3;P07951	TPM2_HUMAN;TPM3_HUMAN	TPM2;TPM3	Tropomyosin alpha-3 chain	Color2 [DarkGray]	1	4		16.3553	16.5826	16.3909	17.6723	17.577	17.5848
+	1.93126	0.415457	P06753;P07951;P09493;P67936	H0YKJ4;A7XZE4;H0YL42;H0YK48;J3KN67;B7Z596;A0A2R2Y2Q3;A0A2R8YGX3;A0A2R8Y5V9;P09493;P67936;P06753;A0A087WWU8;A0A494BZZ2;A0A2R8YH90;A0A2R8YE05;A0A494C0P6;H7BYY1;A0A494C0V8;A0A0S2Z4G6;A0A2R8YEU4;U3KQK2;F5H7S3;H0YKX5;Q5TCU3;Q6ZN40;K7ENT6;P07951;A0A2R8YHD2;A0A5F9UN72	TPM1_HUMAN;TPM2_HUMAN;TPM3_HUMAN;TPM4_HUMAN	TPM1;TPM2;TPM3;TPM4	Tropomyosin alpha-3 chain	Color2 [DarkGray]	1	4		26.2218	26.0504	26.2232	25.6318	25.8892	25.728
+	3.83456	2.15962	P06753;P67936	A0A2R8YGX3;A0A2R8Y5V9;P67936;P06753;A0A2R8YH90;A0A2R8YE05;A0A2R8YEU4;K7EPB9;K7ENT6;A0A2R8YHD2;A0A5F9UN72	TPM3_HUMAN;TPM4_HUMAN	TPM3;TPM4	Tropomyosin alpha-3 chain	Color2 [DarkGray]	1	4		23.8347	23.9415	23.8346	22.0081	21.5511	21.5728
	0.619688	0.363337	P06756	P06756	ITAV_HUMAN	ITGAV	Integrin alpha-V	Color2 [DarkGray]	1	4		18.1061	18.0318	18.3794	17.3538	18.1759	17.8976
+	2.20511	-0.597918	P06899	P62807;P06899;O60814;P57053;Q16778	H2B1J_HUMAN	H2BC11	Histone H2B type 1-J	Color2 [DarkGray]	1	4		23.1084	22.7661	22.8203	23.4787	23.4369	23.573
+	3.06411	2.81243	P06899;P23527;P33778;Q8N257	Q6DRA6;P06899;Q6DN03;P33778;Q16778;Q8N257;P23527	H2B1B_HUMAN;H2B1J_HUMAN;H2B1O_HUMAN;H2B3B_HUMAN	H2BC11;H2BC17;H2BC3;H2BU1	Histone H2B type 1-J	Color2 [DarkGray]	1	4		24.0205	23.3395	24.1235	21.3754	20.9684	20.7025
	0.0607529	-0.166218	P07093	P07093	GDN_HUMAN	SERPINE2	Glia-derived nexin	Color2 [DarkGray]	1	4		16.1229	16.2624	18.5424	16.0831	17.55	17.7933
+	2.80557	-0.8435	P07108	P07108	ACBP_HUMAN	DBI	Acyl-CoA-binding protein	Color2 [DarkGray]	1	4		23.4931	23.6281	23.5578	24.2438	24.5961	24.3697
+	2.26589	0.803833	P07195	A0A5F9ZHM4;C9J7H8;A8MW50;A0A3B3IS95;F5H793;P07195	LDHB_HUMAN	LDHB	L-lactate dehydrogenase B chain	Color2 [DarkGray]	1	4		21.892	22.1386	22.0042	21.4484	21.0097	21.1652
	0.677446	-1.39494	P07197	E7ESP9;P07197	NFM_HUMAN	NEFM	Neurofilament medium polypeptide	Color2 [DarkGray]	1	4		17.9364	19.1662	17.289	21.0298	18.9099	18.6368
	0.759811	-0.220257	P07197;P08670;P17661	B0YJC4;E7ESP9;B0YJC5;Q16352;P07197;P08670;P17661;E7EMV2	DESM_HUMAN;NFM_HUMAN;VIME_HUMAN	DES;NEFM;VIM	Neurofilament medium polypeptide	Color2 [DarkGray]	1	4		20.6671	20.3365	20.7067	20.7706	20.9085	20.692
+	3.50712	-0.899443	P07203	A0A2R8Y6B6;P07203	GPX1_HUMAN	GPX1	Glutathione peroxidase 1	Color2 [DarkGray]	1	4		20.4201	20.4587	20.5871	21.5037	21.3147	21.346
+	1.60645	0.527714	P07237	A0A7P0T8J3;I3L0S0;B3KTQ9;A0A7P0TA97;A0A7P0TA71;A0A7P0TA35;H7BZ94;A0A7P0T8C0;I3L3P5;H0Y3Z3;I3L4M2;A0A7P0T9K9;A0A7P0TB26;A0A7P0T8X1;P07237	PDIA1_HUMAN	P4HB	Protein disulfide-isomerase	Color2 [DarkGray]	1	4		22.817	22.7681	23.0297	22.2077	22.5982	22.2257
+	1.92184	1.41354	P07305	P07305	H10_HUMAN	H1-0	Histone H1.0	Color2 [DarkGray]	1	4		22.6039	22.6209	22.358	20.4989	21.3297	21.5136
	1.02979	1.09378	P07339	A0A1B0GW44;A0A1B0GWE8;A0A1B0GU92;H7C469;A0A1B0GVD5;C9JH19;A0A1B0GV23;F8W787;A0A1B0GU03;P07339	CATD_HUMAN	CTSD	Cathepsin D	Color2 [DarkGray]	1	4		19.1519	19.7772	19.6962	18.8821	17.5315	18.9304
+	4.47962	0.89558	P07355	H0YNB8;H0YMT9;H0YMD9;H0YKX9;H0YLV6;H0YKS4;H0YKN4;H0YKV8;H0YMM1;A0A7I2V4P4;H0YKL9;H0YMU9;H0YN42;H0YMD0;A6NMY6;P07355;H0YKZ7	ANXA2_HUMAN	ANXA2	Annexin A2	Color2 [DarkGray]	1	4		24.4222	24.4473	24.4018	23.4884	23.4849	23.6113
+	2.78438	-1.7845	P07437	P07437;Q5JP53;Q5ST81	TBB5_HUMAN	TUBB	Tubulin beta chain	Color2 [DarkGray]	1	4		21.9453	22.0904	21.3457	23.656	23.6225	23.4564
+	1.93312	-1.13339	P07437;P68371	P04350;P07437;Q5JP53;P68371;Q5ST81	TBB4B_HUMAN;TBB5_HUMAN	TUBB;TUBB4B	Tubulin beta chain	Color2 [DarkGray]	1	4		18.9305	18.9236	19.2949	20.313	20.4937	19.7426
+	3.95921	-1.38918	P07437;P68371;Q13509	Q13885;P07437;Q9BVA1;A0A0B4J269;Q5JP53;G3V2A3;Q13509;P68371;Q5ST81	TBB3_HUMAN;TBB4B_HUMAN;TBB5_HUMAN	TUBB;TUBB3;TUBB4B	Tubulin beta chain	Color2 [DarkGray]	1	4		21.3038	21.5525	21.2993	22.8159	22.8069	22.7003
+	1.20926	-1.1277	P07437;P68371;Q13509;Q9BUF5	Q5SQY0;Q9H4B7;Q13885;A6NNZ2;P04350;P07437;Q9BVA1;Q9BUF5;A0A0B4J269;K7ESM5;Q5JP53;A0A075B736;Q13509;Q3ZCM7;P68371;Q5ST81	TBB3_HUMAN;TBB4B_HUMAN;TBB5_HUMAN;TBB6_HUMAN	TUBB;TUBB3;TUBB4B;TUBB6	Tubulin beta chain	Color2 [DarkGray]	1	4		21.1496	19.776	20.3161	21.2028	21.6052	21.8168
	0.105217	0.373926	P07437;P68371;Q9BUF5	Q5SQY0;Q13885;A6NNZ2;P04350;P07437;Q9BVA1;Q9BUF5;K7ESM5;Q5JP53;A0A075B736;Q3ZCM7;P68371;Q5ST81	TBB4B_HUMAN;TBB5_HUMAN;TBB6_HUMAN	TUBB;TUBB4B;TUBB6	Tubulin beta chain	Color2 [DarkGray]	1	4		19.9051	19.7476	19.7865	20.8024	16.8811	20.6338
+	1.49962	-1.71874	P07437;Q13509	G3V2R8;G3V3W7;Q13885;P07437;Q9BVA1;G3V2N6;G3V3J6;G3V5W4;G3V4U2;G3V3R4;Q13509	TBB3_HUMAN;TBB5_HUMAN	TUBB;TUBB3	Tubulin beta chain	Color2 [DarkGray]	1	4		22.5881	21.5129	21.4905	24.3392	23.3488	23.0597
+	2.42696	0.555685	P07711	A0A7I2YQA2;A0A7I2V2H7;A0A7I2V5M3;Q5T8F0;A0A7I2YQB5;P07711	CATL1_HUMAN	CTSL	Procathepsin L	Color2 [DarkGray]	1	4		21.8055	21.7732	21.672	21.3455	21.0619	21.1763
+	2.44842	0.480817	P07737	P07737;K7EJ44	PROF1_HUMAN	PFN1	Profilin-1	Color2 [DarkGray]	1	4		28.4882	28.4713	28.3183	28.041	27.9495	27.845
	0.193034	-0.156686	P07741	H3BQF1;H3BQB1;H3BSW3;H3BQZ9;P07741	APT_HUMAN	APRT	Adenine phosphoribosyltransferase	Color2 [DarkGray]	1	4		18.1735	18.919	18.3505	18.3148	18.5525	19.0456
	0.327478	-0.586726	P07814	P07814	SYEP_HUMAN	EPRS1	Bifunctional glutamate/proline--tRNA ligase	Color2 [DarkGray]	1	4		19.6306	19.6964	19.4822	19.8485	19.1237	21.5971
+	1.67324	-0.915078	P07858	E9PSG5;E9PCB3;E9PHZ5;A0A7I2V440;A0A7I2V668;E9PLY3;E9PKQ7;E9PQM1;A0A7I2V4S6;A0A7I2V2J1;E9PNL5;A0A7I2V302;A0A7I2YQK9;A0A7P0NGZ6;E9PR21;A0A7I2V4Z9;E9PS78;P07858	CATB_HUMAN	CTSB	Cathepsin B	Color2 [DarkGray]	1	4		23.8742	24.1281	24.2348	24.5451	25.2101	25.2271
	0.283735	0.488698	P07900;P08238	Q14568;P08238;Q58FF8;P07900	HS90A_HUMAN;HS90B_HUMAN	HSP90AA1;HSP90AB1	Heat shock protein HSP 90-alpha	Color2 [DarkGray]	1	4		20.152	20.2164	20.416	18.4257	20.1889	20.7036
	0.897339	0.239588	P07910	G3V2Q1;G3V576;B4DSU6;G3V4C1;G3V251;B4DY08;G3V555;G3V3K6;G3V5X6;B2R5W2;G3V4W0;G3V575;P07910	HNRPC_HUMAN	HNRNPC	Heterogeneous nuclear ribonucleoproteins C1/C2	Color2 [DarkGray]	1	4		25.0364	25.0167	24.8864	24.5549	24.9517	24.7141
+	2.20551	-0.60272	P07919	P07919	QCR6_HUMAN	UQCRH	Cytochrome b-c1 complex subunit 6, mitochondrial	Color2 [DarkGray]	1	4		20.6517	20.8998	20.6406	21.4496	21.1876	21.363
	1.2912	0.402752	P07951;P09493	A7XZE4;P09493;A0A0S2Z4G6;H0YKP3;H0YKX5;Q5TCU3;Q6ZN40;P07951	TPM1_HUMAN;TPM2_HUMAN	TPM1;TPM2	Tropomyosin beta chain	Color2 [DarkGray]	1	4		22.7489	22.3216	22.3666	22.1167	21.9678	22.1444
	0.0068752	0.0331243	P07951;P67936	A7XZE4;A0A2R8YGX3;A0A2R8Y5V9;P67936;A0A2R8YH90;A0A2R8YE05;A0A2R8YEU4;U3KQK2;Q5TCU3;K7ENT6;P07951;A0A2R8YHD2;A0A5F9UN72	TPM2_HUMAN;TPM4_HUMAN	TPM2;TPM4	Tropomyosin beta chain	Color2 [DarkGray]	1	4		24.9897	25.0625	20.4959	22.5508	24.0529	23.845
+	1.47002	-0.926283	P07954	P07954	FUMH_HUMAN	FH	Fumarate hydratase, mitochondrial	Color2 [DarkGray]	1	4		19.6657	20.0915	20.1815	20.5627	20.7739	21.3808
	0.891455	-0.638005	P08047	H3BVI2;P08047;H3BUU5	SP1_HUMAN	SP1	Transcription factor Sp1	Color2 [DarkGray]	1	4		16.2892	16.4605	16.6422	16.9959	16.6126	17.6976
	0.48022	0.156785	P08123	A0A087WTA8;P08123	CO1A2_HUMAN	COL1A2	Collagen alpha-2(I) chain	Color2 [DarkGray]	1	4		21.2432	21.5416	21.2737	21.3222	21.2795	20.9865
+	1.89072	0.700888	P08133	E5RK69;P08133	ANXA6_HUMAN	ANXA6	Annexin A6	Color2 [DarkGray]	1	4		19.6028	19.7586	20.0655	18.9637	19.0831	19.2774
	0.804206	0.570337	P08237	P08237;A0A2R8Y891;F8VZI0	PFKAM_HUMAN	PFKM	ATP-dependent 6-phosphofructokinase, muscle type	Color2 [DarkGray]	1	4		19.2543	19.1417	19.3841	19.2188	18.1123	18.7381
+	1.94133	-0.43726	P08238	P08238;Q58FF7	HS90B_HUMAN	HSP90AB1	Heat shock protein HSP 90-beta	Color2 [DarkGray]	1	4		19.3368	19.444	19.1725	19.8633	19.743	19.6588
	1.00321	0.797983	P08240	P08240	SRPRA_HUMAN	SRPRA	Signal recognition particle receptor subunit alpha	Color2 [DarkGray]	1	4		20.4967	20.6853	20.673	19.5704	19.3455	20.5451
	0.729448	-0.98906	P08572	A0A3B3ITQ8;A2A352;P08572;A0A3B3IRV2	CO4A2_HUMAN	COL4A2	Collagen alpha-2(IV) chain	Color2 [DarkGray]	1	4		16.1176	16.6311	16.6827	17.6359	18.4	16.3627
	0.165896	-0.0852	P08579	P08579	RU2B_HUMAN	SNRPB2	U2 small nuclear ribonucleoprotein B''	Color2 [DarkGray]	1	4		20.4122	20.8621	20.5977	20.7732	20.436	20.9184
	0.564691	-1.37568	P08621	P08621	RU17_HUMAN	SNRNP70	U1 small nuclear ribonucleoprotein 70 kDa	Color2 [DarkGray]	1	4		16.9233	19.7631	19.6706	19.0614	20.7452	20.6774
	1.27968	-0.0917765	P08670	B0YJC4;A0A1B0GVG8;A0A1B0GTT5;P08670	VIME_HUMAN	VIM	Vimentin	Color2 [DarkGray]	1	4		28.7694	28.8777	28.7907	28.898	28.8991	28.916
+	2.64751	-0.872954	P08670;P08729	B0YJC4;B4DIR1;K7EJU1;K7EKH9;A0A1X7SBR3;U3KPR1;F8W0C6;Q14533;Q9NSB2;K7ELP4;F8VUG2;A0A1W2PR46;A0A1X7SCE1;A0A087X106;Q8IWY7;F8W1U3;A0A1B0GTT5;P05787;Q8N1N4;Q5XKE5;P04259;P48668;P08729;P14136;O95678;P12035;P13647;O43790;P78385;P78386;P02538;P08670;Q01546	K2C7_HUMAN;VIME_HUMAN	KRT7;VIM	Vimentin	Color2 [DarkGray]	1	4		21.5582	21.3361	21.5774	22.5453	22.2051	22.3402
	0.459816	2.34914	P08670;P08729;P17661	B0YJC4;B0YJC5;P41219;Q9NSB2;H7C5W5;P05787;P08729;P08670;P17661	DESM_HUMAN;K2C7_HUMAN;VIME_HUMAN	DES;KRT7;VIM	Vimentin	Color2 [DarkGray]	1	4		22.1722	21.751	22.0637	15.2456	21.7005	21.9935
+	1.2664	-5.80036	P08670;P17661	B0YJC4;A0A1B0GTT5;P08670;P17661	DESM_HUMAN;VIME_HUMAN	DES;VIM	Vimentin	Color2 [DarkGray]	1	4		21.9137	22.0227	15.522	25.5933	25.6619	25.6043
+	3.60616	-2.06426	P08708	H0YN88;H3BNC9;P08708;H0YN73;A0A075B716;A0A0J9YYC4	RS17_HUMAN	RPS17	40S ribosomal protein S17	Color2 [DarkGray]	1	4		21.6566	21.5896	21.5132	23.3572	23.6785	23.9165
	0.946387	-0.771853	P08729	P08729	K2C7_HUMAN	KRT7	Keratin, type II cytoskeletal 7	Color2 [DarkGray]	1	4		18.4591	19.0267	19.5655	19.4646	19.7235	20.1788
+	4.89663	0.856058	P08758	D6RBE9;E9PHT9;D6RCN3;P08758	ANXA5_HUMAN	ANXA5	Annexin A5	Color2 [DarkGray]	1	4		24.1923	24.2107	24.1938	23.2879	23.3414	23.3994
	0.475999	0.556367	P08865	A0A0C4DG17;P08865;C9J9K3	RSSA_HUMAN	RPSA	40S ribosomal protein SA	Color2 [DarkGray]	1	4		18.9447	19.8776	19.9369	19.1509	19.641	18.2982
	0.702913	1.51074	P09001	P09001;E9PF06;E7ETU7;H0Y9G6	RM03_HUMAN	MRPL3	39S ribosomal protein L3, mitochondrial	Color2 [DarkGray]	1	4		16.8627	19.2222	16.708	16.2875	16.9183	15.0548
+	2.93746	1.37977	P09012	M0R2B8;P09012;M0QXK2;M0R0G9;M0R268;M0R221	SNRPA_HUMAN	SNRPA	U1 small nuclear ribonucleoprotein A	Color2 [DarkGray]	1	4		20.7388	20.2768	20.3991	19.0124	19.2766	18.9865
+	1.64589	1.43367	P09038	A0A0A0MQV6;P09038	FGF2_HUMAN	FGF2	Fibroblast growth factor 2	Color2 [DarkGray]	1	4		22.6298	22.5368	22.7957	21.8326	20.4954	21.3333
+	1.43087	-0.765666	P09104	F5H0C8;P09104	ENOG_HUMAN	ENO2	Gamma-enolase	Color2 [DarkGray]	1	4		21.398	21.8009	21.8306	22.0694	22.4759	22.7812
	0.806243	-0.432426	P09132	A0A087WWU9;D6RBG4;P09132;A0A2R8Y4M3;A0A2U3TZN1;A0A087WYR0	SRP19_HUMAN	SRP19	Signal recognition particle 19 kDa protein	Color2 [DarkGray]	1	4		19.2014	19.8939	19.6834	20.0805	19.7606	20.2349
+	2.67115	0.616649	P09211	A8MX94;P09211	GSTP1_HUMAN	GSTP1	Glutathione S-transferase P	Color2 [DarkGray]	1	4		22.2477	22.3029	22.249	21.7709	21.6941	21.4847
+	2.22143	3.53279	P09234	P09234;A0A0A0MRR7	RU1C_HUMAN	SNRPC	U1 small nuclear ribonucleoprotein C	Color2 [DarkGray]	1	4		18.1332	17.8023	18.1626	15.588	14.5843	13.3274
+	3.04974	0.65823	P09382	F8WEI7;P09382	LEG1_HUMAN	LGALS1	Galectin-1	Color2 [DarkGray]	1	4		28.5428	28.7003	28.6993	27.908	28.0877	27.972
	0.0101889	-0.0440807	P09417	D6RHJ7;D6RGG7;B7Z415;P09417	DHPR_HUMAN	QDPR	Dihydropteridine reductase	Color2 [DarkGray]	1	4		19.9705	19.1726	19.7435	21.6579	16.9565	20.4044
+	3.75033	0.913689	P09429	Q5T7C4;P09429	HMGB1_HUMAN	HMGB1	High mobility group protein B1	Color2 [DarkGray]	1	4		24.1707	24.0786	24.2555	23.2243	23.1965	23.3429
+	2.27181	3.07991	P09429;P23497	P23497;Q5T7C4;B2RPK0;P09429	HMGB1_HUMAN;SP100_HUMAN	HMGB1;SP100	High mobility group protein B1	Color2 [DarkGray]	1	4		18.9405	18.6669	17.2102	15.5118	15.068	14.998
+	1.59793	0.819677	P09429;P23497;P26583	P23497;P26583;P09429	HMGB1_HUMAN;HMGB2_HUMAN;SP100_HUMAN	HMGB1;HMGB2;SP100	High mobility group protein B1	Color2 [DarkGray]	1	4		25.9038	25.647	25.8931	25.1368	25.2842	24.5638
+	1.87017	2.09584	P09429;P26583	P26583;D6R9A6;Q5T7C4;B2RPK0;P09429	HMGB1_HUMAN;HMGB2_HUMAN	HMGB1;HMGB2	High mobility group protein B1	Color2 [DarkGray]	1	4		23.7415	23.1199	23.681	21.7383	21.9971	20.5194
	0.708995	1.66228	P09486	F5GY03;P09486	SPRC_HUMAN	SPARC	SPARC	Color2 [DarkGray]	1	4		18.827	19.0943	18.8467	15.1444	18.0777	18.5591
+	2.75206	1.46745	P09493	H0YKJ4;H0YK48;B7Z596;A0A494C0I0;P09493;A0A494BZZ2;H7BYY1;A0A494C0V8;A0A0S2Z4G6;F5H7S3;Q6ZN40	TPM1_HUMAN	TPM1	Tropomyosin alpha-1 chain	Color2 [DarkGray]	1	4		22.9336	23.0356	23.1798	21.6968	21.8291	21.2208
	0.830489	-0.185387	P09496	C9J8P9;P09496	CLCA_HUMAN	CLTA	Clathrin light chain A	Color2 [DarkGray]	1	4		22.2184	22.265	21.9987	22.223	22.4307	22.3845
+	2.05062	-0.413153	P09497	D6RJD1;P09497	CLCB_HUMAN	CLTB	Clathrin light chain B	Color2 [DarkGray]	1	4		22.0448	22.1012	21.9237	22.5687	22.4057	22.3349
+	1.56181	-0.771597	P09601	A0A7I2V3I1;A0A7I2V277;B1AHA8;P09601	HMOX1_HUMAN	HMOX1	Heme oxygenase 1	Color2 [DarkGray]	1	4		21.9376	21.7926	21.6752	22.5281	22.2269	22.9651
+	2.16645	-0.625233	P09622	E9PEX6;P09622	DLDH_HUMAN	DLD	Dihydrolipoyl dehydrogenase, mitochondrial	Color2 [DarkGray]	1	4		21.4497	21.3164	21.5537	22.2144	22.1074	21.8738
	0.988658	0.310045	P09651	A0A7I2V2M7;H0YH80;A0A7I2V459;A0A7I2V3W0;A0A7I2YQX9;A0A7I2V3K5;A0A7I2V5N7;A0A7I2V666;A0A7I2V453;A0A7I2V5P1;A0A7I2V360;F8W6I7;A0A7I2V4F8;A0A7I2V2R4;A0A7I2V2X1;A0A7I2V3U8;A0A7I2V4P7;A0A7I2V2F1;A0A7I2V334;A0A7I2V661;A0A7I2V4E2;A0A7I2V2Q7;A0A7I2V520;A0A7I2YQY2;P09651;A0A7I2V3R8	ROA1_HUMAN	HNRNPA1	Heterogeneous nuclear ribonucleoprotein A1	Color2 [DarkGray]	1	4		24.1126	24.1001	24.1023	23.5219	24.0258	23.8372
+	3.30933	3.48779	P09651;P22626	F8VTQ5;A0A7I2V4I6;A0A7I2V4N1;A0A024RA28;A0A7I2V3W0;A0A7I2YQX9;P22626;Q32P51;A0A7I2V3P1;A0A7I2V4N0;A0A7I2V323;F8W6I7;A0A2R8Y4L2;A0A7I2V4S4;A0A087WUI2;A0A7I2V3P7;A0A7I2V5U9;A0A7I2V2L6;F8VZ49;P09651;A0A7I2YQN4;A0A7I2V3R8	ROA1_HUMAN;ROA2_HUMAN	HNRNPA1;HNRNPA2B1	Heterogeneous nuclear ribonucleoprotein A1	Color2 [DarkGray]	1	4		22.1799	22.8237	22.5274	19.5792	18.8073	18.6812
+	2.14042	-1.54651	P09661	P09661;H0YKK0	RU2A_HUMAN	SNRPA1	U2 small nuclear ribonucleoprotein A'	Color2 [DarkGray]	1	4		19.5826	19.045	19.895	21.3537	20.7331	21.0752
+	4.42829	-1.26203	P09669	P09669	COX6C_HUMAN	COX6C	Cytochrome c oxidase subunit 6C	Color2 [DarkGray]	1	4		22.4299	22.4409	22.6098	23.7202	23.8033	23.7432
	0.479989	-0.393646	P09874	P09874;A0A7I2V5E9;A0A7I2V3E1;A0A7I2V625	PARP1_HUMAN	PARP1	Poly [ADP-ribose] polymerase 1	Color2 [DarkGray]	1	4		19.9358	19.6673	19.8632	20.369	20.7254	19.5527
	0.151674	-0.0849915	P09936	P09936;D6RF53;D6R974;D6R956;D6RE83	UCHL1_HUMAN	UCHL1	Ubiquitin carboxyl-terminal hydrolase isozyme L1	Color2 [DarkGray]	1	4		21.8494	22.455	21.8272	22.2005	22.1142	22.0718
	1.00642	-0.408674	P09972	J3QKP5;K7EKH5;A8MVZ9;P09972;C9J8F3;J3KSV6	ALDOC_HUMAN	ALDOC	Fructose-bisphosphate aldolase C	Color2 [DarkGray]	1	4		20.1058	19.8135	20.3734	20.6183	20.3051	20.5953
+	1.1135	2.55712	P0C0S5;Q71UI9	C9J0D1;A0A494C189;Q71UI9;P0C0S5	H2AV_HUMAN;H2AZ_HUMAN	H2AZ1;H2AZ2	Histone H2A.Z	Color2 [DarkGray]	1	4		22.4751	22.4791	22.4905	18.1189	21.8537	19.8007
	0.454811	-0.418318	P0C7P4;P47985	P0C7P4;P47985	UCRIL_HUMAN;UCRI_HUMAN	UQCRFS1;UQCRFS1P1	Putative cytochrome b-c1 complex subunit Rieske-like protein 1	Color2 [DarkGray]	1	4		21.122	19.9278	20.6152	21.3233	20.9415	20.6552
	0.706129	1.44092	P0CG34;P0CG35	A0A087X1C1;P0CG35;H3BU88;P0CG34	TB15A_HUMAN;TB15B_HUMAN	TMSB15A;TMSB15B	Thymosin beta-15A	Color2 [DarkGray]	1	4		20.0906	20.0091	19.9317	19.3011	16.7224	19.6851
	0.577703	0.609728	P0CG40	P0CG40	SP9_HUMAN	SP9	Transcription factor Sp9	Color2 [DarkGray]	1	4		22.526	21.6018	22.0621	21.5763	20.7302	22.0543
	0.739903	-0.869818	P0DJ07	A0A0A0MSK2;P0DJ07	PT100_HUMAN	PET100	Protein PET100 homolog, mitochondrial	Color2 [DarkGray]	1	4		19.3568	18.1916	18.3562	18.8798	19.3908	20.2434
	0.364135	0.238532	P0DMV8;P0DMV9	Q53FA3;P34931;V9GZ37;A0A0G2JIW1;P0DMV8;P0DMV9	HS71A_HUMAN;HS71B_HUMAN	HSPA1A;HSPA1B	Heat shock 70 kDa protein 1A	Color2 [DarkGray]	1	4		19.925	20.2557	20.1835	19.5594	20.3848	19.7044
+	2.1549	-2.60908	P0DN76;Q01081;Q8WU68	Q01081;P0DN76;K7EJM7;K7EJH3;M0QYK5;A0A1B0GW87;Q8WU68;M0R2N4	U2AF1_HUMAN;U2AF4_HUMAN;U2AF5_HUMAN	U2AF1;U2AF1L4;U2AF1L5	Splicing factor U2AF 35 kDa subunit-like protein	Color2 [DarkGray]	1	4		16.6541	17.8119	18.1533	19.7749	20.0829	20.5887
+	5.18769	-1.60376	P0DP23;P0DP24;P0DP25	M0QZ52;G3V479;P0DP24;P0DP25;P0DP23;F8WBR5	CALM1_HUMAN;CALM2_HUMAN;CALM3_HUMAN	CALM1;CALM2;CALM3	Calmodulin-1	Color2 [DarkGray]	1	4		21.7661	21.8563	21.6855	23.3999	23.3743	23.345
	0.0986099	0.21894	P10071	A0A2R8YGX0;A0A2R8Y723;A0A2R8Y6R3;P10071;A0A7I2V4X9	GLI3_HUMAN	GLI3	Transcriptional activator GLI3	Color2 [DarkGray]	1	4		14.7161	14.9749	13.9805	13.3211	15.7732	13.9204
	0.292401	0.985395	P10253	I3L0S5;P10253;I3L3L3	LYAG_HUMAN	GAA	Lysosomal alpha-glucosidase	Color2 [DarkGray]	1	4		19.5101	19.301	19.5513	20.0233	19.6284	15.7545
+	1.29794	-0.944974	P10301	P10301	RRAS_HUMAN	RRAS	Ras-related protein R-Ras	Color2 [DarkGray]	1	4		19.3606	19.9936	20.4035	21.0498	20.5537	20.9891
	0.611056	1.11786	P10321	P10321;Q53Z42;A0A140T9H5;A0A1W2PRT9;O19617;A0A140T933;A2AEA2;A0A140T921;A0A140T913;A0A1W2PPQ2;A0A140T9U8;A0A140T9X5;A0A140T9I0;A0A140T955	HLAC_HUMAN	HLA-C	HLA class I histocompatibility antigen, C alpha chain	Color2 [DarkGray]	1	4		19.3168	19.6494	19.7959	19.9665	17.1919	18.2502
	0.503414	-0.30781	P10412	P10412	H14_HUMAN	H1-4	Histone H1.4	Color2 [DarkGray]	1	4		21.6888	21.6392	21.5828	22.1892	22.2309	21.4141
+	2.81475	2.5551	P10412;P16401;P16402;P16403;Q02539	P16402;P10412;P16401;Q02539;P16403	H11_HUMAN;H12_HUMAN;H13_HUMAN;H14_HUMAN;H15_HUMAN	H1-1;H1-2;H1-3;H1-4;H1-5	Histone H1.4	Color2 [DarkGray]	1	4		23.0469	23.2945	23.1848	20.3178	20.2751	21.268
	0.82942	1.74311	P10412;P16401;P16403	P10412;P16401;P16403	H12_HUMAN;H14_HUMAN;H15_HUMAN	H1-2;H1-4;H1-5	Histone H1.4	Color2 [DarkGray]	1	4		18.4013	20.3182	17.2736	16.785	16.3077	17.671
+	2.10554	0.89479	P10412;P16402;P16403	P16402;P10412;P16403	H12_HUMAN;H13_HUMAN;H14_HUMAN	H1-2;H1-3;H1-4	Histone H1.4	Color2 [DarkGray]	1	4		26.222	26.7436	26.7077	25.7949	25.5706	25.6234
	0.0027392	0.0255121	P10412;P16402;P16403;Q02539	P16402;P10412;Q02539;P22492;P16403	H11_HUMAN;H12_HUMAN;H13_HUMAN;H14_HUMAN	H1-1;H1-2;H1-3;H1-4	Histone H1.4	Color2 [DarkGray]	1	4		17.8845	26.0362	26.137	24.5922	20.6561	24.7331
+	2.71484	1.23206	P10599	P10599	THIO_HUMAN	TXN	Thioredoxin	Color2 [DarkGray]	1	4		23.1355	22.8291	22.6332	21.4628	21.7469	21.692
	1.13669	0.482696	P10606	P10606	COX5B_HUMAN	COX5B	Cytochrome c oxidase subunit 5B, mitochondrial	Color2 [DarkGray]	1	4		23.9357	23.7704	23.6753	23.0125	23.6486	23.2723
+	2.48095	-1.54516	P10644	X6RAV4;K7EPR5;K7EJ40;K7EPB2;K7EMU2;K7EQK3;K7EK41;K7EID3;K7EMZ6;K7EIE5;P10644	KAP0_HUMAN	PRKAR1A	cAMP-dependent protein kinase type I-alpha regulatory subunit	Color2 [DarkGray]	1	4		17.5557	17.2843	17.2377	19.3545	18.708	18.6507
+	1.18581	1.43612	P10768	P10768;U3KQT1	ESTD_HUMAN	ESD	S-formylglutathione hydrolase	Color2 [DarkGray]	1	4		18.7477	18.5541	19.2301	17.3714	16.5039	18.3481
+	2.28021	0.711508	P10809	A0A7I2V5K3;A0A7I2V5M1;A0A7I2V2X6;E7EXB4;C9JCQ4;E7ESH4;A0A7I2YQK6;A0A7I2YQ71;A0A7I2V369;P10809;C9JL19;C9JL25;A0A7I2V599	CH60_HUMAN	HSPD1	60 kDa heat shock protein, mitochondrial	Color2 [DarkGray]	1	4		23.4648	23.4482	23.3956	22.8763	22.8256	22.4722
+	3.84372	0.938686	P11021	A0A7P0TB36;A0A7P0TAI0;P11021	BIP_HUMAN	HSPA5	Endoplasmic reticulum chaperone BiP	Color2 [DarkGray]	1	4		24.5207	24.5221	24.3809	23.4918	23.4866	23.6293
+	2.27583	1.69242	P11021;P11142	Q53FA3;E9PKE3;E9PQK7;E9PN25;E9PLF4;P34931;E9PQQ4;E9PK54;A0A7P0TB36;A0A7P0TAI0;E9PI65;E9PPY6;E9PNE6;A0A0G2JIW1;P11021;P0DMV8;P11142;P54652;P0DMV9	BIP_HUMAN;HSP7C_HUMAN	HSPA5;HSPA8	Endoplasmic reticulum chaperone BiP	Color2 [DarkGray]	1	4		23.2164	23.2029	23.2995	22.1548	21.3028	21.1839
+	3.63989	1.01051	P11047	P11047;R4GNC7	LAMC1_HUMAN	LAMC1	Laminin subunit gamma-1	Color2 [DarkGray]	1	4		22.006	22.0487	21.9736	21.0492	20.8472	21.1004
	0.132548	0.363051	P11117	B7Z7D2;A0A5F9ZHR7;E9PQY3;P11117	PPAL_HUMAN	ACP2	Lysosomal acid phosphatase	Color2 [DarkGray]	1	4		18.6383	18.7898	18.345	18.9214	16.2573	19.5053
+	5.14684	1.20238	P11142	E9PKE3;E9PQK7;E9PN25;E9PLF4;E9PQQ4;E9PK54;E9PI65;E9PPY6;E9PNE6;P11142	HSP7C_HUMAN	HSPA8	Heat shock cognate 71 kDa protein	Color2 [DarkGray]	1	4		22.8153	22.8783	22.7681	21.5714	21.6345	21.6486
	0.613185	0.502637	P11216	P11216	PYGB_HUMAN	PYGB	Glycogen phosphorylase, brain form	Color2 [DarkGray]	1	4		18.4247	18.9813	18.9935	17.6658	18.5732	18.6526
+	3.51689	2.18368	P11279	P11279	LAMP1_HUMAN	LAMP1	Lysosome-associated membrane glycoprotein 1	Color2 [DarkGray]	1	4		21.5772	21.799	21.8494	19.225	19.7339	19.7157
	0.31864	0.440036	P11441	Q5HY81;P11441	UBL4A_HUMAN	UBL4A	Ubiquitin-like protein 4A	Color2 [DarkGray]	1	4		19.9755	18.7374	19.2138	18.2946	18.5877	19.7242
	0.0114723	0.0109914	P11586	V9GZ78;V9GYY3;A0A494C1T2;F5H2F4;P11586	C1TC_HUMAN	MTHFD1	C-1-tetrahydrofolate synthase, cytoplasmic	Color2 [DarkGray]	1	4		19.7807	19.5437	19.1985	19.0096	19.5498	19.9305
	0.533428	0.734422	P11717	A0A7I2V657;P11717	MPRI_HUMAN	IGF2R	Cation-independent mannose-6-phosphate receptor	Color2 [DarkGray]	1	4		16.8199	17.6043	17.9099	17.4486	16.9574	15.7249
	0.44358	-0.196585	P11940	A0A087WTT1;P11940;Q9H361;H0YB86;A0A7I2YQE4;A0A7I2V4N4;E7EQV3;E7ERJ7;H0YAR2;A0A7I2YQ88;A0A7I2V649;A0A7I2YQ90	PABP1_HUMAN	PABPC1	Polyadenylate-binding protein 1	Color2 [DarkGray]	1	4		24.4503	24.3389	24.4142	24.8527	24.2321	24.7083
+	1.52975	-1.32508	P11940;Q13310	B1ANR0;A0A087WTT1;Q13310;P11940;B1ANR1;A0A7I2V4L7;E5RHG7;H0YBN4;E5RH24;E5RGH3;E7EQV3;E7ERJ7;H0YAR2;A0A7I2YQ88;E5RJB9;A0A7I2V649;A0A7I2YQ90	PABP1_HUMAN;PABP4_HUMAN	PABPC1;PABPC4	Polyadenylate-binding protein 1	Color2 [DarkGray]	1	4		21.2812	21.126	21.5313	22.2342	22.2782	23.4014
+	2.26905	0.94552	P11940;Q9H361	A0A087WTT1;P11940;Q9H361;H0YB86;A0A7I2YQE4;A0A7I2V4N4;E7EQV3;E7ERJ7;H0YAR2;A0A7I2YQ88;A0A7I2V649;A0A7I2YQ90	PABP1_HUMAN;PABP3_HUMAN	PABPC1;PABPC3	Polyadenylate-binding protein 1	Color2 [DarkGray]	1	4		22.7522	22.9809	22.9415	22.2409	21.7037	21.8935
	0.122827	-0.448939	P12004	P12004	PCNA_HUMAN	PCNA	Proliferating cell nuclear antigen	Color2 [DarkGray]	1	4		18.1553	18.133	15.5557	15.6922	18.7959	18.7028
+	2.03678	0.68129	P12109	P12109;A0A087X0S5	CO6A1_HUMAN	COL6A1	Collagen alpha-1(VI) chain	Color2 [DarkGray]	1	4		21.9226	22.0676	21.8362	21.4932	21.2362	21.053
+	1.29287	0.863122	P12110	C9JH44;P12110	CO6A2_HUMAN	COL6A2	Collagen alpha-2(VI) chain	Color2 [DarkGray]	1	4		21.1871	21.5496	21.2702	20.8399	19.8932	20.6844
+	1.37972	2.81398	P12111	E7ENL6;P12111	CO6A3_HUMAN	COL6A3	Collagen alpha-3(VI) chain	Color2 [DarkGray]	1	4		20.4904	20.5661	20.6819	18.9227	15.8812	18.4925
	0.400617	1.61338	P12235;P12236	V9GYG0;P12235;P12236	ADT1_HUMAN;ADT3_HUMAN	SLC25A4;SLC25A6	ADP/ATP translocase 1	Color2 [DarkGray]	1	4		20.5355	20.8724	20.4385	15.7545	21.496	19.7556
	0.413567	-0.144375	P12236	P12236	ADT3_HUMAN	SLC25A6	ADP/ATP translocase 3	Color2 [DarkGray]	1	4		23.5078	23.5334	23.1151	23.641	23.431	23.5174
	0.628069	-1.15928	P12268	P12268;A0A7I2YQK5;A0A7I2V2T3;E7ETK5;H0Y4R1	IMDH2_HUMAN	IMPDH2	Inosine-5'-monophosphate dehydrogenase 2	Color2 [DarkGray]	1	4		21.0918	21.0617	18.6653	21.1866	21.2588	21.8513
	0.684376	-0.275274	P12270	P12270	TPR_HUMAN	TPR	Nucleoprotein TPR	Color2 [DarkGray]	1	4		19.8988	20.1003	20.2625	20.1257	20.3222	20.6395
	0.232698	0.550512	P12277	G3V4N7;P12277;G3V461	KCRB_HUMAN	CKB	Creatine kinase B-type	Color2 [DarkGray]	1	4		17.249	18.6256	18.2689	16.9794	19.1258	16.3867
	0.594421	1.12789	P12814	G3V2W4;G3V2N5;A0A7I2V4Y4;H9KV75;P12814	ACTN1_HUMAN	ACTN1	Alpha-actinin-1	Color2 [DarkGray]	1	4		18.8468	18.7566	18.8052	18.8699	16.0353	18.1197
+	3.97293	-1.09735	P12956	B1AHC9;P12956	XRCC6_HUMAN	XRCC6	X-ray repair cross-complementing protein 6	Color2 [DarkGray]	1	4		18.9516	18.7351	18.8438	19.9346	19.8833	20.0047
+	2.37819	2.57478	P13010	P13010	XRCC5_HUMAN	XRCC5	X-ray repair cross-complementing protein 5	Color2 [DarkGray]	1	4		18.9608	19.1768	19.14	15.6613	17.0565	16.8355
	0.079824	0.0558205	P13073	P13073	COX41_HUMAN	COX4I1	Cytochrome c oxidase subunit 4 isoform 1, mitochondrial	Color2 [DarkGray]	1	4		22.001	22.0143	22.1517	21.5287	22.331	22.1399
	0.258741	0.0978444	P13639	P13639	EF2_HUMAN	EEF2	Elongation factor 2	Color2 [DarkGray]	1	4		23.187	23.2416	22.9648	23.1061	22.7907	23.2031
+	4.46712	1.07318	P13667	P13667;A0A499FI48	PDIA4_HUMAN	PDIA4	Protein disulfide-isomerase A4	Color2 [DarkGray]	1	4		22.1816	22.2186	22.2506	21.124	21.2362	21.071
	0.0307255	-0.0826836	P13674	P13674	P4HA1_HUMAN	P4HA1	Prolyl 4-hydroxylase subunit alpha-1	Color2 [DarkGray]	1	4		18.8248	18.7957	19.18	20.798	18.3185	17.932
+	3.03877	1.30594	P13797	P13797;A0A0A0MSQ0	PLST_HUMAN	PLS3	Plastin-3	Color2 [DarkGray]	1	4		21.6658	21.7186	21.5367	20.6075	20.1635	20.2322
	0.875674	-1.52158	P13798	C9JIF9;H7C393;P13798	ACPH_HUMAN	APEH	Acylamino-acid-releasing enzyme	Color2 [DarkGray]	1	4		17.9536	19.2621	16.6771	19.5823	19.9721	18.9032
+	2.04985	-0.820253	P13804	H0YLU7;P13804;H0YL83;H0YK49	ETFA_HUMAN	ETFA	Electron transfer flavoprotein subunit alpha, mitochondrial	Color2 [DarkGray]	1	4		19.8885	19.8061	19.9032	20.3516	20.8041	20.9028
+	2.17115	-1.84087	P13807	P13807	GYS1_HUMAN	GYS1	Glycogen [starch] synthase, muscle	Color2 [DarkGray]	1	4		16.3533	15.9433	16.8942	17.8831	18.6629	18.1675
+	1.91459	-3.21696	P13861	C9J830;P13861	KAP2_HUMAN	PRKAR2A	cAMP-dependent protein kinase type II-alpha regulatory subunit	Color2 [DarkGray]	1	4		18.0073	15.8582	17.0809	19.5018	20.2081	20.8874
	0.0885504	0.18371	P13929	E5RI09;K7EKN2;K7EP84;K7EPM1;E5RG95;P13929;E5RJH5;E5RGZ4	ENOB_HUMAN	ENO3	Beta-enolase	Color2 [DarkGray]	1	4		19.9175	21.2241	21.3411	19.8972	21.7846	20.2497
+	2.31931	1.09444	P13984	P13984	T2FB_HUMAN	GTF2F2	General transcription factor IIF subunit 2	Color2 [DarkGray]	1	4		20.898	20.5046	20.7203	19.747	19.3017	19.7908
+	5.28746	1.91715	P13987	A0A2U3TZL5;E9PNW4;H0YET2;P13987	CD59_HUMAN	CD59	CD59 glycoprotein	Color2 [DarkGray]	1	4		23.7745	23.7871	23.8422	21.9931	21.8368	21.8225
	0.751914	-0.426463	P13995	P13995;B8ZZU9;A0A7I2V2U6;A0A7I2YQD4	MTDC_HUMAN	MTHFD2	Bifunctional methylenetetrahydrofolate dehydrogenase/cyclohydrolase, mitochondrial	Color2 [DarkGray]	1	4		18.7142	18.8923	19.1267	18.9139	19.3873	19.7114
	0.452424	1.31071	P14138	Q4FAT2;A0A2R8Y214;P14138	EDN3_HUMAN	EDN3	Endothelin-3	Color2 [DarkGray]	1	4		20.3829	20.5162	20.9811	16.8719	20.8431	20.233
	2.44013	-0.270537	P14174	P14174	MIF_HUMAN	MIF	Macrophage migration inhibitory factor	Color2 [DarkGray]	1	4		25.8772	25.9557	25.83	26.1292	26.2075	26.1378
	0.645599	-0.186743	P14209	A0A096LP69;P14209	CD99_HUMAN	CD99	CD99 antigen	Color2 [DarkGray]	1	4		21.0485	21.377	21.4366	21.5707	21.4028	21.4488
	0.51971	-0.249064	P14314	K7ELL7;P14314	GLU2B_HUMAN	PRKCSH	Glucosidase 2 subunit beta	Color2 [DarkGray]	1	4		21.886	21.7973	22.0067	22.5482	21.9628	21.9261
	0.374824	-0.0856374	P14618	H3BQ34;H3BT25;H3BTJ2;H3BTN5;H3BUW1;P14618	KPYM_HUMAN	PKM	Pyruvate kinase PKM	Color2 [DarkGray]	1	4		25.0287	24.9833	24.9666	24.983	25.2664	24.986
+	2.26548	-0.369469	P14625	A0A7P0T823;H0YIV0;A0A7P0TAE1;A0A7P0T917;A0A087WT78;A0A7P0TAT8;A0A7P0TAY2;P14625;A0A7P0TBC2	ENPL_HUMAN	HSP90B1	Endoplasmin	Color2 [DarkGray]	1	4		22.0092	21.9728	21.8674	22.4188	22.2981	22.2409
+	1.58213	0.841286	P14854	P14854	CX6B1_HUMAN	COX6B1	Cytochrome c oxidase subunit 6B1	Color2 [DarkGray]	1	4		23.2867	22.8225	23.6212	22.336	22.3139	22.5567
+	2.35858	-0.694665	P14866	P14866	HNRPL_HUMAN	HNRNPL	Heterogeneous nuclear ribonucleoprotein L	Color2 [DarkGray]	1	4		21.4184	21.3842	21.427	21.94	22.0381	22.3356
	1.1305	0.307812	P14927	P14927;B7Z2R2	QCR7_HUMAN	UQCRB	Cytochrome b-c1 complex subunit 7	Color2 [DarkGray]	1	4		22.0329	21.7624	21.72	21.6253	21.3665	21.6001
+	3.22109	1.3002	P15144	P15144	AMPN_HUMAN	ANPEP	Aminopeptidase N	Color2 [DarkGray]	1	4		21.5566	21.4865	21.459	20.4463	20.1458	20.0094
+	2.30794	-1.30064	P15151	P15151;A0A0C4DG49	PVR_HUMAN	PVR	Poliovirus receptor	Color2 [DarkGray]	1	4		15.4071	15.8337	15.4878	17.0031	16.5019	17.1255
+	2.20786	-1.29911	P15172	P15172	MYOD1_HUMAN	MYOD1	Myoblast determination protein 1	Color2 [DarkGray]	1	4		16.9353	16.2408	16.6876	18.0687	18.0504	17.642
	0.731454	-0.514319	P15311	E7EQR4;P15311	EZRI_HUMAN	EZR	Ezrin	Color2 [DarkGray]	1	4		22.5947	21.7278	21.6482	22.2932	22.5633	22.6572
	0.437471	-0.179086	P15311;P26038;P35241	A0A2R8Y5S7;E7EQR4;A0A2R8Y7M3;P35241;P15311;P26038	EZRI_HUMAN;MOES_HUMAN;RADI_HUMAN	EZR;MSN;RDX	Ezrin	Color2 [DarkGray]	1	4		21.4814	21.7456	21.8262	22.0165	21.5813	21.9927
	0.0690502	-0.0469157	P15407	P15407	FOSL1_HUMAN	FOSL1	Fos-related antigen 1	Color2 [DarkGray]	1	4		18.694	19.1716	18.9443	18.7051	18.8906	19.355
	0.604149	0.229966	P15408	C9JCN8;P15408	FOSL2_HUMAN	FOSL2	Fos-related antigen 2	Color2 [DarkGray]	1	4		19.3492	19.2783	19.384	18.8833	19.4354	19.003
+	2.70556	0.895341	P15531	O60361;P15531;J3KPD9;Q32Q12;P22392;E7ERL0	NDKA_HUMAN	NME1	Nucleoside diphosphate kinase A	Color2 [DarkGray]	1	4		23.3445	23.4545	23.2268	22.6471	22.2895	22.4031
+	3.40395	1.91307	P15559	P15559;H3BNV2;B4DLR8	NQO1_HUMAN	NQO1	NAD(P)H dehydrogenase [quinone] 1	Color2 [DarkGray]	1	4		22.4179	22.3222	22.457	20.8178	20.2559	20.3843
+	1.46872	1.24566	P15586	H7C3P4;F6S8M0;F5H4C6;P15586	GNS_HUMAN	GNS	N-acetylglucosamine-6-sulfatase	Color2 [DarkGray]	1	4		21.275	21.4285	21.2986	20.6539	20.2721	19.3391
+	2.2596	-0.655115	P15880	P15880;E9PQD7;H0YEN5	RS2_HUMAN	RPS2	40S ribosomal protein S2	Color2 [DarkGray]	1	4		21.7986	21.5149	21.7691	22.4461	22.4103	22.1915
	0.120722	0.321587	P15923	A0A0A0MTS0;X6REB3;K7EPS2;K7ENH8;A0A494C1R3;K7EJN4;K7EMM4;K7EKB9;K7ERZ7;K7EK65;P15923;A0A0A0MRB7	TFE2_HUMAN	TCF3	Transcription factor E2-alpha	Color2 [DarkGray]	1	4		17.7589	17.9404	14.9764	16.6538	16.2679	16.7894
+	1.84682	-1.30519	P15923;Q99081	B4DZP2;E9PH57;A0A1B0GW91;F5GY10;K7EPS2;A0A1B0GVR6;A0A494C1R3;H3BPJ7;A0A1B0GWD5;B4DGI9;K7EKB9;H3BTP3;H0YNP8;K7ERZ7;Q99081;P15884;P15923;A0A1B0GVB8	HTF4_HUMAN;TFE2_HUMAN	TCF12;TCF3	Transcription factor E2-alpha	Color2 [DarkGray]	1	4		16.0133	15.7589	16.0317	17.2289	16.7228	17.7678
	0.0584234	-0.145757	P15924	P15924	DESP_HUMAN	DSP	Desmoplakin	Color2 [DarkGray]	1	4		17.7727	18.7407	18.8593	17.1279	18.8428	19.8393
	0.520639	-0.332459	P15954	P15954	COX7C_HUMAN	COX7C	Cytochrome c oxidase subunit 7C, mitochondrial	Color2 [DarkGray]	1	4		20.7674	20.6854	20.4631	20.5157	20.9626	21.4349
	1.05989	0.192825	P16070	H0YE40;H0Y2P0;H0YD13;P16070	CD44_HUMAN	CD44	CD44 antigen	Color2 [DarkGray]	1	4		23.6415	23.5217	23.4318	23.2314	23.4395	23.3456
	1.10921	-1.0929	P16083	Q5TD07;P16083;A2A2U4;Q5TD05	NQO2_HUMAN	NQO2	Ribosyldihydronicotinamide dehydrogenase [quinone]	Color2 [DarkGray]	1	4		16.621	17.4444	16.9692	18.1111	18.789	17.4133
+	2.44672	1.32796	P16104	P16104	H2AX_HUMAN	H2AX	Histone H2AX	Color2 [DarkGray]	1	4		25.4403	24.9876	25.2593	23.6949	23.766	24.2423
+	1.67453	0.909177	P16104;Q8IUE6	A0A0U1RR32;A0A0U1RRH7;P16104;Q93077;Q7L7L0;H0YFX9;A0A3B3IS11;Q99878;P0C0S8;Q9BTM1;Q8IUE6;P20671;Q96KK5;P04908	H2A2B_HUMAN;H2AX_HUMAN	H2AC21;H2AX	Histone H2AX	Color2 [DarkGray]	1	4		27.5323	27.5944	27.6566	26.4306	27.1736	26.4515
+	2.25882	-1.05122	P16152	E9PQ63;A8MTM1;P16152	CBR1_HUMAN	CBR1	Carbonyl reductase [NADPH] 1	Color2 [DarkGray]	1	4		20.2957	20.6165	20.3508	21.5123	21.1675	21.7368
+	1.57276	0.641502	P16220	E9PAR2;P18846;P16220;G5E998	CREB1_HUMAN	CREB1	Cyclic AMP-responsive element-binding protein 1	Color2 [DarkGray]	1	4		19.5915	19.3284	19.6897	18.9463	19.1314	18.6075
	0.0214723	0.0399253	P16333	C9J869;H7C5C7;C9J0K5;P16333;C9K098;C9JVV5	NCK1_HUMAN	NCK1	Cytoplasmic protein NCK1	Color2 [DarkGray]	1	4		18.5986	18.3554	18.6957	19.3196	17.3104	18.8999
+	4.52249	1.60768	P16401	P16401	H15_HUMAN	H1-5	Histone H1.5	Color2 [DarkGray]	1	4		26.4843	26.4333	26.2392	24.8016	24.7841	24.7481
	0.00703076	-0.0139383	P16402	P16402	H13_HUMAN	H1-3	Histone H1.3	Color2 [DarkGray]	1	4		18.6747	19.084	19.187	17.8089	19.9648	19.2138
	0.508431	-0.0948346	P16403	P16403	H12_HUMAN	H1-2	Histone H1.2	Color2 [DarkGray]	1	4		21.2818	21.2317	21.0662	21.3612	21.1944	21.3085
	1.25776	-0.237771	P16949	P16949;A2A2D0	STMN1_HUMAN	STMN1	Stathmin	Color2 [DarkGray]	1	4		25.5086	25.6289	25.6498	25.7876	25.9839	25.7291
	0.250057	-0.0870215	P16989	P16989	YBOX3_HUMAN	YBX3	Y-box-binding protein 3	Color2 [DarkGray]	1	4		23.5797	23.8347	23.6747	24.014	23.6447	23.6915
	0.536183	0.437335	P16989;P67809	P67809;P16989;A0A0D9SEI8;H0Y449	YBOX1_HUMAN;YBOX3_HUMAN	YBX1;YBX3	Y-box-binding protein 3	Color2 [DarkGray]	1	4		23.975	23.5672	24.134	22.9213	24.0204	23.4225
	0.34509	-0.164661	P17066;P48741	P17066;P48741	HSP76_HUMAN;HSP77_HUMAN	HSPA6;HSPA7	Heat shock 70 kDa protein 6	Color2 [DarkGray]	1	4		24.2582	23.6798	23.6978	23.9461	24.1369	24.0468
+	1.78199	1.35452	P17096	A0A1W2PRV2;A0A669KAX1;P17096	HMGA1_HUMAN	HMGA1	High mobility group protein HMG-I/HMG-Y	Color2 [DarkGray]	1	4		24.9094	24.9004	24.6848	23.9316	22.828	23.6714
	0.410579	1.70482	P17174	P17174	AATC_HUMAN	GOT1	Aspartate aminotransferase, cytoplasmic	Color2 [DarkGray]	1	4		20.8868	20.6292	20.9901	21.1141	15.6191	20.6584
	1.66019	-0.389836	P17252	J3KRN5;P17252	KPCA_HUMAN	PRKCA	Protein kinase C alpha type	Color2 [DarkGray]	1	4		20.2943	20.4522	20.4334	20.8804	20.5939	20.8751
+	1.30116	2.18587	P17275	P17275	JUNB_HUMAN	JUNB	Transcription factor jun-B	Color2 [DarkGray]	1	4		19.3446	19.3107	19.1076	15.7272	18.4415	17.0367
	0.586212	1.12876	P17302	P17302	CXA1_HUMAN	GJA1	Gap junction alpha-1 protein	Color2 [DarkGray]	1	4		20.6741	20.6952	20.9183	17.9347	20.6626	20.304
	0.981308	0.693955	P17480	P17480;E9PLT2;E9PKP7	UBF1_HUMAN	UBTF	Nucleolar transcription factor 1	Color2 [DarkGray]	1	4		19.314	20.1958	19.7014	18.742	19.4511	18.9364
	0.407205	1.01379	P17535	P17535	JUND_HUMAN	JUND	Transcription factor jun-D	Color2 [DarkGray]	1	4		18.1542	16.4838	18.9761	16.3186	18.3587	15.8955
	0.891475	-0.50554	P17544	P17544	ATF7_HUMAN	ATF7	Cyclic AMP-dependent transcription factor ATF-7	Color2 [DarkGray]	1	4		16.5228	16.6855	16.6492	17.3856	17.3832	16.6053
	0.394973	-0.23866	P17655	P17655	CAN2_HUMAN	CAPN2	Calpain-2 catalytic subunit	Color2 [DarkGray]	1	4		21.2625	20.6975	20.7557	20.8367	21.1297	21.4652
	1.23411	-0.272737	P17661	P17661	DESM_HUMAN	DES	Desmin	Color2 [DarkGray]	1	4		22.9015	22.9027	22.6749	23.0602	23.2367	23.0003
	0.204534	0.712946	P17676	P17676	CEBPB_HUMAN	CEBPB	CCAAT/enhancer-binding protein beta	Color2 [DarkGray]	1	4		19.4865	19.5632	19.7743	16.214	20.0836	20.3875
+	1.09323	1.83238	P17677	P17677	NEUM_HUMAN	GAP43	Neuromodulin	Color2 [DarkGray]	1	4		19.1379	19.7648	19.3797	17.897	16.1422	18.7459
+	2.32481	1.54931	P17813	F5GX88;P17813	EGLN_HUMAN	ENG	Endoglin	Color2 [DarkGray]	1	4		21.1838	21.4781	21.5612	19.9648	20.2237	19.3867
+	3.88323	1.71413	P17931	P17931	LEG3_HUMAN	LGALS3	Galectin-3	Color2 [DarkGray]	1	4		24.0456	24.0718	23.8675	22.0888	22.4191	22.3346
	0.337283	1.07671	P17987	P17987;F5H282;E7EQR6	TCPA_HUMAN	TCP1	T-complex protein 1 subunit alpha	Color2 [DarkGray]	1	4		18.7619	17.7384	17.5703	18.7363	14.5039	17.6002
	1.87085	-0.178768	P18077	P18077;F8WB72;C9K025;F8WBS5	RL35A_HUMAN	RPL35A	60S ribosomal protein L35a	Color2 [DarkGray]	1	4		25.6356	25.7071	25.7183	25.9327	25.8355	25.8292
	0.848413	2.11453	P18084	V9GZ57;H7C5U2;P18084	ITB5_HUMAN	ITGB5	Integrin beta-5	Color2 [DarkGray]	1	4		20.2188	20.563	20.4841	16.0037	19.5435	19.375
+	1.35568	-1.27947	P18124	P18124	RL7_HUMAN	RPL7	60S ribosomal protein L7	Color2 [DarkGray]	1	4		18.7093	19.4751	18.0868	19.7859	20.3922	19.9317
+	2.87885	1.21959	P18206	P18206	VINC_HUMAN	VCL	Vinculin	Color2 [DarkGray]	1	4		24.2737	24.5147	24.5667	23.0444	23.463	23.1889
	0.73	0.526813	P18583	H7C2G8;J3QSZ5;P18583;H7C1M2	SON_HUMAN	SON	Protein SON	Color2 [DarkGray]	1	4		18.9205	19.1675	18.9951	19.0277	17.9157	18.5593
+	2.47013	-0.894704	P18615	A2ABK4;P18615;A0A0A0MT02	NELFE_HUMAN	NELFE	Negative elongation factor E	Color2 [DarkGray]	1	4		18.8909	18.6401	18.7721	19.6614	19.8778	19.448
+	4.47788	0.925187	P18621	A0A087WXM6;P18621;A0A0A0MRF8;J3QLC8;A0A0A6YYL6;J3QQT2;J3KRX5	RL17_HUMAN	RPL17	60S ribosomal protein L17	Color2 [DarkGray]	1	4		23.4927	23.6311	23.5516	22.6063	22.6736	22.62
	0.255048	0.04647	P18669	P18669	PGAM1_HUMAN	PGAM1	Phosphoglycerate mutase 1	Color2 [DarkGray]	1	4		26.2618	26.419	26.2687	26.3483	26.2877	26.1741
	1.0751	-0.758752	P18754	C9JQZ4;P18754;C9JW69;C9J3R0;C9JRH2;C9JMJ4	RCC1_HUMAN	RCC1	Regulator of chromosome condensation	Color2 [DarkGray]	1	4		18.5473	18.0131	18.0665	19.5318	18.6154	18.756
+	1.3207	-0.965667	P18827	H7C1K4;P18827;E9PHH3	SDC1_HUMAN	SDC1	Syndecan-1	Color2 [DarkGray]	1	4		15.948	15.9889	16.4467	16.4887	17.3739	17.4181
	0.0133874	-0.0557194	P18858	B4E135;M0R0Q7;P18858	DNLI1_HUMAN	LIG1	DNA ligase 1	Color2 [DarkGray]	1	4		19.4612	18.1021	19.0187	20.3004	16.2841	20.1646
	1.08213	-0.275993	P18859	A8MUH2;P18859	ATP5J_HUMAN	ATP5PF	ATP synthase-coupling factor 6, mitochondrial	Color2 [DarkGray]	1	4		24.3992	24.2359	24.3181	24.7793	24.604	24.3978
	0.0766574	0.0164153	P19338	C9JLB1;A0A7I2V3F3;H7BY16;P19338;A0A7I2V428;A0A7I2V699	NUCL_HUMAN	NCL	Nucleolin	Color2 [DarkGray]	1	4		22.5324	22.6557	22.7526	22.6751	22.6662	22.5501
	0.0962796	-0.100333	P19634	P19634	SL9A1_HUMAN	SLC9A1	Sodium/hydrogen exchanger 1	Color2 [DarkGray]	1	4		15.6409	15.8813	16.5791	16.6089	15.7944	15.999
	1.09108	-1.07548	P19971	C9JGI3;A0A494C0L6;P19971	TYPH_HUMAN	TYMP	Thymidine phosphorylase	Color2 [DarkGray]	1	4		15.1999	16.1154	15.4378	16.7637	17.2488	15.9672
+	2.29743	1.38093	P20020	P20020	AT2B1_HUMAN	ATP2B1	Plasma membrane calcium-transporting ATPase 1	Color2 [DarkGray]	1	4		21.2715	20.5393	20.5558	19.4107	19.3134	19.4997
	0.525776	1.94786	P20020;P23634	A0A2U3U055;E7ERY9;A0A2R8Y4R4;Q01814;Q16720;P23634;P20020;A0A2U3TZI3	AT2B1_HUMAN;AT2B4_HUMAN	ATP2B1;ATP2B4	Plasma membrane calcium-transporting ATPase 1	Color2 [DarkGray]	1	4		15.3396	20.1067	19.2784	17.3231	16.6067	14.9514
	0.112227	-0.0867545	P20042	P20042	IF2B_HUMAN	EIF2S2	Eukaryotic translation initiation factor 2 subunit 2	Color2 [DarkGray]	1	4		20.2425	20.4721	19.549	20.1411	20.1312	20.2515
	0.334601	1.26992	P20073	P20073	ANXA7_HUMAN	ANXA7	Annexin A7	Color2 [DarkGray]	1	4		20.9394	21.0627	21.2339	20.9865	21.7282	16.7116
	0.356394	-0.472415	P20248	P20248	CCNA2_HUMAN	CCNA2	Cyclin-A2	Color2 [DarkGray]	1	4		18.823	17.6456	19.499	18.9995	19.3384	19.047
	0.532746	0.181146	P20290	H0Y9Y1;A0A7I2YQL2;D6RDG3;A0A7I2V5Y3;P20290;A0A7I2V3T6	BTF3_HUMAN	BTF3	Transcription factor BTF3	Color2 [DarkGray]	1	4		22.0441	21.8124	21.9837	21.5273	21.9863	21.7832
+	2.3569	-2.97323	P20290;Q96K17	E9PPC3;E9PL10;A0A7I2YQL2;D6RDG3;Q96K17;P20290;A0A7I2V3T6	BT3L4_HUMAN;BTF3_HUMAN	BTF3;BTF3L4	Transcription factor BTF3	Color2 [DarkGray]	1	4		18.201	16.7701	18.1038	20.8113	20.2268	20.9566
	0.0685536	-0.145514	P20645	F5GXU0;F5H883;F5GXE0;P20645;F5GX30	MPRD_HUMAN	M6PR	Cation-dependent mannose-6-phosphate receptor	Color2 [DarkGray]	1	4		17.6862	17.1998	18.1014	16.425	18.3941	18.6048
+	4.3357	-1.06967	P20674	H3BRI0;H3BNX8;P20674	COX5A_HUMAN	COX5A	Cytochrome c oxidase subunit 5A, mitochondrial	Color2 [DarkGray]	1	4		21.9234	21.8095	21.8082	22.9609	22.956	22.8332
+	1.64184	-1.16926	P20700	A0A0D9SFE5;E9PBF6;P20700;A0A0D9SFY5	LMNB1_HUMAN	LMNB1	Lamin-B1	Color2 [DarkGray]	1	4		19.2592	19.8357	19.4403	20.2846	21.2141	20.5442
	1.74898	0.173417	P20810	H0YD33;A0A6Q8PGN6;E9PCH5;E7EQA0;E7EVY3;A0A6Q8PH20;A0A0C4DGB5;A0A6Q8PG72;A0A6Q8PFE5;B7Z574;H0Y9H6;E9PDE4;A0A6Q8PGG5;H0Y7F0;A0A6Q8PFL0;A0A6Q8PFF6;A0A0C4DGD1;E7EQ12;P20810	ICAL_HUMAN	CAST	Calpastatin	Color2 [DarkGray]	1	4		23.1108	22.9967	23.106	22.8697	22.9469	22.8766
	1.08955	0.253946	P20929	P20929;H0Y786	NEBU_HUMAN	NEB	Nebulin	Color2 [DarkGray]	1	4		19.1145	18.9067	19.1775	18.6978	18.7913	18.9477
	0.407252	0.258083	P20933	H0Y9C7;P20933	ASPG_HUMAN	AGA	N(4)-(beta-N-acetylglucosaminyl)-L-asparaginase	Color2 [DarkGray]	1	4		19.6173	19.1066	18.6927	18.9186	18.8255	18.8983
	0.200118	0.405029	P20962	P20962;F5GXR3	PTMS_HUMAN	PTMS	Parathymosin	Color2 [DarkGray]	1	4		24.0048	26.6146	24.7178	24.6393	24.7367	24.7461
+	3.71388	-1.45447	P21281	P21281;H0YC04	VATB2_HUMAN	ATP6V1B2	V-type proton ATPase subunit B, brain isoform	Color2 [DarkGray]	1	4		18.7861	18.6487	18.4302	20.0807	20.1408	20.0069
+	3.06207	1.21267	P21291	E9PND2;E9PS42;E9PP21;P21291	CSRP1_HUMAN	CSRP1	Cysteine and glycine-rich protein 1	Color2 [DarkGray]	1	4		23.0198	22.9661	22.8037	21.8748	21.4836	21.7932
+	3.64662	0.876382	P21333	P21333;Q60FE5	FLNA_HUMAN	FLNA	Filamin-A	Color2 [DarkGray]	1	4		25.675	25.5019	25.5872	24.6679	24.8077	24.6595
	0.787487	2.5852	P21589	H0Y3X5;H0Y7R7;P21589	5NTD_HUMAN	NT5E	5'-nucleotidase	Color2 [DarkGray]	1	4		22.4138	21.9611	22.1688	16.5801	20.9932	21.2148
	0.713693	0.721098	P21796	P21796;C9JI87	VDAC1_HUMAN	VDAC1	Voltage-dependent anion-selective channel protein 1	Color2 [DarkGray]	1	4		20.6607	20.7768	20.9537	20.4643	20.5921	19.1715
+	2.47908	-1.44165	P21912	P21912	SDHB_HUMAN	SDHB	Succinate dehydrogenase [ubiquinone] iron-sulfur subunit, mitochondrial	Color2 [DarkGray]	1	4		19.0384	19.088	18.4194	20.2614	20.4448	20.1646
	0.818204	0.260229	P22061	F6S8N6;P22061;A0A0A0MRJ6;A0A3F2YNX8	PIMT_HUMAN	PCMT1	Protein-L-isoaspartate(D-aspartate) O-methyltransferase	Color2 [DarkGray]	1	4		21.2624	21.4879	21.4444	21.2665	20.8778	21.2696
+	2.26401	0.526646	P22087	M0R299;M0R0P1;M0QXL5;M0R2U2;M0R2Q4;M0R2B0;M0R1H0;P22087	FBRL_HUMAN	FBL	rRNA 2'-O-methyltransferase fibrillarin	Color2 [DarkGray]	1	4		21.195	21.2847	21.232	20.8809	20.6891	20.5618
	0.162454	-0.696239	P22102	P22102;C9JZG2;C9JBJ1;C9JKQ7;C9JTV6;F8WD69	PUR2_HUMAN	GART	Trifunctional purine biosynthetic protein adenosine-3	Color2 [DarkGray]	1	4		18.7509	19.5995	19.0506	21.3416	16.6473	21.5008
+	2.09545	1.28771	P22234	P22234;E9PBS1	PUR6_HUMAN	PAICS	Multifunctional protein ADE2	Color2 [DarkGray]	1	4		23.7172	23.5165	23.7858	22.1945	22.881	22.0809
	1.15926	0.817847	P22307	P22307	SCP2_HUMAN	SCP2	Sterol carrier protein 2	Color2 [DarkGray]	1	4		20.9946	20.2917	20.1039	19.3517	20.0045	19.5804
	0.0875669	0.0384223	P22314	Q5JRR9;P22314	UBA1_HUMAN	UBA1	Ubiquitin-like modifier-activating enzyme 1	Color2 [DarkGray]	1	4		20.769	20.921	20.9267	20.7169	21.126	20.6586
	0.949271	0.584159	P22392	Q32Q12;P22392	NDKB_HUMAN	NME2	Nucleoside diphosphate kinase B	Color2 [DarkGray]	1	4		22.2877	22.5932	22.6746	22.1077	22.2774	21.418
+	1.50456	0.947332	P22413	A0A3B3IST7;E9PE72;P22413	ENPP1_HUMAN	ENPP1	Ectonucleotide pyrophosphatase/phosphodiesterase family member 1	Color2 [DarkGray]	1	4		17.7709	18.4989	18.3686	17.4464	17.4565	16.8936
+	2.70707	0.614574	P22626	A0A7I2V4I6;A0A7I2V4N1;A0A024RA28;P22626;A0A7I2V3P1;A0A7I2V323;A0A7I2V4S4;A0A7I2V3P7	ROA2_HUMAN	HNRNPA2B1	Heterogeneous nuclear ribonucleoproteins A2/B1	Color2 [DarkGray]	1	4		23.7833	23.9524	23.9839	23.2597	23.405	23.2112
	0.160065	0.764252	P22670	P22670	RFX1_HUMAN	RFX1	MHC class II regulatory factor RFX1	Color2 [DarkGray]	1	4		18.923	18.7717	18.7588	14.4959	19.4664	20.1984
+	2.44522	0.888863	P23193	E5RFI1;E5RJ93;P23193;E5RK46;A0A1W2PS15;A0A1W2PRL9;E5RIS7;A0A1W2PPV7;A0A1W2PPZ5;B7Z4S1	TCEA1_HUMAN	TCEA1	Transcription elongation factor A protein 1	Color2 [DarkGray]	1	4		22.0166	21.8559	21.7936	21.2176	20.7715	21.0103
+	2.02095	-0.63479	P23229	P23229	ITA6_HUMAN	ITGA6	Integrin alpha-6	Color2 [DarkGray]	1	4		18.9946	19.3847	19.3481	19.7864	19.976	19.8693
	0.0435374	0.0163097	P23246	P23246	SFPQ_HUMAN	SFPQ	Splicing factor, proline- and glutamine-rich	Color2 [DarkGray]	1	4		23.8161	23.5831	23.6449	23.8724	23.608	23.5147
	0.378864	1.82629	P23246;Q15233	C9IZL7;A0A7I2V5Y7;A0A7I2V464;P23246;A0A7I2V4J2;A0A7I2V4N2;H7C367;A0A7I2V535;A0A7P0MRW0;Q15233	NONO_HUMAN;SFPQ_HUMAN	NONO;SFPQ	Splicing factor, proline- and glutamine-rich	Color2 [DarkGray]	1	4		22.6811	22.9139	23.0904	17.0274	23.0737	23.1055
+	2.01216	0.377053	P23284	A0A7P0TB45;A0A7P0Z497;P23284	PPIB_HUMAN	PPIB	Peptidyl-prolyl cis-trans isomerase B	Color2 [DarkGray]	1	4		22.893	22.9736	22.9029	22.4288	22.518	22.6917
	0.420529	-0.901217	P23396	P23396;E9PSF4;H0YEU2;E9PL09;E9PPU1	RS3_HUMAN	RPS3	40S ribosomal protein S3	Color2 [DarkGray]	1	4		21.0423	22.7316	23.8462	22.6512	23.6303	24.0423
	0.300057	0.729776	P23497	E9PHV6;P23497;Q9H930;H7BYP4;C9JBL0;U5Y3L1	SP100_HUMAN	SP100	Nuclear autoantigen Sp-100	Color2 [DarkGray]	1	4		18.1229	18.8959	18.8062	15.9638	18.8335	18.8384
	0.896736	0.187392	P23528	G3V1A4;E9PK25;P23528	COF1_HUMAN	CFL1	Cofilin-1	Color2 [DarkGray]	1	4		25.8961	26.0502	25.9895	25.955	25.6609	25.7578
	1.02926	0.347755	P23528;Q9Y281	G3V1A4;E9PK25;E9PLJ3;E9PP50;E9PQB7;P23528;Q9Y281	COF1_HUMAN;COF2_HUMAN	CFL1;CFL2	Cofilin-1	Color2 [DarkGray]	1	4		24.3262	24.6759	24.3457	24.2133	23.8797	24.2114
	0.714404	0.107293	P23588	E7EX17;P23588	IF4B_HUMAN	EIF4B	Eukaryotic translation initiation factor 4B	Color2 [DarkGray]	1	4		24.0919	23.9616	23.9524	23.8086	23.9876	23.8878
	1.08131	-0.904598	P23634	P23634	AT2B4_HUMAN	ATP2B4	Plasma membrane calcium-transporting ATPase 4	Color2 [DarkGray]	1	4		19.1842	18.5472	19.3684	19.9949	19.3841	20.4346
+	2.47822	-2.18023	P23919	H7C312;H7BZ20;P23919	KTHY_HUMAN	DTYMK	Thymidylate kinase	Color2 [DarkGray]	1	4		17.7	18.4197	18.0344	19.6805	20.5884	20.4259
	0.658692	-1.38366	P23921	E9PL69;P23921	RIR1_HUMAN	RRM1	Ribonucleoside-diphosphate reductase large subunit	Color2 [DarkGray]	1	4		18.3165	17.1879	15.0842	18.4209	18.1674	18.1514
	0.455318	0.239742	P24534	C9JZW3;P24534	EF1B_HUMAN	EEF1B2	Elongation factor 1-beta	Color2 [DarkGray]	1	4		21.3005	21.7654	20.9928	21.0505	21.1636	21.1254
+	3.3955	1.08971	P24539	Q5QNZ2;P24539	AT5F1_HUMAN	ATP5PB	ATP synthase F(0) complex subunit B1, mitochondrial	Color2 [DarkGray]	1	4		20.9362	20.7086	20.7412	19.6051	19.6706	19.8412
	0.572555	0.221245	P24752	E9PRQ6;A0A5F9ZHH9;A0A5F9ZHJ7;A0A5F9ZHL1;A0A5F9ZHL7;P24752	THIL_HUMAN	ACAT1	Acetyl-CoA acetyltransferase, mitochondrial	Color2 [DarkGray]	1	4		22.198	22.1511	22.1098	21.7164	21.8115	22.2673
+	1.61132	-1.37514	P25325	P25325	THTM_HUMAN	MPST	3-mercaptopyruvate sulfurtransferase	Color2 [DarkGray]	1	4		18.5256	18.3879	17.7604	19.0856	19.551	20.1626
	0.112687	0.161077	P25398	P25398	RS12_HUMAN	RPS12	40S ribosomal protein S12	Color2 [DarkGray]	1	4		25.1772	23.8689	25.1906	24.8568	24.0316	24.8651
+	3.35367	-1.84576	P25685	P25685;A0A7I2V3K7;A0A7I2YQW1	DNJB1_HUMAN	DNAJB1	DnaJ homolog subfamily B member 1	Color2 [DarkGray]	1	4		19.5715	19.8861	19.8284	21.6285	21.3484	21.8465
+	2.32332	0.771693	P25705	K7EJP1;K7ERX7;K7EK77;K7ENJ4;P25705	ATPA_HUMAN	ATP5F1A	ATP synthase subunit alpha, mitochondrial	Color2 [DarkGray]	1	4		21.4774	21.3686	21.3678	20.4924	20.8946	20.5117
+	2.21701	-0.44961	P25786	B4DEV8;P25786	PSA1_HUMAN	PSMA1	Proteasome subunit alpha type-1	Color2 [DarkGray]	1	4		20.7737	20.7438	20.8931	21.396	21.1782	21.1853
	0.722478	0.431062	P25787	A0A7I2V2H3;A0A024RA52;P25787	PSA2_HUMAN	PSMA2	Proteasome subunit alpha type-2	Color2 [DarkGray]	1	4		19.3457	19.5859	18.9897	18.5583	19.2755	18.7943
	0.0739794	0.0469602	P26006	P26006;D6R9X8	ITA3_HUMAN	ITGA3	Integrin alpha-3	Color2 [DarkGray]	1	4		21.8698	22.0969	21.3748	21.6496	21.69	21.861
+	3.30249	1.60754	P26038	P26038	MOES_HUMAN	MSN	Moesin	Color2 [DarkGray]	1	4		25.1458	24.9923	24.9058	23.6255	23.4472	23.1485
+	2.09723	-1.55644	P26358	A0A7I2V5F6;A0A7I2V5F1;A0A7I2YQQ0;A0A7I2V490;K7ENQ6;A0A7I2V5D0;A0A7I2V311;P26358;A0A7I2V2G5;A0A7I2YQA8	DNMT1_HUMAN	DNMT1	DNA (cytosine-5)-methyltransferase 1	Color2 [DarkGray]	1	4		18.6732	18.4697	18.6015	19.5167	20.4095	20.4876
+	2.63412	0.617878	P26373	J3QSB4;P26373	RL13_HUMAN	RPL13	60S ribosomal protein L13	Color2 [DarkGray]	1	4		25.0457	25.1076	25.0161	24.2859	24.4481	24.5816
+	2.06915	0.807763	P26447	P26447	S10A4_HUMAN	S100A4	Protein S100-A4	Color2 [DarkGray]	1	4		24.5614	24.2634	24.7446	23.8622	23.5463	23.7376
+	4.51801	2.64575	P26583	P26583;D6R9A6	HMGB2_HUMAN	HMGB2	High mobility group protein B2	Color2 [DarkGray]	1	4		21.6819	21.7173	21.6212	19.1904	19.1056	18.7871
	0.4927	0.292708	P26599	P26599;A0A0D9SF20;A0A0U1RRM4;A0A7I2V4H6;K7EKJ7;A0A6Q8PEX4	PTBP1_HUMAN	PTBP1	Polypyrimidine tract-binding protein 1	Color2 [DarkGray]	1	4		22.777	22.783	22.7019	22.915	22.446	22.0227
+	1.3778	-0.740466	P26640	A2ABF4;A0A140T954;A0A0G2JJT9;P26640	SYVC_HUMAN	VARS1	Valine--tRNA ligase	Color2 [DarkGray]	1	4		19.9316	20.6383	20.4782	21.0109	21.3457	20.913
	0.71106	0.46439	P26641	P26641	EF1G_HUMAN	EEF1G	Elongation factor 1-gamma	Color2 [DarkGray]	1	4		21.394	21.567	21.5931	20.7439	21.6366	20.7803
	0.769795	-0.952539	P26885	A0A494C1N0;P26885	FKBP2_HUMAN	FKBP2	Peptidyl-prolyl cis-trans isomerase FKBP2	Color2 [DarkGray]	1	4		18.3023	18.7207	17.5195	18.3164	19.223	19.8608
	0.370619	-0.524846	P27144	F8VS11;P27144	KAD4_HUMAN	AK4	Adenylate kinase 4, mitochondrial	Color2 [DarkGray]	1	4		18.077	17.9143	18.0028	19.4455	18.7012	17.4219
+	2.21649	0.538567	P27348	E9PG15;P27348	1433T_HUMAN	YWHAQ	14-3-3 protein theta	Color2 [DarkGray]	1	4		22.6964	22.7158	22.631	22.1686	22.2982	21.9608
+	2.40334	0.356091	P27348;P31946;P61981;P62258;P63104;Q04917	I3L3T1;Q4VY20;E5RGE1;E5RIR4;E7ESK7;A2IDB2;K7EIT4;E7EX29;E7EVZ2;E9PG15;E9PD24;B4DJF2;A0A0J9YWE8;A0A0J9YWZ2;P31947;P31946;P63104;P62258;Q04917;P61981;P27348;Q4VY19	1433B_HUMAN;1433E_HUMAN;1433F_HUMAN;1433G_HUMAN;1433T_HUMAN;1433Z_HUMAN	YWHAB;YWHAE;YWHAG;YWHAH;YWHAQ;YWHAZ	14-3-3 protein theta	Color2 [DarkGray]	1	4		25.1323	25.0148	25.0262	24.6091	24.7426	24.7535
	0.814302	3.54252	P27348;P31946;P61981;Q04917	Q4VY20;A2IDB2;E9PG15;A0A0J9YWE8;A0A0J9YWZ2;P31946;Q04917;P61981;P27348;Q4VY19	1433B_HUMAN;1433F_HUMAN;1433G_HUMAN;1433T_HUMAN	YWHAB;YWHAG;YWHAH;YWHAQ	14-3-3 protein theta	Color2 [DarkGray]	1	4		22.5196	22.5049	22.5595	21.2501	20.7372	14.9692
	0.976001	2.58356	P27348;P31946;P63104	Q4VY20;E5RGE1;E5RIR4;E7ESK7;E7EX29;E7EVZ2;E9PG15;E9PD24;A0A0J9YWE8;P31947;P31946;P63104;P27348;Q4VY19	1433B_HUMAN;1433T_HUMAN;1433Z_HUMAN	YWHAB;YWHAQ;YWHAZ	14-3-3 protein theta	Color2 [DarkGray]	1	4		21.063	21.0891	21.0441	16.0113	19.5236	19.9107
	0.000648437	-0.00324949	P27361	E9PJF0;P27361;E9PQW4	MK03_HUMAN	MAPK3	Mitogen-activated protein kinase 3	Color2 [DarkGray]	1	4		19.3835	19.883	20.0813	16.5455	21.3768	21.4352
+	1.28913	-0.978308	P27540	A6NGV6;P27540	ARNT_HUMAN	ARNT	Aryl hydrocarbon receptor nuclear translocator	Color2 [DarkGray]	1	4		14.9642	15.1947	15.364	16.1342	15.5794	16.7442
	0.37519	-0.190852	P27635	H7C123;X1WI28;P27635;Q96L21;H7C2C5;F8W7C6	RL10_HUMAN	RPL10	60S ribosomal protein L10	Color2 [DarkGray]	1	4		20.7559	20.6415	20.3434	20.4226	20.9431	20.9478
+	3.70056	1.80375	P27695	A0A0C4DGK8;G3V5D9;G3V359;G3V5Q1;G3V3C7;G3V5M0;P27695;G3V3M6	APEX1_HUMAN	APEX1	DNA-(apurinic or apyrimidinic site) endonuclease	Color2 [DarkGray]	1	4		22.4523	22.6387	22.4337	20.8696	20.4669	20.777
	1.30982	0.465761	P27797	A0A7P0T861;K7EL50;K7EJB9;P27797	CALR_HUMAN	CALR	Calreticulin	Color2 [DarkGray]	1	4		21.7763	22.1801	22.2301	21.6009	21.4482	21.7401
+	1.90278	0.636007	P27816	E7EVA0;B5MEG9;P27816	MAP4_HUMAN	MAP4	Microtubule-associated protein 4	Color2 [DarkGray]	1	4		24.3703	24.3553	24.21	23.667	23.4409	23.9197
+	2.26837	1.40201	P27824	A0A7P0TB65;D6RGY2;A0A7P0Z484;A0A7P0T840;A0A7P0TAE9;A0A7P0T937;P27824	CALX_HUMAN	CANX	Calnexin	Color2 [DarkGray]	1	4		22.9415	22.7577	22.7188	20.9417	21.4877	21.7826
	0.921234	-0.423884	P28066	P28066	PSA5_HUMAN	PSMA5	Proteasome subunit alpha type-5	Color2 [DarkGray]	1	4		20.0703	19.4788	19.5913	20.0182	20.0259	20.3681
	0.814991	0.761605	P28290	E7EUL7;E9PHV5;H7BZ26;P28290	ITPI2_HUMAN	ITPRID2	Protein ITPRID2	Color2 [DarkGray]	1	4		15.8047	17.0103	16.8115	15.9367	16.0564	15.3485
+	1.50589	2.10474	P28799	K7EQ05;P28799	GRN_HUMAN	GRN	Progranulin	Color2 [DarkGray]	1	4		19.4529	19.7622	19.6306	18.4263	16.2777	17.8274
+	1.30779	0.781933	P28838	P28838	AMPL_HUMAN	LAP3	Cytosol aminopeptidase	Color2 [DarkGray]	1	4		18.6629	19.007	19.3282	17.8118	18.3847	18.4559
	0.319802	-0.222975	P29353	X6R6D0;H0Y539;P29353	SHC1_HUMAN	SHC1	SHC-transforming protein 1	Color2 [DarkGray]	1	4		18.8701	18.6916	18.8194	18.9877	18.5454	19.5169
	1.39093	0.346452	P29401	P29401;A0A0B4J1R6	TKT_HUMAN	TKT	Transketolase	Color2 [DarkGray]	1	4		21.934	21.8238	21.8009	21.29	21.6313	21.5981
+	3.47608	-2.32396	P29558	E7ETU5;P29558;Q6XE24;C9JIJ9;F6Y5H0;A0A1B0GUW5;E7EPF2;C9J9B2	RBMS1_HUMAN	RBMS1	RNA-binding motif, single-stranded-interacting protein 1	Color2 [DarkGray]	1	4		19.9308	20.4611	19.8588	22.3767	22.3001	22.5457
	0.361064	-0.676227	P29590	P29590;H3BVD2	PML_HUMAN	PML	Protein PML	Color2 [DarkGray]	1	4		17.2033	17.3555	17.4343	18.5537	18.9959	16.4721
+	2.72001	-0.820864	P29692	E9PJD0;E9PK06;E9PK72;E9PL71;E9PKK3;E9PN91;E9PMW7;E9PPR1;E9PL12;E9PK01;E9PQZ1;E9PNW6;P29692;E9PI39;E9PQ49	EF1D_HUMAN	EEF1D	Elongation factor 1-delta	Color2 [DarkGray]	1	4		22.53	22.5295	22.4504	23.5431	23.23	23.1994
+	2.2557	0.521748	P29966	P29966	MARCS_HUMAN	MARCKS	Myristoylated alanine-rich C-kinase substrate	Color2 [DarkGray]	1	4		24.784	24.8841	24.9447	24.1946	24.3709	24.4821
+	3.40123	-1.61484	P30040	F8VY02;P30040	ERP29_HUMAN	ERP29	Endoplasmic reticulum resident protein 29	Color2 [DarkGray]	1	4		20.6384	20.8105	21.1029	22.5711	22.3694	22.4558
+	3.08155	1.29103	P30041	P30041	PRDX6_HUMAN	PRDX6	Peroxiredoxin-6	Color2 [DarkGray]	1	4		23.2073	23.4215	22.9773	21.981	21.9661	21.7858
	0.272698	-0.296668	P30043	M0QZL1;M0R192;A0A2R8Y7Y9;A0A2R8YEP4;P30043	BLVRB_HUMAN	BLVRB	Flavin reductase (NADPH)	Color2 [DarkGray]	1	4		19.0666	19.3406	19.2873	19.6144	20.2226	18.7475
+	3.88922	0.777051	P30044	P30044	PRDX5_HUMAN	PRDX5	Peroxiredoxin-5, mitochondrial	Color2 [DarkGray]	1	4		20.4437	20.4877	20.3734	19.7141	19.6831	19.5765
	0.754918	-0.427121	P30046	B5MC82;P30046;A6NHG4	DOPD_HUMAN	DDT	D-dopachrome decarboxylase	Color2 [DarkGray]	1	4		23.0268	22.2243	22.5305	23.081	23.1811	22.8009
+	1.18684	0.980151	P30048	P30048	PRDX3_HUMAN	PRDX3	Thioredoxin-dependent peroxide reductase, mitochondrial	Color2 [DarkGray]	1	4		18.1504	19.254	19.3208	17.8018	17.9013	18.0816
	0.127451	0.388022	P30049	P30049	ATPD_HUMAN	ATP5F1D	ATP synthase subunit delta, mitochondrial	Color2 [DarkGray]	1	4		19.5375	19.3932	19.6193	20.1421	20.341	16.9028
	0.802432	0.288979	P30050	P30050	RL12_HUMAN	RPL12	60S ribosomal protein L12	Color2 [DarkGray]	1	4		24.8804	24.9529	24.4722	24.5537	24.5513	24.3335
	0.0999191	-0.180797	P30085	Q5T0D2;P30085	KCY_HUMAN	CMPK1	UMP-CMP kinase	Color2 [DarkGray]	1	4		19.1022	18.9645	17.3331	18.0201	18.9237	18.9984
+	3.16066	1.09402	P30086	P30086	PEBP1_HUMAN	PEBP1	Phosphatidylethanolamine-binding protein 1	Color2 [DarkGray]	1	4		25.3293	25.6287	25.4717	24.3355	24.28	24.532
+	3.97093	0.915522	P30101	P30101	PDIA3_HUMAN	PDIA3	Protein disulfide-isomerase A3	Color2 [DarkGray]	1	4		24.4239	24.6225	24.5221	23.5867	23.6419	23.5934
+	2.21648	1.39613	P30153	C9J9C1;P30153	2AAA_HUMAN	PPP2R1A	Serine/threonine-protein phosphatase 2A 65 kDa regulatory subunit A alpha isoform	Color2 [DarkGray]	1	4		21.471	21.5181	21.9866	20.3462	19.8721	20.5689
+	1.46986	-0.880484	P30260	G5EA36;P30260	CDC27_HUMAN	CDC27	Cell division cycle protein 27 homolog	Color2 [DarkGray]	1	4		17.0672	17.7621	17.8605	18.2098	18.6201	18.5014
	0.820598	-0.534108	P30414	P30414	NKTR_HUMAN	NKTR	NK-tumor recognition protein	Color2 [DarkGray]	1	4		16.951	16.8834	17.6355	17.733	17.983	17.3563
+	2.31307	1.03422	P30419	A0A7I2V3U5;A0A7I2V539;A0A7I2V3X4;A0A7I2V4Y5;P30419;K7EN82;B7Z8J4	NMT1_HUMAN	NMT1	Glycylpeptide N-tetradecanoyltransferase 1	Color2 [DarkGray]	1	4		20.1481	20.1973	20.4475	19.5317	18.9966	19.1619
+	2.44124	-0.856565	P30519	I3L276;I3L4P8;P30519;I3L159;A0A1B0GXH0;I3L463;I3L1F5	HMOX2_HUMAN	HMOX2	Heme oxygenase 2	Color2 [DarkGray]	1	4		18.1106	18.2845	18.4333	19.3228	18.9624	19.1128
	1.34935	0.591637	P30533	P30533	AMRP_HUMAN	LRPAP1	Alpha-2-macroglobulin receptor-associated protein	Color2 [DarkGray]	1	4		21.4236	21.6455	21.7177	20.9425	21.3505	20.7189
	0.690962	-0.335386	P30622	F5H1T5;F5H0N7;F5H6A0;P30622;J3KP58	CLIP1_HUMAN	CLIP1	CAP-Gly domain-containing linker protein 1	Color2 [DarkGray]	1	4		19.3733	18.932	19.0771	19.6159	19.6663	19.1064
	0.363357	1.37244	P31146	P31146	COR1A_HUMAN	CORO1A	Coronin-1A	Color2 [DarkGray]	1	4		16.2031	19.7497	19.1384	15.524	16.2256	19.2243
	0.110635	-0.0755793	P31153	P31153	METK2_HUMAN	MAT2A	S-adenosylmethionine synthase isoform type-2	Color2 [DarkGray]	1	4		18.3144	19.009	18.6142	18.5628	18.593	19.0086
	0.543484	-0.438873	P31273	P31273	HXC8_HUMAN	HOXC8	Homeobox protein Hox-C8	Color2 [DarkGray]	1	4		17.0049	17.0213	17.2635	17.8551	17.9088	16.8424
+	1.56562	-1.2218	P31483	E5RGV5;F8W8I6;P31483	TIA1_HUMAN	TIA1	Nucleolysin TIA-1 isoform p40	Color2 [DarkGray]	1	4		19.5625	19.7121	19.3781	21.3718	20.1741	20.7723
	0.228857	1.3303	P31483;Q01085	C9JTN7;E5RGV5;E5RG67;F8W8I6;P31483;Q01085;E7ETC0	TIA1_HUMAN;TIAR_HUMAN	TIA1;TIAL1	Nucleolysin TIA-1 isoform p40	Color2 [DarkGray]	1	4		21.0942	21.42	21.3884	21.9369	22.5398	15.435
	0.451297	0.164136	P31937	P31937	3HIDH_HUMAN	HIBADH	3-hydroxyisobutyrate dehydrogenase, mitochondrial	Color2 [DarkGray]	1	4		19.726	19.6691	19.6919	19.6786	19.2202	19.6957
	0.176869	0.108919	P31939	F8WEF0;P31939	PUR9_HUMAN	ATIC	Bifunctional purine biosynthesis protein ATIC	Color2 [DarkGray]	1	4		18.9646	19.4463	19.215	19.0608	18.7956	19.4428
+	1.60401	0.692944	P31942	P31942	HNRH3_HUMAN	HNRNPH3	Heterogeneous nuclear ribonucleoprotein H3	Color2 [DarkGray]	1	4		20.7205	20.7878	21.0423	19.8928	20.48	20.0989
+	2.66149	-1.6631	P31943	E9PCY7;D6RIU0;E5RGH4;P31943;P55795;D6RBM0;G8JLB6;E5RGV0;E7EN40;H0YB39	HNRH1_HUMAN	HNRNPH1	Heterogeneous nuclear ribonucleoprotein H	Color2 [DarkGray]	1	4		16.7506	16.6268	16.8669	18.8589	18.1236	18.2509
+	1.61514	0.866093	P31946	Q4VY20;A0A0J9YWE8;P31946;Q4VY19	1433B_HUMAN	YWHAB	14-3-3 protein beta/alpha	Color2 [DarkGray]	1	4		21.957	21.997	22.1374	20.712	21.5258	21.2553
	0.0192941	-0.225828	P31946;P61981;P63104;Q04917	Q4VY20;E5RIR4;E7ESK7;A2IDB2;E7EX29;E7EVZ2;E9PD24;A0A0J9YWE8;A0A0J9YWZ2;P31946;P63104;Q04917;P61981;Q4VY19	1433B_HUMAN;1433F_HUMAN;1433G_HUMAN;1433Z_HUMAN	YWHAB;YWHAG;YWHAH;YWHAZ	14-3-3 protein beta/alpha	Color2 [DarkGray]	1	4		25.936	25.8792	16.7687	25.5583	25.4699	18.2333
	0.0735602	0.392295	P31946;P61981;Q04917	Q4VY20;A2IDB2;A0A0J9YWE8;A0A0J9YWZ2;P31946;Q04917;P61981;Q4VY19	1433B_HUMAN;1433F_HUMAN;1433G_HUMAN	YWHAB;YWHAG;YWHAH	14-3-3 protein beta/alpha	Color2 [DarkGray]	1	4		20.7362	15.4716	20.8263	19.4076	17.4256	19.0241
+	2.07085	0.344259	P31948	F5H783;F5GXD8;P31948	STIP1_HUMAN	STIP1	Stress-induced-phosphoprotein 1	Color2 [DarkGray]	1	4		23.8994	23.6667	23.8362	23.489	23.4416	23.4389
+	2.30732	0.618966	P31949	P31949	S10AB_HUMAN	S100A11	Protein S100-A11	Color2 [DarkGray]	1	4		26.1546	26.286	26.2922	25.7654	25.4302	25.6803
+	2.38572	-1.89759	P32322	P32322;E2QRB3	P5CR1_HUMAN	PYCR1	Pyrroline-5-carboxylate reductase 1, mitochondrial	Color2 [DarkGray]	1	4		17.2628	16.654	16.448	18.3871	18.5836	19.0869
	0.641394	-0.187807	P32969	P32969;D6RAN4	RL9_HUMAN	RPL9	60S ribosomal protein L9	Color2 [DarkGray]	1	4		20.2035	19.7761	20.1087	20.2539	20.2308	20.1671
+	3.03778	1.65476	P33176	A0A7I2V352;J3KNA1;A0A6Q8PEZ8;A0A7I2V492;P33176;A0A7I2YQQ7;A0A0G2JMZ6;A0A6Q8PGN1;A0A7I2V3N5;A0A6Q8PGG7;O60282;Q12840;A0A6Q8PGJ3;A0A7I2V581	KINH_HUMAN	KIF5B	Kinesin-1 heavy chain	Color2 [DarkGray]	1	4		21.5357	21.4019	21.6576	19.7558	19.6574	20.2178
+	1.49589	-0.74238	P33240	E7EWR4;E9PID8;P33240	CSTF2_HUMAN	CSTF2	Cleavage stimulation factor subunit 2	Color2 [DarkGray]	1	4		20.0706	20.204	20.2887	21.3571	20.8142	20.6191
+	2.09603	-0.952313	P33240;Q9H0L4	E7EWR4;E9PID8;Q9H0L4;P33240	CSTF2_HUMAN;CSTFT_HUMAN	CSTF2;CSTF2T	Cleavage stimulation factor subunit 2	Color2 [DarkGray]	1	4		20.5845	20.1256	20.5814	21.5705	21.1588	21.4193
	0.370821	0.860038	P33241	E9PBD8;E7EMG9;P33241	LSP1_HUMAN	LSP1	Lymphocyte-specific protein 1	Color2 [DarkGray]	1	4		17.7902	17.7401	17.9588	15.0844	18.2988	17.5258
+	3.80023	-2.01414	P33316	H0YNJ9;H0YMM5;H0YNW5;H0YKI0;P33316;H0YKC5	DUT_HUMAN	DUT	Deoxyuridine 5'-triphosphate nucleotidohydrolase, mitochondrial	Color2 [DarkGray]	1	4		20.3867	19.9133	20.0514	22.0666	22.129	22.1983
+	2.59833	-1.70373	P33991	A0A3B3IT92;A0A3B3ITP6;A0A3B3IS57;E5RFR3;P33991;E5RG53	MCM4_HUMAN	MCM4	DNA replication licensing factor MCM4	Color2 [DarkGray]	1	4		20.2176	19.9277	20.427	21.8411	22.277	21.5655
+	2.27754	-0.493207	P34897	H0YIZ0;G3V2Y4;P34897	GLYM_HUMAN	SHMT2	Serine hydroxymethyltransferase, mitochondrial	Color2 [DarkGray]	1	4		22.2843	22.1364	22.1189	22.7944	22.5438	22.6809
+	1.44007	0.648868	P34932	P34932	HSP74_HUMAN	HSPA4	Heat shock 70 kDa protein 4	Color2 [DarkGray]	1	4		19.7047	20.0947	20.0896	19.4984	19.4589	18.9851
	0.713284	-0.690388	P35080	G5E9Q6;C9J712;C9JQ45;P35080;C9J0J7	PROF2_HUMAN	PFN2	Profilin-2	Color2 [DarkGray]	1	4		17.8878	18.2529	18.0657	19.2347	19.141	17.9019
+	1.8489	-0.886716	P35221	E5RIB1;E5RIT8;E5RGY6;E5RIE0;E5RJZ2;E5RFM3;E5RG03;E5RJL0;P35221;E5RHV7;G3XAM7	CTNA1_HUMAN	CTNNA1	Catenin alpha-1	Color2 [DarkGray]	1	4		19.6684	19.6128	20.0988	20.9078	20.7297	20.4026
	0.853944	0.361567	P35232	P35232;C9JZ20	PHB_HUMAN	PHB	Prohibitin	Color2 [DarkGray]	1	4		20.1831	20.4279	20.3685	19.8375	20.3247	19.7326
	0.295651	1.30056	P35250	A0A087WVY3;H7C5P4;P35250	RFC2_HUMAN	RFC2	Replication factor C subunit 2	Color2 [DarkGray]	1	4		20.8762	21.003	19.3702	15.7668	21.3409	20.2402
	0.956312	0.596879	P35251	A0A1W2PP02;P35251	RFC1_HUMAN	RFC1	Replication factor C subunit 1	Color2 [DarkGray]	1	4		17.4983	17.7885	17.4437	17.3753	17.1056	16.459
+	1.37422	-1.56615	P35268	P35268;K7ERI7	RL22_HUMAN	RPL22	60S ribosomal protein L22	Color2 [DarkGray]	1	4		20.8946	21.9067	22.6597	23.6765	23.1993	23.2836
	0.501738	-0.120071	P35269	P35269;M0R0R9;M0R0Z3;M0QXD6	T2FA_HUMAN	GTF2F1	General transcription factor IIF subunit 1	Color2 [DarkGray]	1	4		20.6238	20.5855	20.5255	20.5236	20.8721	20.6993
+	2.32025	-1.68295	P35527	P35527	K1C9_HUMAN	KRT9	Keratin, type I cytoskeletal 9	Color2 [DarkGray]	1	4		18.205	17.7074	17.3588	19.7214	19.4556	19.1431
	0.574421	1.68995	P35555	P35555	FBN1_HUMAN	FBN1	Fibrillin-1	Color2 [DarkGray]	1	4		20.2835	20.0062	19.8615	15.8294	19.0835	20.1684
	0.289327	0.161592	P35568	P35568	IRS1_HUMAN	IRS1	Insulin receptor substrate 1	Color2 [DarkGray]	1	4		20.1356	20.0784	19.835	19.4689	19.922	20.1732
+	4.06807	1.14985	P35579	P35579	MYH9_HUMAN	MYH9	Myosin-9	Color2 [DarkGray]	1	4		24.4754	24.4276	24.6225	23.4201	23.2831	23.3727
+	1.47545	1.19684	P35579;P35580	P35579;P35580	MYH10_HUMAN;MYH9_HUMAN	MYH10;MYH9	Myosin-9	Color2 [DarkGray]	1	4		22.319	21.9786	21.9493	21.0307	20.2076	21.4181
	0.535023	0.274438	P35580	P35580	MYH10_HUMAN	MYH10	Myosin-10	Color2 [DarkGray]	1	4		19.1379	19.1676	19.1801	19.1649	19.0574	18.4401
	0.45153	0.381466	P35611	E7EV99;E7ENY0;H0Y9H2;P35611	ADDA_HUMAN	ADD1	Alpha-adducin	Color2 [DarkGray]	1	4		20.1294	20.226	20.552	19.2846	20.4497	20.0287
+	2.35656	0.771288	P35613	A0A087WUV8;A0A7P0TA85;A0A7P0T8A7;R4GMX5;A0A7P0TB04;I3L192;P35613	BASI_HUMAN	BSG	Basigin	Color2 [DarkGray]	1	4		20.2022	20.3458	20.6221	19.675	19.5187	19.6625
+	4.58594	1.84002	P35637	H3BPE7;P35637	FUS_HUMAN	FUS	RNA-binding protein FUS	Color2 [DarkGray]	1	4		23.2571	22.9998	23.1735	21.3654	21.3065	21.2384
+	3.17061	1.57025	P35637;Q92804	A0A075B7D9;H3BPE7;Q92804;P35637	FUS_HUMAN;RBP56_HUMAN	FUS;TAF15	RNA-binding protein FUS	Color2 [DarkGray]	1	4		24.3147	24.4515	24.497	23.1598	22.6694	22.7231
	0.883185	-0.635738	P35658	B7ZAV2;H0Y837;P35658;E9PKD2;A0A494C1F2;A0A0A0MSW3	NU214_HUMAN	NUP214	Nuclear pore complex protein Nup214	Color2 [DarkGray]	1	4		18.3513	18.2917	18.2778	19.2142	19.3366	18.2773
	0.0748008	0.0592105	P35659	B4DFG0;H0Y993;A0A494C198;H0Y8X0;P35659;D6R9L5	DEK_HUMAN	DEK	Protein DEK	Color2 [DarkGray]	1	4		20.0032	20.413	20.3651	20.635	19.7828	20.1858
	0.687586	0.173267	P35754	P35754	GLRX1_HUMAN	GLRX	Glutaredoxin-1	Color2 [DarkGray]	1	4		19.8386	20.0998	19.8934	19.6508	19.7322	19.9291
	0.298516	0.41382	P35908	P35908	K22E_HUMAN	KRT2	Keratin, type II cytoskeletal 2 epidermal	Color2 [DarkGray]	1	4		18.5094	18.4382	18.3603	18.876	18.2257	16.9646
	0.466666	1.09533	P35998	P35998;C9JLS9;C9JX88	PRS7_HUMAN	PSMC2	26S proteasome regulatory subunit 7	Color2 [DarkGray]	1	4		19.7999	19.9504	20.0896	19.746	16.8316	19.9763
	0.768249	-2.15434	P36405	P36405	ARL3_HUMAN	ARL3	ADP-ribosylation factor-like protein 3	Color2 [DarkGray]	1	4		16.5793	16.2999	16.366	19.9153	19.7993	15.9937
	0.150386	-0.118914	P36542	P36542	ATPG_HUMAN	ATP5F1C	ATP synthase subunit gamma, mitochondrial	Color2 [DarkGray]	1	4		20.3042	20.2559	20.2238	20.4694	20.8387	19.8324
	0.207482	-0.107318	P36543	P36543	VATE1_HUMAN	ATP6V1E1	V-type proton ATPase subunit E 1	Color2 [DarkGray]	1	4		19.1083	19.4079	19.5625	19.5138	19.1882	19.6987
	0.0558711	0.057134	P36578	P36578;H3BM89	RL4_HUMAN	RPL4	60S ribosomal protein L4	Color2 [DarkGray]	1	4		23.2351	23.8524	23.9908	23.9399	23.1059	23.8611
	0.458872	-0.290989	P37108	P37108;H0YLA2	SRP14_HUMAN	SRP14	Signal recognition particle 14 kDa protein	Color2 [DarkGray]	1	4		24.4331	24.9382	24.9002	25.4658	24.961	24.7176
	1.03803	2.13195	P37235;P61601;P84074	P61601;P84074;P37235	HPCA_HUMAN;HPCL1_HUMAN;NCALD_HUMAN	HPCA;HPCAL1;NCALD	Hippocalcin-like protein 1	Color2 [DarkGray]	1	4		19.4831	19.614	19.9118	19.1621	17.5997	15.8512
	0.785497	1.07152	P37275	P37275	ZEB1_HUMAN	ZEB1	Zinc finger E-box-binding homeobox 1	Color2 [DarkGray]	1	4		17.8865	17.9678	17.9337	16.1843	16.2745	18.1146
+	3.00657	1.25927	P37802	X6RJP6;P37802	TAGL2_HUMAN	TAGLN2	Transgelin-2	Color2 [DarkGray]	1	4		26.4169	26.4675	26.3078	24.8624	25.2787	25.2733
+	2.58429	1.18009	P37837	P37837	TALDO_HUMAN	TALDO1	Transaldolase	Color2 [DarkGray]	1	4		22.2707	22.2057	22.1174	20.7854	20.9171	21.351
+	2.32956	-0.71429	P38117	M0QY67;P38117	ETFB_HUMAN	ETFB	Electron transfer flavoprotein subunit beta	Color2 [DarkGray]	1	4		19.974	20.0121	19.8566	20.5939	20.5032	20.8884
+	2.84357	0.620885	P38159	H3BT71;H0Y6E7;P38159	RBMX_HUMAN	RBMX	RNA-binding motif protein, X chromosome	Color2 [DarkGray]	1	4		23.9604	23.8566	23.7104	23.1842	23.2853	23.1953
+	3.97404	0.591349	P38159;Q96E39	H3BR27;H3BT71;H3BNC1;A0A1B0GUK8;P38159;Q96E39	RBMX_HUMAN;RMXL1_HUMAN	RBMX;RBMXL1	RNA-binding motif protein, X chromosome	Color2 [DarkGray]	1	4		24.9751	25.0435	24.9596	24.3704	24.3749	24.4588
+	3.57721	0.857178	P38646	H0Y8K0;A0A7I2V2S7;A0A7I2V2G2;A0A7I2YQB2;A0A7I2V3F7;D6RCD7;P38646;A0A3B3ITI4	GRP75_HUMAN	HSPA9	Stress-70 protein, mitochondrial	Color2 [DarkGray]	1	4		26.1327	26.2824	26.1318	25.3756	25.2254	25.3743
+	2.3244	0.566737	P38936	P38936	CDN1A_HUMAN	CDKN1A	Cyclin-dependent kinase inhibitor 1	Color2 [DarkGray]	1	4		19.264	19.2233	18.9687	18.6602	18.5434	18.5521
	0.355997	0.199497	P39019	M0QYF7;P39019;M0R2L9;M0R140	RS19_HUMAN	RPS19	40S ribosomal protein S19	Color2 [DarkGray]	1	4		25.4029	25.3632	25.7116	25.5141	24.8823	25.4828
+	2.63717	1.26004	P39023	P39023;G5E9G0	RL3_HUMAN	RPL3	60S ribosomal protein L3	Color2 [DarkGray]	1	4		21.7049	21.7117	21.5592	20.4961	20.6419	20.0577
	0.138662	-0.161775	P39687	P39687	AN32A_HUMAN	ANP32A	Acidic leucine-rich nuclear phosphoprotein 32 family member A	Color2 [DarkGray]	1	4		15.7731	15.9185	15.6347	15.7052	16.7587	15.3478
	0.0171482	0.0349553	P39880	P39880	CUX1_HUMAN	CUX1	Homeobox protein cut-like 1	Color2 [DarkGray]	1	4		17.8172	18.594	16.3541	17.8106	17.6008	17.249
	0.995501	0.471459	P40121	E7ENU9;B8ZZL6;P40121	CAPG_HUMAN	CAPG	Macrophage-capping protein	Color2 [DarkGray]	1	4		19.6038	20.0339	19.657	19.0901	19.6442	19.1461
+	2.94889	-0.866549	P40222	P40222	TXLNA_HUMAN	TXLNA	Alpha-taxilin	Color2 [DarkGray]	1	4		20.9857	21.1741	21.245	21.8834	21.9981	22.1229
	0.371516	-0.128965	P40227	P40227	TCPZ_HUMAN	CCT6A	T-complex protein 1 subunit zeta	Color2 [DarkGray]	1	4		22.0136	22.1483	22.1419	22.2829	21.9683	22.4396
+	1.04838	2.1091	P40261	P40261	NNMT_HUMAN	NNMT	Nicotinamide N-methyltransferase	Color2 [DarkGray]	1	4		19.6787	20.2793	19.9156	17.6776	16.3324	19.5363
+	3.08064	-2.47304	P40429	Q6NVV1;P40429;A0A7I2V5L3;A0A7I2V2L9;Q8J015;M0QYS1	RL13A_HUMAN	RPL13A	60S ribosomal protein L13a	Color2 [DarkGray]	1	4		19.1059	18.9926	19.5568	21.7441	22.0306	21.2998
	0.477593	0.421197	P40925	C9JF79;A0A5K1VW95;C9JRL4;B9A041;P40925	MDHC_HUMAN	MDH1	Malate dehydrogenase, cytoplasmic	Color2 [DarkGray]	1	4		20.9123	21.3847	21.1639	20.5036	20.2599	21.4338
+	3.74943	0.9311	P40926	G3XAL0;P40926	MDHM_HUMAN	MDH2	Malate dehydrogenase, mitochondrial	Color2 [DarkGray]	1	4		22.3708	22.4297	22.4984	21.4144	21.6135	21.4776
	0.171638	-0.126666	P40939	A0A2R8Y4F5;H0YFD6;A0A2R8YG21;P40939;A0A2R8Y688	ECHA_HUMAN	HADHA	Trifunctional enzyme subunit alpha, mitochondrial	Color2 [DarkGray]	1	4		19.4197	19.3348	19.1007	18.9454	19.8531	19.4368
	0.0234321	-0.0258605	P41091;Q2VIR3	P41091;Q2VIR3	IF2GL_HUMAN;IF2G_HUMAN	EIF2S3;EIF2S3B	Eukaryotic translation initiation factor 2 subunit 3	Color2 [DarkGray]	1	4		19.9204	19.6208	19.9216	20.283	20.1139	19.1434
	0.155986	-0.610783	P41134	P41134	ID1_HUMAN	ID1	DNA-binding protein inhibitor ID-1	Color2 [DarkGray]	1	4		15.0969	17.6664	17.7174	15.0727	18.5577	18.6826
	0.290408	-0.348671	P41208	P41208	CETN2_HUMAN	CETN2	Centrin-2	Color2 [DarkGray]	1	4		17.7258	16.8606	17.1841	17.0302	18.4107	17.3756
	0.573746	-0.259947	P41227	P41227	NAA10_HUMAN	NAA10	N-alpha-acetyltransferase 10	Color2 [DarkGray]	1	4		19.4966	19.2966	19.5364	19.9491	19.8254	19.335
	1.13407	-0.875472	P41236	Q6NXS1;E7EMN6;P41236	IPP2_HUMAN	PPP1R2	Protein phosphatase inhibitor 2	Color2 [DarkGray]	1	4		18.6148	18.5092	18.6819	19.6466	18.7875	19.9981
	0.352044	-0.489042	P41250	A0A6Q8PGW4;A0A6Q8PGI6;A0A6Q8PGA8;P41250;A0A6Q8PHH9;A0A6Q8PGZ8	GARS_HUMAN	GARS1	Glycine--tRNA ligase	Color2 [DarkGray]	1	4		16.2917	17.5326	18.1568	18.0582	17.928	17.462
	1.01975	0.591358	P41567	K7EM18;P41567	EIF1_HUMAN	EIF1	Eukaryotic translation initiation factor 1	Color2 [DarkGray]	1	4		22.0115	22.3353	21.8967	21.0509	21.8708	21.5477
+	2.23039	-0.767701	P42166;P42167	G5E972;P42167;P42166	LAP2A_HUMAN;LAP2B_HUMAN	TMPO	Lamina-associated polypeptide 2, isoform alpha	Color2 [DarkGray]	1	4		22.8431	22.925	22.866	23.374	23.7139	23.8494
+	3.09102	1.79869	P42677	P42677	RS27_HUMAN	RPS27	40S ribosomal protein S27	Color2 [DarkGray]	1	4		19.6504	19.4382	20.0261	18.062	17.7256	17.9311
+	2.08176	0.482137	P42677;Q71UM5	C9JLI6;Q71UM5;P42677;H0YMV8	RS27L_HUMAN;RS27_HUMAN	RPS27;RPS27L	40S ribosomal protein S27	Color2 [DarkGray]	1	4		22.8613	23.0209	23.1062	22.5015	22.6384	22.4021
	0.158891	0.762296	P42704	P42704	LPPRC_HUMAN	LRPPRC	Leucine-rich PPR motif-containing protein, mitochondrial	Color2 [DarkGray]	1	4		20.0588	20.0988	20.0756	15.7332	20.81	21.403
+	1.49598	0.869584	P42765	P42765	THIM_HUMAN	ACAA2	3-ketoacyl-CoA thiolase, mitochondrial	Color2 [DarkGray]	1	4		19.4581	19.7192	19.7776	18.4022	19.2549	18.689
+	2.52795	1.52854	P42766	P42766	RL35_HUMAN	RPL35	60S ribosomal protein L35	Color2 [DarkGray]	1	4		23.7383	23.6042	23.5435	21.7844	21.969	22.547
+	2.63236	-1.60864	P42771	J3QRG6;K7ES20;P42772;P42771;K7ENC6	CDN2A_HUMAN	CDKN2A	Cyclin-dependent kinase inhibitor 2A	Color2 [DarkGray]	1	4		16.7733	17.2697	17.5019	18.9675	18.661	18.7423
	0.812473	-0.624419	P43034	I3L495;A0A6Q8PG63;P43034	LIS1_HUMAN	PAFAH1B1	Platelet-activating factor acetylhydrolase IB subunit beta	Color2 [DarkGray]	1	4		16.7544	16.9292	16.2008	17.8122	16.9758	16.9697
+	2.38007	-2.28517	P43121	P43121	MUC18_HUMAN	MCAM	Cell surface glycoprotein MUC18	Color2 [DarkGray]	1	4		16.5732	17.5826	17.0907	19.804	19.3825	18.9154
+	2.94892	-0.349855	P43243	D6REM6;D6R991;A0A0R4J2E8;D6RCM3;D6R9F3;D6RBS2;D6REK4;A8MXP9;A0A1B0GX04;D6RB45;P43243;D6R8Z5	MATR3_HUMAN	MATR3	Matrin-3	Color2 [DarkGray]	1	4		23.024	22.999	23.0072	23.2958	23.347	23.437
	0.206934	-0.908991	P43308	P43308;E9PNP2;E9PQI4;E9PQ05;E9PQJ7;E9PLP2;E9PN13;E9PJ35	SSRB_HUMAN	SSR2	Translocon-associated protein subunit beta	Color2 [DarkGray]	1	4		19.6748	14.8144	20.114	19.0832	19.0379	19.2091
+	3.3323	1.54744	P43487	C9JDM3;F6WQW2;P43487;C9JJ34	RANG_HUMAN	RANBP1	Ran-specific GTPase-activating protein	Color2 [DarkGray]	1	4		23.7415	23.6078	23.439	22.2512	22.0543	21.8405
+	2.40039	1.25985	P45880	P45880;A0A0A0MR02	VDAC2_HUMAN	VDAC2	Voltage-dependent anion-selective channel protein 2	Color2 [DarkGray]	1	4		19.9737	20.3921	19.8858	18.7477	19.0998	18.6245
+	2.30149	-2.88078	P45973	P45973	CBX5_HUMAN	CBX5	Chromobox protein homolog 5	Color2 [DarkGray]	1	4		15.8213	17.2042	17.1488	20.0757	19.2465	19.4944
+	2.60089	-0.940354	P45974	P45974;F5H571	UBP5_HUMAN	USP5	Ubiquitin carboxyl-terminal hydrolase 5	Color2 [DarkGray]	1	4		18.4675	18.4411	18.7332	19.6933	19.3669	19.4026
	0.0490533	-0.0310224	P46013	P46013	KI67_HUMAN	MKI67	Proliferation marker protein Ki-67	Color2 [DarkGray]	1	4		19.304	19.4205	19.3353	19.7973	19.2759	19.0798
	0.921907	-0.454349	P46060	B0QYT5;P46060;B0QYT6;B0QYT4	RAGP1_HUMAN	RANGAP1	Ran GTPase-activating protein 1	Color2 [DarkGray]	1	4		19.2876	19.2345	19.1898	19.9206	19.2347	19.9197
	0.133848	0.431657	P46087	P46087	NOP2_HUMAN	NOP2	Probable 28S rRNA (cytosine(4447)-C(5))-methyltransferase	Color2 [DarkGray]	1	4		20.0102	20.5739	19.4846	17.4104	21.2911	20.0722
[truncated: 1,363 more rows]

## Sheet: differentially expressed protei
Significant	-logP	Difference	Protein.Group	2 groups T/F		Protein.Ids	Protein.Names	Genes	First.Protein.Description	1kPa_100K_1	1kPa_100K_2	1kPa_100K_3	16kPa_100K_1	16kPa_100K_2	16kPa_100K_3	Mean 1kPa	Mean 16kPa	FC	significant FC?	differentially expressed filtered by FC		differentially expressed filtered by FC		higher in 1kpa		higher in 16kpa
[truncated: 838 more rows]
